# Supplementary material for: Metagenomic Analyses of the Soybean Root Mycobiome and Microbiome Reveal Signatures of the Healthy and Diseased Plants Affected by Taproot Decline
Source: Microorganisms. 2022 Apr 21;10(5):856. doi: 10.3390/microorganisms10050856 (PMC9143508; doi:10.3390/microorganisms10050856)
Supplement: Supplementary file 1 [file microorganisms-10-00856-s001.zip]

Archive with 4 entries (4 files):
- Supplemental Table S1 final.xlsx
- Supplemental Table S2 final.xlsx
- Supplemental Table S3 final.xlsx
- Supporting figures.pdf
