# Supplementary material for: Metagenomic Analyses of the Soybean Root Mycobiome and Microbiome Reveal Signatures of the Healthy and Diseased Plants Affected by Taproot Decline
Source: Microorganisms. 2022 Apr 21;10(5):856. doi: 10.3390/microorganisms10050856 (PMC9143508; doi:10.3390/microorganisms10050856)
Supplement: Supplementary file 1 [file microorganisms-10-00856-s001.zip › Supplemental Table S1 final.xlsx]

## Sheet: ITS Counts cumulative
Table S1: ITS counts cumulative data and 16S rRNA counts cumulative data
kingdom	phylum	class	order	family	genus	species	S-A	S-B	R-H	R-S1	R-S2	R-S3	E-H	E-S1	E-S2	E-S3
viridiplantae	streptophyta	liliopsida	poales	poaceae	chusquea	chusquea coronalis	11	17	11	17	22	24	21	7	33	20
viridiplantae	streptophyta	jungermanniopsida	jungermanniales	scapaniaceae	scapania	scapania ciliata	1	62	0	1	1	180	0	2	2	479
viridiplantae	streptophyta	streptophyta	polypodiales	pteridaceae	pteris	pteris tremula	2	31	50	89	67	119	2	2	5	0
viridiplantae	streptophyta	streptophyta	ericales	ericaceae	calluna	calluna vulgaris	0	1	0	0	0	0	0	3	3	0
viridiplantae	streptophyta	streptophyta	myrtales	combretaceae	guiera	guiera senegalensis	109	20	0	0	18	0	0	0	1	2
viridiplantae	streptophyta	streptophyta	sapindales	meliaceae	aglaia	aglaia sexipetala	0	1	0	0	0	1	0	0	1	0
viridiplantae	streptophyta	streptophyta	malpighiales	phyllanthaceae	bridelia	bridelia brideliifolia	4	0	19	0	19	1	18	1	0	0
viridiplantae	streptophyta	jungermanniopsida	porellales	lejeuneaceae	evansiolejeunea	evansiolejeunea roccatii	1	1	5	0	44	21	0	0	0	1
viridiplantae	chlorophyta	trebouxiophyceae	chlorellales	chlorellaceae	micractinium	micractinium sp.	9	11	0	0	1	27	0	0	0	0
viridiplantae	streptophyta	streptophyta	fabales	fabaceae	glycine	glycine max	0	0	0	1	2	0	36	6	1	0
viridiplantae	streptophyta	liliopsida	alismatales	potamogetonaceae	zannichellia	zannichellia palustris	0	33	0	1	0	1	0	0	0	0
viridiplantae	streptophyta	streptophyta	sapindales	meliaceae	aglaia	aglaia sexipetala	0	0	0	0	0	0	1	0	1	0
viridiplantae	streptophyta	streptophyta	sapindales	meliaceae	aglaia	aglaia sexipetala	0	0	0	0	0	0	0	0	0	0
viridiplantae	chlorophyta	chlorophyceae	chlorophyceae	chlorophyceae	mychonastes	mychonastes homosphaera	21	5	0	0	0	0	0	0	0	0
viridiplantae	streptophyta	streptophyta	myrtales	combretaceae	guiera	guiera senegalensis	1	22	0	0	0	0	0	0	0	0
viridiplantae	chlorophyta	ulvophyceae	trentepohliales	trentepohliaceae	trentepohlia	trentepohlia arborum	0	12	0	0	7	2	0	0	0	0
viridiplantae	streptophyta	streptophyta	sapindales	meliaceae	aglaia	aglaia sexipetala	0	0	0	0	0	0	0	0	2	0
viridiplantae	streptophyta	streptophyta	sapindales	meliaceae	aglaia	aglaia sexipetala	0	0	0	0	0	0	0	0	0	0
viridiplantae	streptophyta	streptophyta	sapindales	meliaceae	aglaia	aglaia sexipetala	0	0	0	0	0	0	0	0	0	0
viridiplantae	streptophyta	streptophyta	gentianales	rubiaceae	notopleura	notopleura tapajozensis	0	12	0	3	0	0	0	0	0	0
viridiplantae	chlorophyta	mamiellophyceae	mamiellales	bathycoccaceae	bathycoccus	bathycoccus prasinos	10	1	0	0	0	1	0	0	0	0
viridiplantae	streptophyta	streptophyta	sapindales	meliaceae	aglaia	aglaia sexipetala	0	0	0	0	0	0	0	0	0	0
viridiplantae	streptophyta	liliopsida	zingiberales	zingiberaceae	amomum	amomum villosum	0	0	0	0	0	0	0	0	0	0
viridiplantae	streptophyta	streptophyta	nymphaeales	nymphaeaceae	nymphaea	nymphaea odorata	0	0	9	1	0	0	0	0	0	0
viridiplantae	chlorophyta	chlorophyceae	chlamydomonadales	chlamydomonadaceae	chlamydomonas	chlamydomonas sp.	2	1	2	0	1	5	0	0	0	0
viridiplantae	chlorophyta	chlorophyceae	chaetophorales	schizomeridaceae	schizomeris	schizomeris leibleinii	0	11	0	0	0	0	0	0	0	0
viridiplantae	streptophyta	streptophyta	malpighiales	phyllanthaceae	bridelia	bridelia brideliifolia	10	0	0	0	0	0	0	0	0	0
viridiplantae	streptophyta	streptophyta	sapindales	meliaceae	aglaia	aglaia sexipetala	0	0	0	0	0	0	0	0	0	0
viridiplantae	streptophyta	streptophyta	sapindales	meliaceae	aglaia	aglaia sexipetala	0	0	1	0	0	0	0	0	0	0
viridiplantae	streptophyta	streptophyta	malpighiales	phyllanthaceae	bridelia	bridelia brideliifolia	0	0	10	0	0	0	0	0	0	0
viridiplantae	streptophyta	streptophyta	nymphaeales	nymphaeaceae	nymphaea	nymphaea odorata	2	3	0	0	1	0	0	1	1	0
viridiplantae	streptophyta	streptophyta	ericales	ericaceae	calluna	calluna vulgaris	0	0	0	0	0	0	0	0	0	0
viridiplantae	chlorophyta	ulvophyceae	ulvales	monostromataceae	monostroma	monostroma arcticum	0	0	0	0	4	0	0	5	0	0
viridiplantae	streptophyta	streptophyta	brassicales	brassicaceae	eutrema	eutrema halophilum	0	0	0	0	0	0	0	0	0	0
viridiplantae	streptophyta	streptophyta	rosales	rosaceae	acaena	acaena argentea	0	0	0	0	0	6	0	0	0	0
viridiplantae	streptophyta	liliopsida	poales	poaceae	brachypodium	brachypodium distachyon	0	0	5	0	1	0	0	0	0	0
viridiplantae	streptophyta	liliopsida	poales	poaceae	zea	zea mays	0	0	0	0	0	0	4	2	0	0
viridiplantae	streptophyta	streptophyta	ericales	ericaceae	calluna	calluna vulgaris	3	0	0	0	0	1	0	0	0	0
viridiplantae	streptophyta	charophyceae	charales	characeae	chara	chara aspera	0	0	0	4	0	0	0	0	0	0
viridiplantae	chlorophyta	chlorophyceae	chlamydomonadales	chlamydomonadaceae	chlamydomonas	chlamydomonas subcaudata	50	6	0	0	0	0	0	0	1	0
viridiplantae	chlorophyta	mamiellophyceae	mamiellales	bathycoccaceae	bathycoccus	bathycoccus prasinos	4	0	0	0	0	0	0	0	0	0
viridiplantae	streptophyta	liliopsida	poales	poaceae	cynodon	cynodon dactylon	0	0	0	0	0	0	0	0	0	0
viridiplantae	streptophyta	streptophyta	sapindales	meliaceae	aglaia	aglaia sexipetala	0	0	0	0	0	0	0	0	0	0
viridiplantae	streptophyta	streptophyta	polypodiales	pteridaceae	pteris	pteris vittata	2	0	1	3	0	1	0	0	0	0
viridiplantae	streptophyta	streptophyta	fagales	juglandaceae	juglans	juglans regia	0	0	0	0	0	0	0	0	0	0
viridiplantae	streptophyta	liliopsida	poales	cyperaceae	carex	carex kaloides	0	0	1	2	0	0	0	0	0	0
metazoa	arthropoda	insecta	psocoptera	liposcelidae	liposcelis	liposcelis yunnaniensis	8	3	3	10	6	7	15	8	39	4
metazoa	ctenophora	ctenophora	lobata	bolinopsidae	mnemiopsis	mnemiopsis leidyi	83	263	98	9	179	101	1215	4	14	4
metazoa	ctenophora	ctenophora	platyctenida	coeloplanidae	vallicula	vallicula multiformis	4	5	2	3	4	5	3	3	19	3
metazoa	nematoda	enoplea	dorylaimida	longidoridae	paralongidorus	paralongidorus iranicus	2	1	4	2	1392	4	3	1	6	2
metazoa	arthropoda	insecta	blattodea	ectobiidae	blattella	blattella asahinai	2	1	1	1	1	843	1	0	3	0
metazoa	cnidaria	anthozoa	scleractinia	agariciidae	pavona	pavona cactus	1	16	97	36	468	111	88	9	10	3
metazoa	mollusca	bivalvia	veneroida	cardiidae	fragum	fragum loochooanum	0	0	0	1	1	1	1	1	3	0
metazoa	arthropoda	insecta	coleoptera	histeridae	tomogenius	tomogenius ripicola	140	121	15	4	56	46	23	0	4	1
metazoa	arthropoda	maxillopoda	calanoida	pseudocyclopidae	pseudocyclops	pseudocyclops cf. juanibali deep grietas	38	73	50	144	37	34	0	1	2	3
metazoa	cnidaria	anthozoa	actiniaria	actiniidae	aulactinia	aulactinia stella	1	208	135	0	3	6	1	3	2	1
metazoa	mollusca	bivalvia	veneroida	cardiidae	fragum	fragum loochooanum	0	0	0	0	0	0	0	0	5	1
metazoa	arthropoda	insecta	coleoptera	histeridae	tomogenius	tomogenius ripicola	110	26	8	0	6	14	0	0	2	0
metazoa	arthropoda	insecta	psocoptera	liposcelidae	liposcelis	liposcelis yunnaniensis	0	3	1	1	4	1	1	0	6	0
metazoa	cnidaria	anthozoa	scleractinia	agariciidae	pavona	pavona cactus	0	0	13	86	3	2	0	32	0	0
metazoa	mollusca	bivalvia	veneroida	cardiidae	fragum	fragum loochooanum	0	0	0	0	0	0	0	0	0	0
metazoa	nematoda	chromadorea	oxyurida	oxyuridae	skrjabinema	skrjabinema kamosika	0	1	0	0	0	0	0	0	0	0
metazoa	arthropoda	insecta	diptera	simuliidae	simulium	simulium ornatum	13	16	0	0	0	6	0	1	0	1
metazoa	mollusca	bivalvia	veneroida	cardiidae	vasticardium	vasticardium flavum	1	1	80	0	36	0	1	0	0	0
metazoa	arthropoda	insecta	diptera	simuliidae	simulium	simulium ornatum	3	6	0	1	0	0	0	0	0	0
metazoa	arthropoda	insecta	psocoptera	liposcelidae	liposcelis	liposcelis tricolor	91	0	0	0	0	3	0	0	0	0
metazoa	arthropoda	insecta	diptera	simuliidae	simulium	simulium ornatum	56	9	0	1	0	10	0	2	1	1
metazoa	mollusca	bivalvia	veneroida	cardiidae	fragum	fragum loochooanum	0	61	0	0	2	3	0	0	0	0
metazoa	arthropoda	insecta	odonata	libellulidae	sympetrum	sympetrum ambiguum	63	0	0	0	0	0	1	1	2	1
metazoa	mollusca	bivalvia	veneroida	cardiidae	fragum	fragum loochooanum	0	0	59	0	8	0	0	0	0	0
metazoa	nematoda	chromadorea	oxyurida	oxyuridae	skrjabinema	skrjabinema kamosika	60	0	1	0	0	0	0	0	0	0
metazoa	arthropoda	insecta	blattodea	ectobiidae	blattella	blattella asahinai	24	24	0	1	0	10	0	0	1	0
metazoa	nematoda	enoplea	dorylaimida	longidoridae	xiphinema	xiphinema parapachydermum	29	15	3	0	1	7	0	0	1	0
metazoa	arthropoda	maxillopoda	siphonostomatoida	caligidae	lepeophtheirus	lepeophtheirus salmonis	0	50	0	0	0	0	0	0	1	0
metazoa	arthropoda	insecta	diptera	simuliidae	simulium	simulium ornatum	1	2	0	0	0	1	0	0	0	1
metazoa	mollusca	bivalvia	veneroida	cardiidae	vasticardium	vasticardium flavum	0	0	12	0	28	2	1	0	0	1
metazoa	mollusca	gastropoda	gastropoda	lymnaeidae	radix	radix natalensis	2	0	8	6	8	0	8	0	0	0
metazoa	nematoda	chromadorea	oxyurida	oxyuridae	skrjabinema	skrjabinema kamosika	0	0	0	0	6	12	0	0	1	22
metazoa	platyhelminthes	monogenea	monopisthocotylea	ancylodiscoididae	thaparocleidus	thaparocleidus lebrunae	0	32	0	1	0	1	0	0	0	0
metazoa	cnidaria	anthozoa	scleractinia	merulinidae	hydnophora	hydnophora exesa	24	2	0	0	0	4	0	0	1	5
metazoa	arthropoda	insecta	psocoptera	liposcelidae	liposcelis	liposcelis tricolor	22	3	0	1	0	7	0	0	0	0
metazoa	arthropoda	insecta	hemiptera	delphacidae	sogatella	sogatella furcifera	0	0	8	3	6	0	4	0	1	12
metazoa	platyhelminthes	monogenea	monopisthocotylea	ancylodiscoididae	thaparocleidus	thaparocleidus rukyanii	1	0	8	11	6	0	0	0	0	0
metazoa	arthropoda	insecta	coleoptera	histeridae	saprinus	saprinus cyaneus	22	0	5	0	1	0	0	0	0	0
metazoa	arthropoda	insecta	diptera	simuliidae	simulium	simulium ornatum	15	9	0	2	0	0	0	0	0	0
metazoa	platyhelminthes	monogenea	monopisthocotylea	ancylodiscoididae	thaparocleidus	thaparocleidus lebrunae	0	21	0	8	3	1	0	0	0	0
metazoa	porifera	demospongiae	verongida	aplysinidae	aplysina	aplysina caissara	24	1	1	0	0	0	0	0	0	1
metazoa	platyhelminthes	trematoda	opisthorchiida	opisthorchiidae	clonorchis	clonorchis sinensis	0	0	0	6	20	0	0	0	0	1
metazoa	nematoda	enoplea	dorylaimida	longidoridae	longidorus	longidorus diadecturus	0	0	0	0	0	0	0	0	0	0
metazoa	mollusca	bivalvia	veneroida	cardiidae	fragum	fragum loochooanum	0	1	0	0	0	0	1	0	0	0
metazoa	arthropoda	insecta	hymenoptera	aphelinidae	promuscidea	promuscidea unfasciativentris	24	0	0	0	0	2	0	0	0	0
metazoa	arthropoda	insecta	coleoptera	histeridae	saprinus	saprinus cyaneus	26	1	0	0	0	0	0	0	0	0
metazoa	mollusca	bivalvia	veneroida	scrobiculariidae	scrobicularia	scrobicularia plana	1	0	10	2	2	32	1	0	2	0
metazoa	arthropoda	insecta	coleoptera	histeridae	tomogenius	tomogenius ripicola	23	0	2	0	0	0	0	0	0	0
metazoa	porifera	demospongiae	verongida	aplysinidae	aplysina	aplysina caissara	25	0	0	0	0	0	0	0	0	0
metazoa	ctenophora	ctenophora	lobata	bolinopsidae	mnemiopsis	mnemiopsis leidyi	0	26	0	0	0	0	0	0	0	0
metazoa	arthropoda	insecta	diptera	agromyzidae	liriomyza	liriomyza huidobrensis	0	0	1	0	24	0	0	0	0	0
metazoa	mollusca	bivalvia	veneroida	cardiidae	fragum	fragum loochooanum	0	0	0	0	1	0	0	0	0	0
metazoa	arthropoda	insecta	hemiptera	delphacidae	laodelphax	laodelphax striatella	23	0	0	0	0	0	0	0	0	0
metazoa	annelida	branchiobdellae	branchiobdellida	branchiobdellidae	xironogiton	xironogiton occidentalis	0	0	0	0	0	0	0	0	0	0
metazoa	arthropoda	insecta	hymenoptera	aphelinidae	promuscidea	promuscidea unfasciativentris	0	11	0	0	0	8	0	0	0	2
metazoa	platyhelminthes	monogenea	monopisthocotylea	cichlidogyridae	cichlidogyrus	cichlidogyrus ergensi	0	23	0	1	0	0	0	0	0	0
metazoa	arthropoda	insecta	hymenoptera	aphelinidae	promuscidea	promuscidea unfasciativentris	11	18	0	1	0	2	1	0	0	0
metazoa	mollusca	bivalvia	veneroida	scrobiculariidae	scrobicularia	scrobicularia plana	0	0	1	0	20	0	0	1	0	1
metazoa	arthropoda	insecta	hymenoptera	aphelinidae	promuscidea	promuscidea unfasciativentris	15	2	0	0	4	0	8	0	0	0
metazoa	cnidaria	anthozoa	zoantharia	parazoanthidae	parazoanthus	parazoanthus puertoricense	0	0	0	0	0	10	0	0	0	10
metazoa	arthropoda	insecta	diptera	simuliidae	simulium	simulium ornatum	17	1	0	0	0	0	0	0	0	0
metazoa	cnidaria	anthozoa	actiniaria	actiniidae	aulactinia	aulactinia stella	0	5	15	0	0	0	0	0	0	0
metazoa	arthropoda	insecta	hemiptera	delphacidae	sogatella	sogatella furcifera	0	0	0	0	0	0	0	0	0	0
metazoa	chaetognatha	sagittoidea	aphragmophora	sagittidae	caecosagitta	caecosagitta macrocephala	0	0	0	1	18	0	0	0	0	0
metazoa	arthropoda	insecta	psocoptera	liposcelidae	liposcelis	liposcelis yunnaniensis	0	0	0	0	0	0	1	0	0	0
metazoa	cnidaria	anthozoa	scleractinia	merulinidae	goniastrea	goniastrea palauensis	19	0	0	0	0	0	0	0	0	0
metazoa	arthropoda	insecta	diptera	simuliidae	simulium	simulium ornatum	2	6	0	0	0	0	0	0	0	1
metazoa	arthropoda	insecta	hymenoptera	pteromalidae	muscidifurax	muscidifurax raptorellus	10	0	2	1	2	3	1	0	0	0
metazoa	cnidaria	hydrozoa	anthoathecata	hydridae	hydra	hydra vulgaris	0	0	19	0	0	0	0	0	0	0
metazoa	mollusca	gastropoda	gastropoda	lymnaeidae	pseudosuccinea	pseudosuccinea columella	0	0	0	0	0	0	0	0	0	0
metazoa	arthropoda	insecta	psocoptera	liposcelidae	liposcelis	liposcelis tricolor	17	0	0	0	0	0	0	0	0	0
metazoa	arthropoda	insecta	hemiptera	delphacidae	sogatella	sogatella furcifera	0	0	0	0	0	0	1	0	0	0
metazoa	arthropoda	insecta	psocoptera	liposcelidae	liposcelis	liposcelis yunnaniensis	0	0	0	0	0	0	0	0	0	0
metazoa	arthropoda	insecta	psocoptera	liposcelidae	liposcelis	liposcelis yunnaniensis	0	1	0	0	0	0	0	0	0	0
metazoa	arthropoda	arachnida	araneae	theraphosidae	aphonopelma	aphonopelma paloma	5	0	0	1	4	3	0	0	0	1
metazoa	nematoda	chromadorea	oxyurida	oxyuridae	skrjabinema	skrjabinema kamosika	0	0	0	0	0	0	0	0	0	0
metazoa	mollusca	bivalvia	ostreoida	ostreidae	crassostrea	crassostrea gigas	0	3	0	0	3	7	0	0	0	0
metazoa	mollusca	bivalvia	veneroida	cardiidae	fragum	fragum loochooanum	0	0	0	0	0	0	0	0	1	0
metazoa	mollusca	bivalvia	veneroida	cardiidae	fragum	fragum loochooanum	3	9	0	0	0	0	1	0	0	0
metazoa	mollusca	bivalvia	ostreoida	ostreidae	crassostrea	crassostrea ariakensis	1	0	1	10	0	0	0	0	0	0
metazoa	arthropoda	insecta	diptera	simuliidae	simulium	simulium ornatum	0	11	0	0	0	0	0	0	1	0
metazoa	arthropoda	insecta	hemiptera	delphacidae	sogatella	sogatella furcifera	0	0	2	0	7	0	1	0	0	1
metazoa	mollusca	bivalvia	pterioida	pteriidae	pinctada	pinctada maxima	0	0	0	1	10	0	0	1	0	0
metazoa	platyhelminthes	trematoda	plagiorchiida	reniferidae	lechriorchis	lechriorchis tygarti	0	0	0	0	0	0	10	0	1	1
metazoa	arthropoda	insecta	psocoptera	liposcelidae	liposcelis	liposcelis yunnaniensis	0	0	0	2	1	0	0	1	2	1
metazoa	arthropoda	insecta	hemiptera	delphacidae	sogatella	sogatella furcifera	0	0	0	0	0	0	0	0	0	0
metazoa	porifera	demospongiae	verongida	aplysinidae	aplysina	aplysina caissara	0	4	0	0	0	6	0	0	0	1
metazoa	arthropoda	insecta	strepsiptera	elenchidae	elenchus	elenchus japonicus	2	11	0	0	0	0	0	0	0	0
metazoa	platyhelminthes	trematoda	plagiorchiida	reniferidae	lechriorchis	lechriorchis tygarti	0	0	0	0	9	0	2	0	0	0
metazoa	arthropoda	insecta	hemiptera	delphacidae	sogatella	sogatella furcifera	0	0	0	0	0	0	0	0	0	0
metazoa	nematoda	enoplea	dorylaimida	longidoridae	paralongidorus	paralongidorus litoralis	0	0	11	0	0	0	0	0	0	0
metazoa	mollusca	bivalvia	veneroida	cardiidae	fragum	fragum loochooanum	0	0	3	2	0	0	0	0	0	0
metazoa	mollusca	gastropoda	gastropoda	lymnaeidae	radix	radix natalensis	0	1	8	0	1	0	0	0	0	0
metazoa	platyhelminthes	monogenea	monopisthocotylea	cichlidogyridae	cichlidogyrus	cichlidogyrus tiberianus	1	10	0	0	0	0	0	0	0	0
metazoa	arthropoda	insecta	diptera	agromyzidae	liriomyza	liriomyza huidobrensis	10	0	0	0	0	0	0	0	0	0
metazoa	mollusca	bivalvia	ostreoida	ostreoidea	hyotissa	hyotissa hyotis	0	0	9	1	0	0	0	0	0	0
metazoa	arthropoda	insecta	strepsiptera	elenchidae	elenchus	elenchus japonicus	0	0	5	3	2	0	0	0	0	0
metazoa	mollusca	bivalvia	ostreoida	ostreidae	crassostrea	crassostrea gigas	0	2	2	0	4	2	0	0	0	0
metazoa	mollusca	bivalvia	veneroida	cardiidae	fragum	fragum loochooanum	0	0	0	0	0	0	0	0	0	0
metazoa	mollusca	bivalvia	veneroida	cardiidae	fragum	fragum loochooanum	0	8	0	1	0	0	0	0	0	0
metazoa	arthropoda	insecta	psocoptera	liposcelidae	liposcelis	liposcelis yunnaniensis	2	6	2	3	8	11	9	6	31	6
metazoa	platyhelminthes	monogenea	monopisthocotylea	cichlidogyridae	cichlidogyrus	cichlidogyrus tiberianus	0	0	8	0	0	0	0	0	0	0
metazoa	arthropoda	insecta	diptera	chaoboridae	corethrella	corethrella wirthi	0	1	0	0	0	0	8	0	0	0
metazoa	mollusca	bivalvia	ostreoida	ostreidae	crassostrea	crassostrea gigas	0	0	9	0	0	0	0	0	0	0
metazoa	nematoda	enoplea	dorylaimida	longidoridae	paralongidorus	paralongidorus litoralis	0	7	0	1	1	0	0	0	0	0
metazoa	arthropoda	insecta	psocoptera	liposcelidae	liposcelis	liposcelis yunnaniensis	1	0	0	1	0	0	0	0	0	0
metazoa	platyhelminthes	monogenea	monopisthocotylea	ancylodiscoididae	thaparocleidus	thaparocleidus rukyanii	0	0	0	0	8	0	0	0	0	0
metazoa	arthropoda	insecta	psocoptera	liposcelidae	liposcelis	liposcelis yunnaniensis	0	0	0	0	0	0	0	0	0	0
metazoa	mollusca	bivalvia	veneroida	cardiidae	vasticardium	vasticardium flavum	0	0	0	0	8	0	0	0	0	0
metazoa	nematoda	enoplea	dorylaimida	longidoridae	paralongidorus	paralongidorus litoralis	0	0	0	0	0	0	8	0	0	0
metazoa	mollusca	bivalvia	veneroida	cardiidae	fragum	fragum loochooanum	0	0	0	0	0	0	0	0	0	0
metazoa	arthropoda	arachnida	araneae	theraphosidae	aphonopelma	aphonopelma paloma	0	7	0	0	0	1	0	0	0	0
metazoa	arthropoda	insecta	hemiptera	anthocoridae	orius	orius pumilio	0	0	8	0	0	0	0	0	0	0
metazoa	nematoda	enoplea	dorylaimida	longidoridae	paralongidorus	paralongidorus litoralis	0	0	0	4	0	0	5	0	0	0
metazoa	arthropoda	insecta	psocoptera	liposcelidae	liposcelis	liposcelis yunnaniensis	1	1	3	4	3	8	4	5	12	2
metazoa	nematoda	chromadorea	oxyurida	oxyuridae	skrjabinema	skrjabinema kamosika	0	0	0	0	0	0	1	0	2	0
metazoa	mollusca	gastropoda	gastropoda	lymnaeidae	omphiscola	omphiscola glabra	0	0	0	0	0	0	0	0	0	0
metazoa	arthropoda	insecta	diptera	simuliidae	simulium	simulium ornatum	1	0	0	0	0	0	0	0	0	0
metazoa	arthropoda	insecta	hemiptera	delphacidae	laodelphax	laodelphax striatella	0	0	0	0	0	6	0	0	0	0
metazoa	arthropoda	insecta	siphonaptera	ceratophyllidae	citellophilus	citellophilus tesquorum altaicus	0	0	0	0	0	0	0	0	0	0
metazoa	nematoda	enoplea	dorylaimida	longidoridae	paralongidorus	paralongidorus litoralis	0	0	1	0	6	0	0	1	0	0
metazoa	mollusca	bivalvia	veneroida	cardiidae	fragum	fragum fragum	0	6	0	0	0	0	0	0	1	0
metazoa	arthropoda	insecta	hymenoptera	aphelinidae	promuscidea	promuscidea unfasciativentris	0	4	0	0	0	0	0	0	0	0
metazoa	arthropoda	insecta	hemiptera	delphacidae	laodelphax	laodelphax striatella	0	0	0	0	0	7	0	0	0	0
metazoa	arthropoda	insecta	hemiptera	delphacidae	sogatella	sogatella furcifera	0	0	5	2	0	0	0	0	0	0
metazoa	mollusca	bivalvia	veneroida	cardiidae	fragum	fragum loochooanum	0	0	0	0	0	0	0	0	0	0
metazoa	cnidaria	hydrozoa	siphonophorae	diphyidae	muggiaea	muggiaea atlantica	0	0	6	1	0	0	0	0	0	0
metazoa	arthropoda	insecta	lepidoptera	nepticulidae	trifurcula	trifurcula pallidella	0	6	0	0	0	0	0	0	0	0
metazoa	mollusca	bivalvia	veneroida	scrobiculariidae	scrobicularia	scrobicularia plana	0	0	0	0	3	1	0	0	0	0
metazoa	cnidaria	anthozoa	scleractinia	merulinidae	hydnophora	hydnophora exesa	0	0	0	0	0	6	0	0	0	0
metazoa	nematoda	enoplea	dorylaimida	longidoridae	paralongidorus	paralongidorus litoralis	0	0	7	0	0	0	0	0	2	0
metazoa	arthropoda	arachnida	astigmata	acaridae	rhizoglyphus	rhizoglyphus setosus	4	0	0	0	0	0	0	0	1	0
metazoa	mollusca	bivalvia	veneroida	cardiidae	fragum	fragum unedo	0	0	4	2	0	0	0	0	0	0
metazoa	arthropoda	insecta	coleoptera	silphidae	diamesus	diamesus osculans	0	0	3	3	0	0	0	0	0	0
metazoa	porifera	demospongiae	verongida	aplysinidae	aplysina	aplysina caissara	1	5	0	0	0	0	0	0	0	1
metazoa	arthropoda	insecta	diptera	simuliidae	simulium	simulium ornatum	0	0	0	3	0	3	0	0	0	1
metazoa	arthropoda	insecta	hemiptera	delphacidae	sogatella	sogatella furcifera	0	1	0	0	4	0	0	0	1	0
metazoa	arthropoda	insecta	hemiptera	delphacidae	sogatella	sogatella furcifera	0	0	0	0	0	0	6	0	0	0
metazoa	arthropoda	insecta	diptera	tipulidae	nephrotoma	nephrotoma altissima	0	0	0	0	6	0	0	0	0	0
metazoa	arthropoda	insecta	hemiptera	delphacidae	sogatella	sogatella furcifera	0	0	0	0	0	0	5	0	0	0
metazoa	arthropoda	insecta	diptera	simuliidae	simulium	simulium ornatum	0	2	0	0	0	0	0	0	0	0
metazoa	platyhelminthes	trematoda	plagiorchiida	macroderoididae	alloglossidium	alloglossidium geminum	2	0	0	0	1	2	0	0	0	0
metazoa	mollusca	bivalvia	veneroida	scrobiculariidae	scrobicularia	scrobicularia plana	0	0	0	0	5	0	0	0	1	0
metazoa	nematoda	enoplea	dorylaimida	longidoridae	xiphinema	xiphinema parapachydermum	0	3	0	0	1	1	0	0	0	0
metazoa	arthropoda	insecta	diptera	simuliidae	simulium	simulium ornatum	0	0	0	0	0	5	0	0	0	0
metazoa	ctenophora	ctenophora	lobata	bolinopsidae	mnemiopsis	mnemiopsis leidyi	0	0	0	0	0	0	0	0	0	0
metazoa	mollusca	bivalvia	veneroida	cardiidae	fragum	fragum loochooanum	0	0	0	0	0	0	0	0	0	0
metazoa	arthropoda	insecta	hymenoptera	colletidae	colletes	colletes stepheni	0	0	3	0	0	2	0	0	0	0
metazoa	arthropoda	insecta	diptera	simuliidae	simulium	simulium ornatum	1	0	0	0	0	4	0	0	0	0
metazoa	cnidaria	anthozoa	scleractinia	fungiidae	cycloseris	cycloseris sp. sf_2011a	0	0	0	0	1	0	0	0	0	0
metazoa	arthropoda	insecta	psocoptera	liposcelidae	liposcelis	liposcelis yunnaniensis	0	0	0	0	0	0	0	1	0	0
metazoa	chordata	actinopteri	carangiformes	rachycentridae	rachycentron	rachycentron canadum	0	0	0	0	0	0	0	0	0	0
metazoa	mollusca	gastropoda	gastropoda	planorbidae	biomphalaria	biomphalaria prona	0	0	4	0	0	1	0	0	0	0
metazoa	cnidaria	anthozoa	scleractinia	merulinidae	echinopora	echinopora gemmacea	0	0	0	0	0	0	0	0	0	0
metazoa	mollusca	bivalvia	ostreoida	ostreidae	crassostrea	crassostrea virginica	0	0	0	0	0	0	1	0	0	0
metazoa	nematoda	enoplea	dorylaimida	longidoridae	paralongidorus	paralongidorus litoralis	0	0	0	3	0	0	0	1	1	0
metazoa	nematoda	enoplea	dorylaimida	longidoridae	paralongidorus	paralongidorus litoralis	0	0	4	0	1	0	0	0	0	0
metazoa	arthropoda	insecta	hymenoptera	trigonalidae	taeniogonalos	taeniogonalos sp. fasciatipennisdhj01	0	0	0	0	0	5	0	0	0	0
metazoa	cnidaria	anthozoa	scleractinia	lobophylliidae	lobophyllia	lobophyllia corymbosa	0	4	0	0	0	0	0	1	0	0
metazoa	arthropoda	insecta	hemiptera	delphacidae	sogatella	sogatella furcifera	0	2	0	0	1	0	0	0	0	1
metazoa	cnidaria	hydrozoa	siphonophorae	diphyidae	muggiaea	muggiaea atlantica	0	4	0	0	0	0	0	0	0	0
metazoa	cnidaria	hydrozoa	leptothecata	sugiuridae	sugiura	sugiura chengshanense	0	6	1	0	0	0	0	0	0	0
metazoa	arthropoda	insecta	psocoptera	liposcelidae	liposcelis	liposcelis yunnaniensis	1	2	1	1	2	0	1	0	10	3
metazoa	arthropoda	insecta	psocoptera	liposcelidae	liposcelis	liposcelis yunnaniensis	0	0	0	0	0	0	0	0	0	0
metazoa	arthropoda	insecta	psocoptera	liposcelidae	liposcelis	liposcelis yunnaniensis	0	0	0	0	0	1	0	0	1	0
metazoa	cnidaria	anthozoa	scleractinia	montastraeidae	montastraea	montastraea cavernosa	0	0	3	0	1	0	0	0	0	0
metazoa	arthropoda	insecta	diptera	simuliidae	simulium	simulium ornatum	0	0	0	0	0	0	0	0	0	4
metazoa	arthropoda	insecta	psocoptera	liposcelidae	liposcelis	liposcelis yunnaniensis	0	0	0	0	0	0	0	0	0	0
metazoa	arthropoda	insecta	hemiptera	delphacidae	laodelphax	laodelphax striatella	0	0	4	0	0	0	0	0	0	0
metazoa	mollusca	bivalvia	veneroida	cardiidae	fragum	fragum fragum	0	3	0	0	0	0	0	0	0	0
metazoa	mollusca	bivalvia	veneroida	scrobiculariidae	scrobicularia	scrobicularia plana	0	0	0	0	3	0	0	0	0	0
metazoa	arthropoda	insecta	hemiptera	delphacidae	sogatella	sogatella furcifera	0	0	0	0	3	0	0	0	0	0
metazoa	arthropoda	arachnida	mesostigmata	phytoseiidae	typhlodromus	typhlodromus phialatus	0	0	0	1	4	0	0	0	0	0
metazoa	arthropoda	insecta	diptera	psychodidae	lutzomyia	lutzomyia shannoni	0	6	0	0	0	0	0	0	0	0
metazoa	arthropoda	insecta	hymenoptera	aphelinidae	promuscidea	promuscidea unfasciativentris	0	0	0	1	0	3	0	0	0	0
metazoa	cnidaria	anthozoa	scleractinia	lobophylliidae	lobophyllia	lobophyllia corymbosa	0	0	0	0	0	0	0	0	0	0
metazoa	nematoda	enoplea	dorylaimida	longidoridae	longidorus	longidorus breviannulatus	0	4	0	0	0	0	0	0	0	0
metazoa	mollusca	bivalvia	veneroida	cardiidae	fragum	fragum loochooanum	0	0	0	0	0	0	0	0	0	0
metazoa	arthropoda	arachnida	acariformes	myobiidae	myobia	myobia musculi	0	0	1	1	1	1	0	0	0	0
metazoa	mollusca	bivalvia	ostreoida	ostreoidea	hyotissa	hyotissa hyotis	0	0	0	4	0	0	0	0	0	0
metazoa	arthropoda	insecta	diptera	simuliidae	simulium	simulium vittatum	0	0	0	0	4	0	0	0	0	0
metazoa	arthropoda	insecta	diptera	simuliidae	simulium	simulium chumpornense	0	0	0	0	0	0	0	0	0	0
metazoa	arthropoda	insecta	psocoptera	liposcelidae	liposcelis	liposcelis yunnaniensis	0	0	0	0	0	0	0	0	0	0
metazoa	arthropoda	insecta	diptera	simuliidae	simulium	simulium ornatum	0	0	0	0	0	3	0	0	0	0
metazoa	arthropoda	insecta	diptera	simuliidae	simulium	simulium ornatum	0	0	0	0	3	0	0	0	0	1
metazoa	arthropoda	insecta	psocoptera	liposcelidae	liposcelis	liposcelis yunnaniensis	0	0	0	0	0	0	0	0	0	0
metazoa	platyhelminthes	monogenea	monopisthocotylea	cichlidogyridae	cichlidogyrus	cichlidogyrus ergensi	0	0	0	0	2	1	0	0	0	0
metazoa	mollusca	gastropoda	gastropoda	planorbidae	biomphalaria	biomphalaria prona	0	0	3	0	0	0	0	0	0	0
metazoa	arthropoda	insecta	diptera	simuliidae	simulium	simulium ornatum	3	0	0	0	0	0	0	0	0	0
metazoa	nematoda	enoplea	dorylaimida	longidoridae	paralongidorus	paralongidorus litoralis	0	0	1	0	0	0	0	0	2	0
metazoa	nematoda	enoplea	dorylaimida	longidoridae	paralongidorus	paralongidorus litoralis	0	0	0	3	0	0	0	0	0	0
metazoa	mollusca	bivalvia	veneroida	cardiidae	fragum	fragum loochooanum	0	0	0	0	0	0	0	0	0	0
metazoa	arthropoda	malacostraca	amphipoda	gammaridae	gammarus	gammarus wilkitzkii	0	0	0	0	0	3	0	0	0	0
metazoa	arthropoda	arachnida	araneae	theraphosidae	aphonopelma	aphonopelma paloma	0	2	0	0	0	1	0	0	0	0
metazoa	mollusca	gastropoda	gastropoda	planorbidae	biomphalaria	biomphalaria prona	0	0	1	0	1	1	0	0	0	0
metazoa	cnidaria	hydrozoa	siphonophorae	diphyidae	muggiaea	muggiaea atlantica	3	0	0	0	0	0	0	0	0	0
metazoa	arthropoda	insecta	diptera	simuliidae	simulium	simulium ornatum	3	0	0	0	0	0	0	0	0	0
metazoa	nematoda	chromadorea	tylenchida	anguinidae	ditylenchus	ditylenchus destructor	0	0	0	0	0	3	0	0	0	0
metazoa	arthropoda	arachnida	astigmata	acaridae	rhizoglyphus	rhizoglyphus setosus	4	0	0	0	0	0	0	0	0	0
metazoa	arthropoda	insecta	hemiptera	delphacidae	sogatella	sogatella furcifera	0	0	0	0	0	0	0	0	0	0
metazoa	arthropoda	arachnida	acariformes	tetranychidae	eotetranychus	eotetranychus carpini	0	0	0	0	0	3	0	0	0	0
metazoa	mollusca	bivalvia	ostreoida	ostreidae	saccostrea	saccostrea kegaki	1	1	41	36	26	7	4	13	0	0
metazoa	porifera	demospongiae	verongida	aplysinidae	aplysina	aplysina caissara	0	0	0	0	0	0	0	0	0	3
metazoa	arthropoda	insecta	psocoptera	liposcelidae	liposcelis	liposcelis yunnaniensis	0	0	0	0	0	0	0	0	0	0
metazoa	arthropoda	insecta	psocoptera	liposcelidae	liposcelis	liposcelis yunnaniensis	1	0	0	1	1	1	0	1	1	0
metazoa	cnidaria	hydrozoa	anthoathecata	hydridae	hydra	hydra circumcincta	0	0	0	0	0	0	0	0	0	0
metazoa	arthropoda	insecta	psocoptera	liposcelidae	liposcelis	liposcelis yunnaniensis	0	0	0	1	0	2	1	1	5	2
metazoa	mollusca	bivalvia	ostreoida	ostreidae	crassostrea	crassostrea gigas	0	3	0	0	0	0	0	0	0	0
metazoa	arthropoda	insecta	psocoptera	liposcelidae	liposcelis	liposcelis yunnaniensis	0	0	0	0	0	0	0	0	2	0
metazoa	arthropoda	insecta	psocoptera	liposcelidae	liposcelis	liposcelis yunnaniensis	0	0	0	0	2	4	2	0	15	1
metazoa	cnidaria	hydrozoa	anthoathecata	hydridae	hydra	hydra vulgaris	0	1	0	0	0	2	0	0	0	0
metazoa	nematoda	chromadorea	oxyurida	oxyuridae	skrjabinema	skrjabinema kamosika	2	0	0	0	0	0	0	0	0	0
metazoa	arthropoda	insecta	psocoptera	liposcelidae	liposcelis	liposcelis yunnaniensis	0	0	0	0	0	0	0	0	1	0
metazoa	arthropoda	insecta	psocoptera	liposcelidae	liposcelis	liposcelis yunnaniensis	0	0	0	0	0	0	0	0	0	0
metazoa	arthropoda	insecta	psocoptera	liposcelidae	liposcelis	liposcelis yunnaniensis	0	0	0	0	0	0	0	1	0	0
metazoa	arthropoda	insecta	psocoptera	liposcelidae	liposcelis	liposcelis yunnaniensis	0	0	0	0	0	0	0	0	1	0
metazoa	arthropoda	insecta	psocoptera	liposcelidae	liposcelis	liposcelis yunnaniensis	0	0	0	0	0	0	0	0	0	0
metazoa	arthropoda	insecta	diptera	simuliidae	simulium	simulium ornatum	0	9	0	0	0	0	0	0	0	0
metazoa	platyhelminthes	monogenea	monopisthocotylea	cichlidogyridae	cichlidogyrus	cichlidogyrus ergensi	0	0	0	0	0	0	0	0	0	0
metazoa	arthropoda	insecta	diptera	simuliidae	simulium	simulium ornatum	1	0	2	0	0	0	0	0	0	0
metazoa	mollusca	bivalvia	ostreoida	ostreidae	ostrea	ostrea denselamellosa	0	0	0	0	3	0	0	0	0	0
metazoa	mollusca	bivalvia	veneroida	cardiidae	fragum	fragum loochooanum	0	0	0	0	0	0	0	0	0	0
eukaryota	haplosporidia	haplosporidia	haplosporidia	haplosporidia	bonamia	s__bonamia sp.	199	166	7677	9741	2781	272	92	652	94	32
eukaryota	eukaryota	eukaryota	eukaryota	eukaryota	norrisiella	s__norrisiella sphaerica	40	671	5347	1669	2991	10933	41	30	107	35
eukaryota	eukaryota	eukaryota	eukaryota	eukaryota	gymnochlora	s__gymnochlora stellata	1704	594	153	78	94	762	32	121	110	1605
eukaryota	apicomplexa	coccidia	eucoccidiorida	sarcocystidae	sarcocystis	s__sarcocystis rangiferi	24	12	11	18	25	25	33	9	80	19
eukaryota	eukaryota	eukaryota	eukaryota	eukaryota	norrisiella	s__norrisiella sphaerica	119	9202	10	10	45	25	6	9	56	7
eukaryota	eukaryota	spirotrichea	sporadotrichida	halteriidae	meseres	s__meseres corlissi	15	10	53	8442	87	38	15	542	52	16
eukaryota	eukaryota	eukaryota	eukaryota	eukaryota	gymnochlora	s__gymnochlora stellata	8581	16	9	10	16	23	15	10	33	15
eukaryota	eukaryota	eukaryota	eukaryota	eukaryota	gymnochlora	s__gymnochlora stellata	7935	3257	17	276	22	18	12	12	66	13
eukaryota	eukaryota	eukaryota	eukaryota	eukaryota	lotharella	s__lotharella globosa	19	10	58	5585	85	53	18	2013	44	11
eukaryota	eukaryota	eukaryota	eukaryota	eukaryota	gymnochlora	s__gymnochlora stellata	40	51	2066	3483	3544	372	76	22	46	19
eukaryota	eukaryota	eukaryota	eukaryota	eukaryota	gymnochlora	s__gymnochlora stellata	3214	1109	8	341	8	7	6	5	29	6
eukaryota	eukaryota	eukaryota	cercomonadida	heteromitidae	bodomorpha	s__bodomorpha sp.	1349	2281	153	218	273	122	234	40	18	5
eukaryota	eukaryota	eukaryota	eukaryota	eukaryota	bigelowiella	s__bigelowiella natans	48	29	8	33	6	254	4	26	29	11
eukaryota	eukaryota	eukaryota	eukaryota	eukaryota	norrisiella	s__norrisiella sphaerica	2880	366	4	18	7	11	4	6	24	2
eukaryota	apicomplexa	coccidia	eucoccidiorida	sarcocystidae	sarcocystis	s__sarcocystis rangiferi	1892	78	41	11	377	256	1	2	12	5
eukaryota	eukaryota	eukaryota	eukaryota	eukaryota	bigelowiella	s__bigelowiella natans	130	1233	138	117	60	537	4	206	13	17
eukaryota	eukaryota	eukaryota	eukaryota	eukaryota	bigelowiella	s__bigelowiella natans	732	620	27	11	20	80	3	3	6	2
eukaryota	eukaryota	eukaryota	eukaryota	eukaryota	gymnochlora	s__gymnochlora stellata	1	15	689	208	455	34	21	14	9	1
eukaryota	eukaryota	eukaryota	cercomonadida	heteromitidae	bodomorpha	s__bodomorpha sp.	6	2	1	2	5	3	5	2	8	2
eukaryota	eukaryota	eukaryota	eukaryota	eukaryota	gymnochlora	s__gymnochlora stellata	3	2	318	683	352	207	2	2	5	2
eukaryota	eukaryota	eukaryota	cercomonadida	heteromitidae	bodomorpha	s__bodomorpha sp.	2	6	0	4	3	8	5	2	9	0
eukaryota	eukaryota	eukaryota	cercomonadida	heteromitidae	bodomorpha	s__bodomorpha sp.	6	2	2	1	0	5	8	3	11	1
eukaryota	eukaryota	eukaryota	cercomonadida	heteromitidae	bodomorpha	s__bodomorpha sp.	5	2	2	0	2	2	1	1	5	4
eukaryota	eukaryota	eukaryota	eukaryota	eukaryota	gymnochlora	s__gymnochlora stellata	161	79	134	56	27	418	0	2	4	2
eukaryota	eukaryota	eukaryota	cercomonadida	heteromitidae	bodomorpha	s__bodomorpha sp.	378	215	55	80	22	148	3	2	4	0
eukaryota	eukaryota	eukaryota	eukaryota	eukaryota	gymnochlora	s__gymnochlora stellata	3	73	561	88	15	130	1	0	6	1
eukaryota	eukaryota	eukaryota	eukaryota	eukaryota	breviata	s__breviata anathema	0	2	0	2	3	0	2	1	5	3
eukaryota	eukaryota	eukaryota	eukaryota	eukaryota	gymnochlora	s__gymnochlora stellata	395	1	39	36	376	2	1	3	8	0
eukaryota	eukaryota	eukaryota	eukaryota	eukaryota	bigelowiella	s__bigelowiella natans	2	32	94	25	515	63	6	1	0	2
eukaryota	eukaryota	eukaryota	eukaryota	eukaryota	norrisiella	s__norrisiella sphaerica	33	1	97	214	78	25	122	137	4	1
eukaryota	eukaryota	eukaryota	eukaryota	eukaryota	bigelowiella	s__bigelowiella natans	1	4	6	5	12	158	2	2	2	457
eukaryota	eukaryota	eukaryota	eukaryota	eukaryota	bigelowiella	s__bigelowiella natans	466	48	8	3	11	87	1	0	5	1
eukaryota	eukaryota	eukaryota	eukaryota	eukaryota	gymnochlora	s__gymnochlora stellata	11	1	39	37	378	111	1	2	3	17
eukaryota	eukaryota	eukaryota	eukaryota	eukaryota	norrisiella	s__norrisiella sphaerica	2	0	323	1	1	269	1	0	2	0
eukaryota	eukaryota	eukaryota	eukaryota	eukaryota	gymnochlora	s__gymnochlora stellata	3	19	1	9	203	325	0	3	0	1
eukaryota	eukaryota	eukaryota	eukaryota	eukaryota	gymnochlora	s__gymnochlora stellata	69	14	1	333	1	134	2	0	2	0
eukaryota	eukaryota	eukaryota	eukaryota	eukaryota	gymnochlora	s__gymnochlora stellata	3	57	309	36	74	17	0	0	0	0
eukaryota	eukaryota	eukaryota	eukaryota	eukaryota	bigelowiella	s__bigelowiella natans	0	1	1	0	5	1	1	1	0	1
eukaryota	eukaryota	eukaryota	cercomonadida	heteromitidae	bodomorpha	s__bodomorpha sp.	4	0	2	1	4	3	2	2	5	0
eukaryota	eukaryota	eukaryota	eukaryota	eukaryota	bigelowiella	s__bigelowiella natans	1	453	0	3	0	2	0	0	5	3
eukaryota	eukaryota	eukaryota	eukaryota	eukaryota	bigelowiella	s__bigelowiella natans	6	0	17	11	362	45	2	0	5	0
eukaryota	eukaryota	eukaryota	eukaryota	eukaryota	gymnochlora	s__gymnochlora stellata	156	0	162	1	15	90	1	1	1	2
eukaryota	eukaryota	eukaryota	eukaryota	eukaryota	lotharella	s__lotharella globosa	4	8	90	278	16	19	0	27	1	1
eukaryota	eukaryota	eukaryota	eukaryota	ancyromonadidae	ancyromonas	s__ancyromonas sp.	290	1	1	135	0	6	0	0	4	1
eukaryota	eukaryota	eukaryota	eukaryota	eukaryota	bigelowiella	s__bigelowiella natans	0	1	1	392	0	0	2	21	3	0
eukaryota	eukaryota	eukaryota	eukaryota	eukaryota	gymnochlora	s__gymnochlora stellata	323	18	1	0	0	62	1	0	1	0
eukaryota	eukaryota	eukaryota	eukaryota	eukaryota	gymnochlora	s__gymnochlora stellata	32	4	221	36	60	1	49	0	3	0
eukaryota	eukaryota	eukaryota	eukaryota	eukaryota	bigelowiella	s__bigelowiella natans	3	7	2	16	21	213	1	6	3	2
eukaryota	eukaryota	eukaryota	eukaryota	eukaryota	gymnochlora	s__gymnochlora stellata	93	0	121	18	99	71	0	0	3	0
eukaryota	eukaryota	eukaryota	eukaryota	eukaryota	gymnochlora	s__gymnochlora stellata	0	1	307	23	46	14	1	0	1	0
eukaryota	eukaryota	eukaryota	eukaryota	eukaryota	gymnochlora	s__gymnochlora stellata	279	67	1	5	1	62	2	0	4	0
eukaryota	eukaryota	eukaryota	cercomonadida	heteromitidae	bodomorpha	s__bodomorpha sp.	23	10	6	151	11	18	21	125	3	2
eukaryota	eukaryota	eukaryota	eukaryota	eukaryota	gymnochlora	s__gymnochlora stellata	224	43	7	13	18	46	0	2	2	5
eukaryota	eukaryota	eukaryota	eukaryota	eukaryota	bigelowiella	s__bigelowiella natans	2	12	95	50	197	1	13	0	2	1
eukaryota	eukaryota	eukaryota	cercomonadida	heteromitidae	bodomorpha	s__bodomorpha sp.	1	1	1	1	2	1	0	2	0	0
eukaryota	eukaryota	eukaryota	cercomonadida	heteromitidae	bodomorpha	s__bodomorpha sp.	4	1	2	1	2	9	3	1	2	0
eukaryota	eukaryota	eukaryota	eukaryota	eukaryota	bigelowiella	s__bigelowiella natans	0	0	1	0	2	0	1	0	2	0
eukaryota	eukaryota	eukaryota	eukaryota	eukaryota	gymnochlora	s__gymnochlora stellata	1	0	17	0	0	0	0	0	4	0
eukaryota	eukaryota	eukaryota	eukaryota	eukaryota	bigelowiella	s__bigelowiella natans	131	4	134	5	27	34	0	0	2	0
eukaryota	eukaryota	eukaryota	eukaryota	eukaryota	gymnochlora	s__gymnochlora stellata	1	2	154	8	200	14	0	1	2	1
eukaryota	eukaryota	eukaryota	eukaryota	eukaryota	gymnochlora	s__gymnochlora stellata	138	44	21	8	43	14	1	0	1	0
eukaryota	eukaryota	eukaryota	eukaryota	eukaryota	gymnochlora	s__gymnochlora stellata	237	33	2	2	4	19	0	1	4	1
eukaryota	eukaryota	eukaryota	eukaryota	eukaryota	bigelowiella	s__bigelowiella natans	8	0	17	192	3	1	9	53	2	0
eukaryota	eukaryota	eukaryota	eukaryota	eukaryota	norrisiella	s__norrisiella sphaerica	1	3	158	2	0	107	0	0	1	0
eukaryota	eukaryota	eukaryota	eukaryota	eukaryota	bigelowiella	s__bigelowiella natans	154	13	14	4	16	46	0	0	0	1
eukaryota	eukaryota	eukaryota	eukaryota	eukaryota	gymnochlora	s__gymnochlora stellata	1	244	0	0	0	0	1	1	0	0
eukaryota	eukaryota	glaucocystophyceae	glaucocystophyceae	cyanophoraceae	cyanophora	s__cyanophora paradoxa	99	34	12	8	20	100	0	1	7	9
eukaryota	eukaryota	eukaryota	eukaryota	eukaryota	gymnochlora	s__gymnochlora stellata	1	1	2	3	0	2	1	1	0	0
eukaryota	eukaryota	eukaryota	eukaryota	eukaryota	gymnochlora	s__gymnochlora stellata	0	1	109	0	112	1	0	0	0	1
eukaryota	eukaryota	eukaryota	eukaryota	apusomonadidae	amastigomonas	s__amastigomonas sp.	28	63	44	34	50	10	12	9	1	0
eukaryota	eukaryota	eukaryota	eukaryota	eukaryota	bigelowiella	s__bigelowiella natans	0	202	0	1	1	0	0	1	2	0
eukaryota	eukaryota	eukaryota	eukaryota	eukaryota	gymnochlora	s__gymnochlora stellata	14	1	9	5	91	81	0	1	1	1
eukaryota	eukaryota	eukaryota	eukaryota	eukaryota	gymnochlora	s__gymnochlora stellata	145	1	53	0	1	0	0	2	0	0
eukaryota	eukaryota	eukaryota	cercomonadida	heteromitidae	bodomorpha	s__bodomorpha sp.	1	0	152	15	12	2	11	4	0	1
eukaryota	eukaryota	eukaryota	eukaryota	eukaryota	gymnochlora	s__gymnochlora stellata	210	7	0	1	0	0	0	1	1	1
eukaryota	eukaryota	dinophyceae	blastodiniales	blastodiniales	blastodinium	s__blastodinium contortum	0	0	88	30	3	63	0	0	2	0
eukaryota	eukaryota	eukaryota	eukaryota	eukaryota	gymnochlora	s__gymnochlora stellata	1	0	186	16	0	2	1	0	3	0
eukaryota	eukaryota	eukaryota	eukaryota	eukaryota	bigelowiella	s__bigelowiella natans	13	33	21	53	3	60	1	0	3	7
eukaryota	eukaryota	eukaryota	eukaryota	eukaryota	bigelowiella	s__bigelowiella natans	64	82	0	1	2	1	0	3	0	0
eukaryota	eukaryota	eukaryota	eukaryota	eukaryota	gymnochlora	s__gymnochlora stellata	0	151	1	10	1	0	0	5	1	0
eukaryota	eukaryota	eukaryota	cercomonadida	heteromitidae	bodomorpha	s__bodomorpha sp.	1	2	4	1	0	0	0	0	0	1
eukaryota	eukaryota	eukaryota	eukaryota	eukaryota	gymnochlora	s__gymnochlora stellata	1	1	111	0	0	50	0	0	1	0
eukaryota	eukaryota	eukaryota	eukaryota	eukaryota	gymnochlora	s__gymnochlora stellata	1	1	78	26	33	16	0	1	2	0
eukaryota	eukaryota	eukaryota	eukaryota	eukaryota	gymnochlora	s__gymnochlora stellata	0	88	1	67	1	1	0	1	0	0
eukaryota	eukaryota	litostomatea	vestibuliferida	balantidiidae	neobalantidium	s__neobalantidium coli	1	7	91	6	17	32	21	0	0	2
eukaryota	eukaryota	eukaryota	eukaryota	eukaryota	gymnochlora	s__gymnochlora stellata	0	0	6	37	46	57	0	0	1	0
eukaryota	eukaryota	eukaryota	cercomonadida	heteromitidae	allantion	s__allantion sp.	0	140	1	1	0	0	0	0	0	0
eukaryota	eukaryota	eukaryota	eukaryota	eukaryota	bigelowiella	s__bigelowiella natans	4	1	0	2	1	1	0	0	1	0
eukaryota	eukaryota	eukaryota	eukaryota	eukaryota	gymnochlora	s__gymnochlora stellata	27	67	0	9	30	0	0	0	1	0
eukaryota	eukaryota	eukaryota	eukaryota	eukaryota	gymnochlora	s__gymnochlora stellata	0	57	9	0	28	40	0	0	0	0
eukaryota	eukaryota	eukaryota	eukaryota	eukaryota	bigelowiella	s__bigelowiella natans	0	6	1	5	104	16	0	0	0	0
eukaryota	eukaryota	eukaryota	eukaryota	eukaryota	lotharella	s__lotharella globosa	0	0	3	3	86	36	1	0	1	0
eukaryota	eukaryota	eukaryota	eukaryota	eukaryota	norrisiella	s__norrisiella sphaerica	0	0	0	2	0	1	0	0	0	0
eukaryota	eukaryota	eukaryota	eukaryota	eukaryota	gymnochlora	s__gymnochlora stellata	108	9	2	1	1	10	0	1	2	0
eukaryota	eukaryota	eukaryota	eukaryota	eukaryota	gymnochlora	s__gymnochlora stellata	1	0	116	9	0	0	0	0	1	0
eukaryota	eukaryota	eukaryota	eukaryota	eukaryota	gymnochlora	s__gymnochlora stellata	1	0	0	0	0	0	0	1	0	0
eukaryota	eukaryota	eukaryota	cercomonadida	heteromitidae	bodomorpha	s__bodomorpha sp.	38	24	29	0	0	32	0	0	0	1
eukaryota	eukaryota	eukaryota	eukaryota	eukaryota	bigelowiella	s__bigelowiella natans	82	1	13	0	0	25	0	0	1	0
eukaryota	eukaryota	eukaryota	cercomonadida	heteromitidae	bodomorpha	s__bodomorpha sp.	2	2	0	3	0	0	0	0	0	1
eukaryota	eukaryota	eukaryota	eukaryota	eukaryota	bigelowiella	s__bigelowiella natans	0	1	37	22	54	2	0	0	4	0
eukaryota	eukaryota	eukaryota	eukaryota	eukaryota	gymnochlora	s__gymnochlora stellata	25	9	3	1	1	61	1	1	1	18
eukaryota	eukaryota	eukaryota	eukaryota	eukaryota	gymnochlora	s__gymnochlora stellata	0	0	34	0	82	1	0	0	1	0
eukaryota	eukaryota	eukaryota	cercomonadida	heteromitidae	bodomorpha	s__bodomorpha sp.	249	155	23	22	86	29	54	1	4	2
eukaryota	eukaryota	eukaryota	eukaryota	eukaryota	gymnochlora	s__gymnochlora stellata	0	1	1	0	1	12	0	0	0	99
eukaryota	eukaryota	eukaryota	eukaryota	eukaryota	bigelowiella	s__bigelowiella natans	1	0	0	0	3	0	1	0	0	0
eukaryota	eukaryota	eukaryota	eukaryota	eukaryota	lotharella	s__lotharella globosa	1	0	0	0	0	0	0	0	2	0
eukaryota	eukaryota	eukaryota	eukaryota	eukaryota	gymnochlora	s__gymnochlora stellata	6	14	10	0	34	46	0	0	0	0
eukaryota	eukaryota	eukaryota	eukaryota	eukaryota	bigelowiella	s__bigelowiella natans	50	37	5	0	7	4	0	2	0	1
eukaryota	eukaryota	eukaryota	eukaryota	eukaryota	gymnochlora	s__gymnochlora stellata	0	3	50	2	22	37	0	0	2	0
eukaryota	eukaryota	eukaryota	eukaryota	eukaryota	gymnochlora	s__gymnochlora stellata	12	58	57	0	2	0	0	0	0	0
eukaryota	eukaryota	eukaryota	eukaryota	eukaryota	gymnochlora	s__gymnochlora stellata	22	26	1	0	25	10	13	1	0	4
eukaryota	eukaryota	eukaryota	cercomonadida	heteromitidae	bodomorpha	s__bodomorpha sp.	0	0	0	0	0	1	0	0	0	0
eukaryota	eukaryota	eukaryota	eukaryota	eukaryota	gymnochlora	s__gymnochlora stellata	1	11	20	27	0	43	0	0	0	0
eukaryota	eukaryota	eukaryota	cercomonadida	heteromitidae	bodomorpha	s__bodomorpha sp.	0	95	4	0	0	3	0	0	0	0
eukaryota	eukaryota	eukaryota	eukaryota	eukaryota	gymnochlora	s__gymnochlora stellata	0	1	3	0	93	0	0	0	1	0
eukaryota	xanthophyceae	xanthophyceae	vaucheriales	vaucheriaceae	vaucheria	s__vaucheria litorea	5	6	2	12	15	9	10	7	5	7
eukaryota	eukaryota	eukaryota	eukaryota	eukaryota	bigelowiella	s__bigelowiella natans	78	0	0	0	0	0	0	0	1	0
eukaryota	eukaryota	eukaryota	eukaryota	eukaryota	bigelowiella	s__bigelowiella natans	33	10	14	3	29	7	0	0	0	0
eukaryota	eukaryota	eukaryota	cercomonadida	heteromitidae	allantion	s__allantion sp.	0	0	0	0	0	0	0	0	2	0
eukaryota	eukaryota	eukaryota	eukaryota	eukaryota	gymnochlora	s__gymnochlora stellata	0	68	25	0	0	1	0	0	0	0
eukaryota	eukaryota	oligohymenophorea	pleuronematida	cyclidiidae	cyclidium	s__cyclidium glaucoma	60	31	0	0	1	0	1	0	0	1
eukaryota	eukaryota	eukaryota	eukaryota	eukaryota	bigelowiella	s__bigelowiella natans	0	0	29	0	5	58	1	0	0	0
eukaryota	eukaryota	eukaryota	cercomonadida	heteromitidae	bodomorpha	s__bodomorpha sp.	0	0	30	4	4	37	17	0	0	0
eukaryota	eukaryota	eukaryota	eukaryota	eukaryota	bigelowiella	s__bigelowiella natans	0	0	75	12	1	2	0	1	0	0
eukaryota	eukaryota	eukaryota	eukaryota	eukaryota	gymnochlora	s__gymnochlora stellata	47	43	0	0	0	0	0	0	1	0
eukaryota	eukaryota	spirotrichea	sporadotrichida	halteriidae	meseres	s__meseres corlissi	0	0	0	65	0	0	0	4	0	0
eukaryota	eukaryota	eukaryota	eukaryota	eukaryota	bigelowiella	s__bigelowiella natans	63	23	0	1	0	0	0	0	1	0
eukaryota	eukaryota	eukaryota	eukaryota	eukaryota	bigelowiella	s__bigelowiella natans	6	80	0	3	0	1	0	0	0	0
eukaryota	eukaryota	eukaryota	eukaryota	eukaryota	bigelowiella	s__bigelowiella natans	23	10	8	24	4	40	0	0	2	1
eukaryota	eukaryota	eukaryota	eukaryota	eukaryota	norrisiella	s__norrisiella sphaerica	33	16	20	11	6	27	0	0	1	1
eukaryota	eukaryota	eukaryota	eukaryota	eukaryota	bigelowiella	s__bigelowiella natans	0	15	1	4	48	18	0	0	0	0
eukaryota	eukaryota	eukaryota	eukaryota	eukaryota	gymnochlora	s__gymnochlora stellata	91	0	5	0	8	0	0	0	0	0
eukaryota	eukaryota	spirotrichea	tintinnida	tintinnidae	amphorides	s__amphorides quadrilineata	1	12	12	1	12	45	0	0	1	1
eukaryota	eukaryota	eukaryota	pavlovales	pavlovales	monochrysis	s__monochrysis sp.	1	0	2	0	2	75	1	1	0	0
eukaryota	eukaryota	eukaryota	eukaryota	apusomonadidae	amastigomonas	s__amastigomonas sp.	49	3	24	0	0	3	0	0	1	0
eukaryota	eukaryota	oligohymenophorea	pleuronematida	cyclidiidae	cyclidium	s__cyclidium glaucoma	0	0	56	27	0	0	0	0	0	0
eukaryota	eukaryota	eukaryota	eukaryota	eukaryota	gymnochlora	s__gymnochlora stellata	3	1	281	435	1037	33	8	3	10	5
eukaryota	eukaryota	eukaryota	eukaryota	eukaryota	gymnochlora	s__gymnochlora stellata	72	0	0	0	0	0	0	0	0	1
eukaryota	eukaryota	eukaryota	cercomonadida	heteromitidae	allantion	s__allantion sp.	2	4	0	0	2	0	0	0	1	0
eukaryota	eukaryota	eukaryota	eukaryota	eukaryota	gymnochlora	s__gymnochlora stellata	79	0	0	0	0	0	0	1	0	0
eukaryota	eukaryota	eukaryota	eukaryota	eukaryota	gymnochlora	s__gymnochlora stellata	119	1	0	0	0	0	0	0	2	0
eukaryota	eukaryota	eukaryota	eukaryota	eukaryota	gymnochlora	s__gymnochlora stellata	1	0	0	75	0	1	1	0	1	0
eukaryota	eukaryota	eukaryota	eukaryota	eukaryota	gymnochlora	s__gymnochlora stellata	25	22	3	10	1	22	0	0	0	0
eukaryota	eukaryota	eukaryota	eukaryota	eukaryota	gymnochlora	s__gymnochlora stellata	1	20	9	13	3	75	1	1	1	13
eukaryota	eukaryota	eukaryota	eukaryota	eukaryota	norrisiella	s__norrisiella sphaerica	11	554	0	1	2	4	0	1	2	2
eukaryota	eukaryota	eukaryota	eukaryota	eukaryota	gymnochlora	s__gymnochlora stellata	57	18	0	0	0	0	0	0	0	0
eukaryota	eukaryota	eukaryota	eukaryota	eukaryota	bigelowiella	s__bigelowiella natans	0	37	0	24	13	1	0	0	0	0
eukaryota	eukaryota	eukaryota	eukaryota	eukaryota	bigelowiella	s__bigelowiella natans	0	11	0	1	5	54	0	0	0	4
eukaryota	eukaryota	eukaryota	eukaryota	eukaryota	gymnochlora	s__gymnochlora stellata	0	0	0	68	0	0	0	1	0	0
eukaryota	eukaryota	eukaryota	cercomonadida	heteromitidae	bodomorpha	s__bodomorpha sp.	1	57	0	0	0	0	0	0	0	0
eukaryota	eukaryota	eukaryota	pavlovales	pavlovales	monochrysis	s__monochrysis sp.	0	0	0	1	1	0	0	0	1	1
eukaryota	eukaryota	eukaryota	eukaryota	eukaryota	bigelowiella	s__bigelowiella natans	0	0	1	6	48	11	0	0	2	0
eukaryota	eukaryota	ichthyosporea	dermocystida	dermocystida	sphaerothecum	s__sphaerothecum destruens	0	12	0	2	2	1	0	0	2	2
eukaryota	eukaryota	eukaryota	eukaryota	eukaryota	gymnochlora	s__gymnochlora stellata	0	65	0	0	0	0	0	0	0	0
eukaryota	eukaryota	eukaryota	eukaryota	eukaryota	bigelowiella	s__bigelowiella natans	0	0	11	0	2	53	0	0	1	0
eukaryota	eukaryota	eukaryota	eukaryota	eukaryota	gymnochlora	s__gymnochlora stellata	50	1	0	11	0	1	0	0	1	1
eukaryota	eukaryota	eukaryota	eukaryota	eukaryota	bigelowiella	s__bigelowiella natans	0	0	0	1	62	1	0	0	0	0
eukaryota	eukaryota	eukaryota	eukaryota	eukaryota	bigelowiella	s__bigelowiella natans	0	0	14	2	34	13	0	0	0	0
eukaryota	eukaryota	eukaryota	eukaryota	eukaryota	gymnochlora	s__gymnochlora stellata	0	1	44	8	0	10	0	0	0	0
eukaryota	eukaryota	eukaryota	saprolegniales	saprolegniaceae	aphanomyces	s__aphanomyces sp.	31	55	0	0	1	5	0	4	0	1
eukaryota	eukaryota	eukaryota	eukaryota	eukaryota	gymnochlora	s__gymnochlora stellata	49	7	0	2	0	2	1	0	0	0
eukaryota	eukaryota	eukaryota	eukaryota	eukaryota	gymnochlora	s__gymnochlora stellata	0	60	0	0	0	0	0	0	0	0
eukaryota	eukaryota	eukaryota	cercomonadida	heteromitidae	bodomorpha	s__bodomorpha sp.	3	1	10	9	0	11	0	0	0	24
eukaryota	apicomplexa	coccidia	eucoccidiorida	eimeriidae	eimeria	s__eimeria cylindrica	0	9	28	0	0	22	0	0	0	0
eukaryota	eukaryota	eukaryota	eukaryota	eukaryota	gymnochlora	s__gymnochlora stellata	59	0	0	0	0	0	0	0	1	0
eukaryota	eukaryota	synurophyceae	synurales	mallomonadaceae	synura	s__synura echinulata	0	0	13	45	0	0	0	1	0	0
eukaryota	eukaryota	eukaryota	eukaryota	eukaryota	gymnochlora	s__gymnochlora stellata	9	25	3	3	0	11	0	0	0	4
eukaryota	eukaryota	spirotrichea	tintinnida	tintinnidae	eutintinnus	s__eutintinnus fraknoi	59	3	4	0	0	0	0	0	1	0
eukaryota	eukaryota	eukaryota	eukaryota	eukaryota	gymnochlora	s__gymnochlora stellata	55	1	0	0	0	0	0	0	1	0
eukaryota	eukaryota	eukaryota	eukaryota	eukaryota	bigelowiella	s__bigelowiella natans	58	0	0	0	0	0	0	0	0	0
eukaryota	eukaryota	eukaryota	eukaryota	eukaryota	gymnochlora	s__gymnochlora stellata	3	37	0	0	1	0	0	0	0	0
eukaryota	eukaryota	eukaryota	cercomonadida	heteromitidae	bodomorpha	s__bodomorpha sp.	0	2	1	1	0	1	0	1	0	1
eukaryota	eukaryota	eukaryota	eukaryota	eukaryota	gymnochlora	s__gymnochlora stellata	1	50	0	2	0	0	0	0	0	0
eukaryota	eukaryota	eukaryota	eukaryota	eukaryota	gymnochlora	s__gymnochlora stellata	6	48	0	0	0	0	0	0	2	0
eukaryota	eukaryota	eukaryota	cercomonadida	heteromitidae	allantion	s__allantion sp.	0	0	0	0	0	0	0	0	0	0
eukaryota	eukaryota	eukaryota	eukaryota	eukaryota	bigelowiella	s__bigelowiella natans	0	0	6	0	44	3	0	0	0	0
eukaryota	eukaryota	eukaryota	eukaryota	eukaryota	gymnochlora	s__gymnochlora stellata	7	2	0	2	0	3	0	0	2	1
eukaryota	eukaryota	eukaryota	eukaryota	eukaryota	bigelowiella	s__bigelowiella natans	3	37	1	2	4	1	0	0	1	1
eukaryota	eukaryota	eukaryota	eukaryota	eukaryota	gymnochlora	s__gymnochlora stellata	1	11	12	1	0	25	0	0	0	1
eukaryota	eukaryota	eukaryota	eukaryota	eukaryota	bigelowiella	s__bigelowiella natans	0	5	3	3	3	32	0	0	0	3
eukaryota	eukaryota	eukaryota	eukaryota	eukaryota	norrisiella	s__norrisiella sphaerica	0	0	1	0	0	1	0	0	0	0
eukaryota	eukaryota	eukaryota	eukaryota	eukaryota	norrisiella	s__norrisiella sphaerica	51	1	0	0	0	0	0	0	0	0
eukaryota	eukaryota	oligohymenophorea	pleuronematida	cyclidiidae	cyclidium	s__cyclidium glaucoma	0	0	12	18	20	0	0	0	1	0
eukaryota	eukaryota	eukaryota	cercomonadida	heteromitidae	allantion	s__allantion sp.	15	6	15	4	0	6	1	0	0	0
eukaryota	eukaryota	eukaryota	eukaryota	eukaryota	norrisiella	s__norrisiella sphaerica	0	0	49	1	0	0	0	0	0	0
eukaryota	eukaryota	eukaryota	eukaryota	eukaryota	norrisiella	s__norrisiella sphaerica	0	0	0	0	38	30	0	0	0	0
eukaryota	eukaryota	eukaryota	cercomonadida	heteromitidae	bodomorpha	s__bodomorpha sp.	0	0	1	0	0	0	0	0	0	0
eukaryota	apicomplexa	aconoidasida	aconoidasida	theileriidae	theileria	s__theileria parva	44	2	0	0	0	0	0	0	0	0
eukaryota	eukaryota	eukaryota	eukaryota	eukaryota	norrisiella	s__norrisiella sphaerica	0	0	0	1	0	49	0	0	1	0
eukaryota	eukaryota	eukaryota	eukaryota	apusomonadidae	amastigomonas	s__amastigomonas sp.	0	1	0	0	0	0	0	0	0	0
eukaryota	eukaryota	eukaryota	eukaryota	eukaryota	bigelowiella	s__bigelowiella natans	0	1	0	0	0	0	0	0	0	0
eukaryota	eukaryota	eukaryota	eukaryota	eukaryota	gymnochlora	s__gymnochlora stellata	45	0	0	0	0	0	0	0	0	0
eukaryota	eukaryota	eukaryota	eukaryota	eukaryota	gymnochlora	s__gymnochlora stellata	0	9	0	14	1	21	0	0	0	1
eukaryota	eukaryota	eukaryota	eukaryota	eukaryota	gymnochlora	s__gymnochlora stellata	0	2	0	1	0	0	1	0	0	0
eukaryota	eukaryota	spirotrichea	tintinnida	tintinnidae	tintinnidium	s__tintinnidium fluviatile	42	0	2	2	0	1	0	0	1	1
eukaryota	eukaryota	eukaryota	eukaryota	planomonadidae	planomonas	s__planomonas micra	43	0	0	0	0	0	0	0	1	0
eukaryota	eukaryota	eukaryota	eukaryota	eukaryota	gymnochlora	s__gymnochlora stellata	441	220	0	18	3	1	1	0	2	0
eukaryota	xanthophyceae	xanthophyceae	vaucheriales	vaucheriaceae	vaucheria	s__vaucheria litorea	0	0	42	0	0	0	0	0	0	0
eukaryota	eukaryota	eukaryota	eukaryota	apusomonadidae	amastigomonas	s__amastigomonas sp.	0	28	0	5	9	0	0	0	0	0
eukaryota	eukaryota	dinophyceae	syndiniales	eudubosquellidae	euduboscquella	s__euduboscquella sp.	11	18	5	2	4	0	0	0	0	0
eukaryota	eukaryota	eukaryota	eukaryota	eukaryota	gymnochlora	s__gymnochlora stellata	45	12	0	0	0	0	0	0	0	0
eukaryota	eukaryota	eukaryota	lagenidiales	haliphthoraceae	atkinsiella	s__atkinsiella dubia	8	16	3	0	3	5	0	0	0	1
eukaryota	eukaryota	eukaryota	eukaryota	eukaryota	gymnochlora	s__gymnochlora stellata	0	19	83	0	0	17	0	1	0	0
eukaryota	eukaryota	eukaryota	eukaryota	eukaryota	bigelowiella	s__bigelowiella natans	0	2	0	3	34	3	3	1	4	0
eukaryota	eukaryota	eukaryota	eukaryota	eukaryota	gymnochlora	s__gymnochlora stellata	0	0	1	3	1	3	0	9	0	12
eukaryota	eukaryota	eukaryota	eukaryota	eukaryota	norrisiella	s__norrisiella sphaerica	40	0	0	0	0	0	0	0	0	0
eukaryota	eukaryota	eukaryota	eukaryota	eukaryota	gymnochlora	s__gymnochlora stellata	0	5	0	9	5	19	0	0	1	0
eukaryota	eukaryota	eukaryota	eukaryota	eukaryota	bigelowiella	s__bigelowiella natans	32	0	1	0	0	5	0	0	0	0
eukaryota	eukaryota	eukaryota	eukaryota	eukaryota	gymnochlora	s__gymnochlora stellata	0	10	0	0	3	21	0	0	0	0
eukaryota	eukaryota	eukaryota	eukaryota	eukaryota	bigelowiella	s__bigelowiella natans	1	34	3	0	0	2	0	0	0	0
eukaryota	eukaryota	eukaryota	eukaryota	eukaryota	gymnochlora	s__gymnochlora stellata	35	0	1	0	0	2	0	1	0	1
eukaryota	eukaryota	eukaryota	eukaryota	eukaryota	breviata	s__breviata anathema	0	1	33	3	2	0	0	0	0	0
eukaryota	eukaryota	eukaryota	eukaryota	eukaryota	gymnochlora	s__gymnochlora stellata	0	0	0	0	0	0	0	0	0	0
eukaryota	eukaryota	eukaryota	eukaryota	eukaryota	bigelowiella	s__bigelowiella natans	10	0	11	4	0	11	0	2	0	0
eukaryota	eukaryota	eukaryota	eukaryota	eukaryota	bigelowiella	s__bigelowiella natans	0	1	0	0	0	5	1	0	0	0
eukaryota	eukaryota	spirotrichea	sporadotrichida	halteriidae	meseres	s__meseres corlissi	0	1	9	584	13	6	1	6	5	1
eukaryota	eukaryota	eukaryota	eukaryota	eukaryota	gymnochlora	s__gymnochlora stellata	0	0	0	0	35	1	0	0	0	0
eukaryota	eukaryota	eukaryota	eukaryota	eukaryota	gymnochlora	s__gymnochlora stellata	36	0	0	0	0	0	0	0	0	0
eukaryota	eukaryota	eukaryota	eukaryota	eukaryota	gymnochlora	s__gymnochlora stellata	21	11	1	1	0	0	0	0	1	0
eukaryota	apicomplexa	aconoidasida	aconoidasida	theileriidae	theileria	s__theileria buffeli	35	0	0	1	0	0	0	0	0	0
eukaryota	eukaryota	eukaryota	eukaryota	eukaryota	bigelowiella	s__bigelowiella natans	0	0	0	0	0	0	0	0	0	0
eukaryota	eukaryota	eukaryota	eukaryota	eukaryota	gymnochlora	s__gymnochlora stellata	0	32	0	0	1	1	0	0	0	0
eukaryota	eukaryota	eukaryota	eukaryota	eukaryota	bigelowiella	s__bigelowiella natans	0	0	0	0	0	0	0	0	0	0
eukaryota	eukaryota	eukaryota	eukaryota	eukaryota	bigelowiella	s__bigelowiella natans	0	0	0	24	0	4	0	4	0	1
eukaryota	eukaryota	eukaryota	eukaryota	eukaryota	norrisiella	s__norrisiella sphaerica	0	0	34	0	0	20	0	0	0	0
eukaryota	eukaryota	eukaryota	eukaryota	eukaryota	norrisiella	s__norrisiella sphaerica	12	0	12	0	2	8	0	0	0	0
eukaryota	eukaryota	eukaryota	eukaryota	nucleariidae	nuclearia	s__nuclearia moebiusi	1	0	25	3	2	1	0	0	2	0
eukaryota	xanthophyceae	xanthophyceae	vaucheriales	vaucheriaceae	vaucheria	s__vaucheria litorea	21	13	0	0	0	0	0	0	0	0
eukaryota	eukaryota	eukaryota	cercomonadida	heteromitidae	bodomorpha	s__bodomorpha sp.	0	31	1	1	0	0	0	0	0	0
eukaryota	apicomplexa	coccidia	eucoccidiorida	cryptosporidiidae	cryptosporidium	s__cryptosporidium parvum	6	16	14	0	0	1	0	0	0	0
eukaryota	eukaryota	eukaryota	eukaryota	eukaryota	norrisiella	s__norrisiella sphaerica	1	19	5	1	0	5	0	0	0	3
eukaryota	eukaryota	eukaryota	eukaryota	eukaryota	gymnochlora	s__gymnochlora stellata	0	34	0	0	0	0	0	0	0	0
eukaryota	eukaryota	oligohymenophorea	peniculida	parameciidae	paramecium	s__paramecium duboscqui	0	0	0	0	0	0	2	0	1	0
eukaryota	xanthophyceae	xanthophyceae	vaucheriales	vaucheriaceae	vaucheria	s__vaucheria litorea	0	0	20	5	7	0	0	0	1	0
eukaryota	eukaryota	eukaryota	cercomonadida	heteromitidae	heteromita	s__heteromita sp.	0	0	0	0	0	1	0	0	0	0
eukaryota	eukaryota	eukaryota	eukaryota	eukaryota	gymnochlora	s__gymnochlora stellata	1	7	12	0	8	10	0	0	0	0
eukaryota	eukaryota	eukaryota	eukaryota	eukaryota	gymnochlora	s__gymnochlora stellata	0	31	0	0	0	0	0	0	1	0
eukaryota	eukaryota	eukaryota	eukaryota	eukaryota	gymnochlora	s__gymnochlora stellata	0	0	10	16	5	1	0	0	0	0
eukaryota	eukaryota	eukaryota	cercomonadida	heteromitidae	bodomorpha	s__bodomorpha sp.	1	0	0	0	0	25	0	2	0	5
eukaryota	eukaryota	eukaryota	eukaryota	eukaryota	bigelowiella	s__bigelowiella natans	0	3	0	1	0	2	0	0	0	0
eukaryota	eukaryota	ichthyosporea	dermocystida	dermocystida	sphaerothecum	s__sphaerothecum destruens	5	1	19	2	26	5	4	0	4	1
eukaryota	eukaryota	eukaryota	cercomonadida	heteromitidae	bodomorpha	s__bodomorpha sp.	2	25	1	1	0	1	0	0	0	1
eukaryota	eukaryota	eukaryota	cercomonadida	heteromitidae	bodomorpha	s__bodomorpha sp.	31	0	0	0	0	0	0	0	0	0
eukaryota	eukaryota	eukaryota	eukaryota	eukaryota	bigelowiella	s__bigelowiella natans	0	0	13	0	3	14	0	0	1	0
eukaryota	eukaryota	eukaryota	cercomonadida	heteromitidae	allantion	s__allantion sp.	0	0	0	0	0	0	0	0	0	0
eukaryota	eukaryota	eukaryota	cercomonadida	heteromitidae	bodomorpha	s__bodomorpha sp.	0	0	0	0	0	0	0	1	0	0
eukaryota	eukaryota	eukaryota	cercomonadida	heteromitidae	bodomorpha	s__bodomorpha sp.	0	0	0	0	0	0	0	0	0	0
eukaryota	eukaryota	oligohymenophorea	pleuronematida	cyclidiidae	cyclidium	s__cyclidium glaucoma	0	30	0	0	0	0	0	0	0	0
eukaryota	eukaryota	eukaryota	eukaryota	eukaryota	bigelowiella	s__bigelowiella natans	22	0	0	0	1	1	0	0	0	0
eukaryota	eukaryota	dinophyceae	suessiales	symbiodiniaceae	symbiodinium	s__symbiodinium sp.	0	0	4	0	16	0	11	0	1	0
eukaryota	eukaryota	eukaryota	eukaryota	nucleariidae	nuclearia	s__nuclearia moebiusi	0	29	0	0	1	0	0	0	0	0
eukaryota	eukaryota	eukaryota	eukaryota	eukaryota	gymnochlora	s__gymnochlora stellata	0	0	0	32	0	0	0	0	0	0
eukaryota	eukaryota	eukaryota	eukaryota	eukaryota	cryptocaryon	s__cryptocaryon irritans	0	0	13	7	7	0	0	1	0	1
eukaryota	eukaryota	eukaryota	eukaryota	eukaryota	bigelowiella	s__bigelowiella natans	0	27	2	0	0	0	0	0	0	0
eukaryota	eukaryota	eukaryota	eukaryota	eukaryota	gymnochlora	s__gymnochlora stellata	4	1	2	0	0	196	0	0	2	0
eukaryota	eukaryota	eukaryota	eukaryota	eukaryota	cryptocaryon	s__cryptocaryon irritans	12	0	10	1	1	0	0	2	0	0
eukaryota	eukaryota	eukaryota	eukaryota	eukaryota	breviata	s__breviata anathema	0	0	0	27	0	1	0	0	0	0
eukaryota	eukaryota	eukaryota	eukaryota	eukaryota	bigelowiella	s__bigelowiella natans	15	0	1	0	8	0	0	0	1	0
eukaryota	eukaryota	eukaryota	eukaryota	eukaryota	gymnochlora	s__gymnochlora stellata	0	0	0	0	0	0	1	0	0	0
eukaryota	eukaryota	eukaryota	eukaryota	eukaryota	cryptocaryon	s__cryptocaryon irritans	0	1	12	0	9	0	1	2	4	0
eukaryota	phaeophyceae	phaeophyceae	fucales	fucaceae	hesperophycus	s__hesperophycus californicus	17	6	0	0	0	1	0	0	2	0
eukaryota	eukaryota	eukaryota	saprolegniales	saprolegniaceae	saprolegnia	s__saprolegnia sp.	0	26	0	0	0	0	0	1	0	0
eukaryota	eukaryota	ichthyosporea	dermocystida	dermocystida	sphaerothecum	s__sphaerothecum destruens	1	0	6	0	3	0	14	2	1	2
eukaryota	xanthophyceae	xanthophyceae	vaucheriales	vaucheriaceae	vaucheria	s__vaucheria litorea	0	6	5	0	3	12	0	0	1	0
eukaryota	eukaryota	eukaryota	eukaryota	eukaryota	gymnochlora	s__gymnochlora stellata	19	0	0	0	3	0	0	0	1	0
eukaryota	eukaryota	eukaryota	eukaryota	eukaryota	norrisiella	s__norrisiella sphaerica	0	26	0	0	0	0	0	0	0	0
eukaryota	eukaryota	eukaryota	eukaryota	eukaryota	gymnochlora	s__gymnochlora stellata	1	20	1	0	2	0	0	0	1	0
eukaryota	eukaryota	eukaryota	cercomonadida	heteromitidae	bodomorpha	s__bodomorpha sp.	0	0	17	0	4	2	0	0	0	0
eukaryota	eukaryota	eukaryota	eukaryota	eukaryota	gymnochlora	s__gymnochlora stellata	2	23	0	0	0	0	0	0	0	1
eukaryota	eukaryota	eukaryota	eukaryota	eukaryota	gymnochlora	s__gymnochlora stellata	19	2	0	0	1	4	0	0	0	0
eukaryota	eukaryota	eukaryota	pavlovales	pavlovales	monochrysis	s__monochrysis sp.	1	0	2	0	1	21	0	0	0	0
eukaryota	eukaryota	ichthyosporea	dermocystida	dermocystida	rhinosporidium	s__rhinosporidium seeberi	0	3	7	0	6	8	0	0	0	0
eukaryota	eukaryota	eukaryota	eukaryota	eukaryota	bigelowiella	s__bigelowiella natans	2	18	0	0	2	0	0	0	0	0
eukaryota	eukaryota	eukaryota	eukaryota	eukaryota	bigelowiella	s__bigelowiella natans	0	0	0	0	0	25	0	0	0	0
eukaryota	eukaryota	spirotrichea	tintinnida	tintinnidae	amphorides	s__amphorides quadrilineata	0	0	10	4	9	0	0	0	0	2
eukaryota	eukaryota	eukaryota	eukaryota	eukaryota	gymnochlora	s__gymnochlora stellata	0	0	0	0	0	1	0	0	0	0
eukaryota	eukaryota	eukaryota	eukaryota	eukaryota	gymnochlora	s__gymnochlora stellata	22	0	0	1	0	0	0	0	0	0
eukaryota	eukaryota	eukaryota	eukaryota	eukaryota	gymnochlora	s__gymnochlora stellata	22	2	0	0	0	0	0	0	0	0
eukaryota	eukaryota	eukaryota	eukaryota	eukaryota	gymnochlora	s__gymnochlora stellata	28	0	7	0	0	0	0	0	1	0
eukaryota	eukaryota	eukaryota	eukaryota	eukaryota	gymnochlora	s__gymnochlora stellata	0	0	17	5	0	0	0	0	2	0
eukaryota	eukaryota	eukaryota	eukaryota	eukaryota	gymnochlora	s__gymnochlora stellata	0	0	15	7	0	0	0	0	0	0
eukaryota	eukaryota	chrysophyceae	chromulinales	dinobryaceae	dinobryon	s__dinobryon divergens	0	0	12	5	5	0	0	1	0	0
eukaryota	eukaryota	eukaryota	eukaryota	eukaryota	gymnochlora	s__gymnochlora stellata	0	0	0	4	19	0	0	0	0	0
eukaryota	eukaryota	eukaryota	eukaryota	eukaryota	gymnochlora	s__gymnochlora stellata	0	0	9	0	13	0	0	0	0	0
eukaryota	eukaryota	eukaryota	eukaryota	eukaryota	gymnochlora	s__gymnochlora stellata	0	0	7	15	0	0	0	0	0	0
eukaryota	eukaryota	eukaryota	eukaryota	eukaryota	gymnochlora	s__gymnochlora stellata	5	2	4	0	5	0	0	0	0	0
eukaryota	apicomplexa	aconoidasida	aconoidasida	theileriidae	cytauxzoon	s__cytauxzoon felis	1	0	0	3	0	2	0	1	0	0
eukaryota	eukaryota	eukaryota	cercomonadida	heteromitidae	bodomorpha	s__bodomorpha sp.	0	6	0	0	0	0	0	0	0	0
eukaryota	eukaryota	eukaryota	eukaryota	eukaryota	bigelowiella	s__bigelowiella natans	0	0	21	1	0	0	0	0	0	0
eukaryota	eukaryota	eukaryota	eukaryota	eukaryota	gymnochlora	s__gymnochlora stellata	0	23	0	0	0	0	0	0	0	0
eukaryota	eukaryota	eukaryota	eukaryota	eukaryota	bigelowiella	s__bigelowiella natans	0	22	0	0	0	0	0	0	0	0
eukaryota	apicomplexa	aconoidasida	aconoidasida	theileriidae	theileria	s__theileria parva	21	0	0	0	0	0	0	0	1	0
eukaryota	apicomplexa	aconoidasida	aconoidasida	theileriidae	cytauxzoon	s__cytauxzoon felis	0	0	3	0	0	8	0	2	0	0
eukaryota	eukaryota	spirotrichea	tintinnida	tintinnidae	amphorides	s__amphorides quadrilineata	6	4	8	4	0	0	0	0	0	0
eukaryota	eukaryota	eukaryota	cercomonadida	heteromitidae	allantion	s__allantion sp.	21	0	0	0	0	0	0	0	0	0
eukaryota	eukaryota	eukaryota	eukaryota	apusomonadidae	amastigomonas	s__amastigomonas sp.	20	0	0	0	0	0	0	0	0	0
eukaryota	eukaryota	eukaryota	cercomonadida	heteromitidae	bodomorpha	s__bodomorpha sp.	6	0	0	4	7	4	0	0	0	0
eukaryota	eukaryota	eukaryota	eukaryota	eukaryota	norrisiella	s__norrisiella sphaerica	0	0	11	0	1	5	0	0	1	0
eukaryota	eukaryota	eukaryota	eukaryota	eukaryota	bigelowiella	s__bigelowiella natans	0	16	4	0	0	0	0	0	0	0
eukaryota	eukaryota	eukaryota	cercomonadida	heteromitidae	bodomorpha	s__bodomorpha sp.	0	1	0	0	0	0	0	0	0	0
eukaryota	eukaryota	eukaryota	eukaryota	eukaryota	gymnochlora	s__gymnochlora stellata	0	0	19	1	0	0	0	0	0	0
eukaryota	bacillariophyta	coscinodiscophyceae	coscinodiscales	coscinodiscaceae	coscinodiscus	s__coscinodiscus radiatus	0	0	0	4	0	16	0	0	0	0
eukaryota	eukaryota	eukaryota	eukaryota	eukaryota	gymnochlora	s__gymnochlora stellata	20	0	0	0	0	0	0	0	0	0
eukaryota	bacillariophyta	coscinodiscophyceae	coscinodiscales	coscinodiscaceae	coscinodiscus	s__coscinodiscus radiatus	7	11	0	1	0	0	0	0	0	0
eukaryota	eukaryota	eukaryota	eukaryota	eukaryota	gymnochlora	s__gymnochlora stellata	0	2	0	0	0	18	0	0	0	0
eukaryota	eukaryota	eukaryota	eukaryota	eukaryota	gymnochlora	s__gymnochlora stellata	8	10	0	0	0	2	0	0	0	0
eukaryota	eukaryota	eukaryota	eukaryota	eukaryota	bigelowiella	s__bigelowiella natans	0	0	4	0	0	15	0	0	0	0
eukaryota	eukaryota	eukaryota	eukaryota	eukaryota	gymnochlora	s__gymnochlora stellata	0	0	0	19	0	0	0	0	1	0
eukaryota	eukaryota	eukaryota	saprolegniales	saprolegniaceae	saprolegnia	s__saprolegnia sp.	0	19	0	0	1	0	0	0	0	0
eukaryota	eukaryota	oligohymenophorea	pleuronematida	cyclidiidae	cyclidium	s__cyclidium glaucoma	0	0	0	20	0	0	0	0	0	0
eukaryota	eukaryota	eukaryota	leptomyxida	flabellulidae	rhizamoeba	s__rhizamoeba saxonica	0	1	0	4	0	12	0	2	0	1
eukaryota	eukaryota	eukaryota	eukaryota	ancyromonadidae	ancyromonas	s__ancyromonas sp.	0	16	0	0	1	0	0	0	0	0
eukaryota	eukaryota	eukaryota	cercomonadida	heteromitidae	bodomorpha	s__bodomorpha sp.	10	0	0	0	0	8	0	0	1	0
eukaryota	eukaryota	eukaryota	eukaryota	eukaryota	gymnochlora	s__gymnochlora stellata	7	0	0	0	0	0	0	0	0	0
eukaryota	apicomplexa	coccidia	eucoccidiorida	cryptosporidiidae	cryptosporidium	s__cryptosporidium sp.	0	0	0	0	0	0	0	0	0	0
eukaryota	eukaryota	oligohymenophorea	pleuronematida	cyclidiidae	cyclidium	s__cyclidium glaucoma	0	0	0	0	0	0	1	0	0	0
eukaryota	eukaryota	dinophyceae	gymnodiniales	gymnodiniaceae	gyrodinium	s__gyrodinium sp.	19	0	0	0	0	0	0	0	0	0
eukaryota	eukaryota	spirotrichea	tintinnida	tintinnidae	amphorides	s__amphorides quadrilineata	0	0	10	5	2	0	0	0	0	2
eukaryota	eukaryota	eukaryota	eukaryota	eukaryota	gymnochlora	s__gymnochlora stellata	0	0	1	4	11	3	0	0	0	0
eukaryota	eukaryota	eukaryota	eukaryota	eukaryota	gymnochlora	s__gymnochlora stellata	0	0	0	0	16	0	0	2	0	0
eukaryota	eukaryota	spirotrichea	sporadotrichida	halteriidae	meseres	s__meseres corlissi	0	11	0	3	3	0	0	0	1	0
eukaryota	eukaryota	oligohymenophorea	pleuronematida	cyclidiidae	cyclidium	s__cyclidium glaucoma	18	0	0	0	0	0	0	0	0	0
eukaryota	eukaryota	eukaryota	eukaryota	eukaryota	gymnochlora	s__gymnochlora stellata	0	0	0	0	0	13	0	0	0	4
eukaryota	eukaryota	dinophyceae	syndiniales	syndiniaceae	hematodinium	s__hematodinium sp.	0	6	9	2	0	0	1	0	0	0
eukaryota	eukaryota	glaucocystophyceae	glaucocystophyceae	cyanophoraceae	cyanophora	s__cyanophora paradoxa	18	0	0	0	0	0	0	0	0	0
eukaryota	eukaryota	eukaryota	eukaryota	eukaryota	norrisiella	s__norrisiella sphaerica	0	19	0	0	0	0	0	0	0	0
eukaryota	eukaryota	eukaryota	eukaryota	eukaryota	gymnochlora	s__gymnochlora stellata	0	0	0	0	18	0	0	0	0	0
eukaryota	eukaryota	eukaryota	leptomyxida	flabellulidae	rhizamoeba	s__rhizamoeba saxonica	0	0	6	1	8	3	0	0	0	0
eukaryota	eukaryota	spirotrichea	tintinnida	tintinnidae	amphorides	s__amphorides quadrilineata	0	0	0	0	0	2	0	0	0	6
eukaryota	eukaryota	eukaryota	cercomonadida	heteromitidae	bodomorpha	s__bodomorpha sp.	0	1	0	2	12	0	1	0	0	0
eukaryota	eukaryota	eukaryota	cercomonadida	heteromitidae	bodomorpha	s__bodomorpha sp.	0	0	0	0	0	0	0	0	1	1
eukaryota	eukaryota	eukaryota	eukaryota	eukaryota	bigelowiella	s__bigelowiella natans	0	0	0	0	17	0	0	0	0	0
eukaryota	eukaryota	eukaryota	cercomonadida	heteromitidae	bodomorpha	s__bodomorpha sp.	14	0	1	1	0	0	1	0	0	0
eukaryota	eukaryota	eukaryota	eukaryota	eukaryota	bigelowiella	s__bigelowiella natans	1	0	0	0	0	1	0	0	0	0
eukaryota	eukaryota	glaucocystophyceae	glaucocystophyceae	cyanophoraceae	cyanophora	s__cyanophora paradoxa	0	0	0	0	0	17	0	0	0	0
eukaryota	eukaryota	eukaryota	eukaryota	eukaryota	bigelowiella	s__bigelowiella natans	1	12	0	0	0	3	0	0	0	0
eukaryota	eukaryota	spirotrichea	sporadotrichida	halteriidae	meseres	s__meseres corlissi	0	0	0	17	0	0	0	0	0	0
eukaryota	eukaryota	eukaryota	eukaryota	eukaryota	bigelowiella	s__bigelowiella natans	0	10	0	1	0	6	0	0	0	0
eukaryota	eukaryota	eukaryota	cercomonadida	heteromitidae	bodomorpha	s__bodomorpha sp.	0	0	7	9	0	0	0	0	0	0
eukaryota	eukaryota	eukaryota	eukaryota	eukaryota	bigelowiella	s__bigelowiella natans	15	0	0	0	0	0	0	0	0	0
eukaryota	eukaryota	eukaryota	eukaryota	eukaryota	gymnochlora	s__gymnochlora stellata	0	16	0	0	0	0	0	0	0	0
eukaryota	eukaryota	eukaryota	cercomonadida	heteromitidae	bodomorpha	s__bodomorpha sp.	0	13	0	0	0	0	0	0	1	0
eukaryota	eukaryota	eukaryota	eukaryota	eukaryota	bigelowiella	s__bigelowiella natans	0	16	0	0	0	0	0	0	0	0
eukaryota	eukaryota	eukaryota	eukaryota	eukaryota	gymnochlora	s__gymnochlora stellata	0	0	0	0	0	0	0	0	0	0
eukaryota	eukaryota	oligohymenophorea	pleuronematida	cyclidiidae	cyclidium	s__cyclidium glaucoma	0	2	0	2	0	11	0	0	0	0
eukaryota	eukaryota	eukaryota	eukaryota	eukaryota	norrisiella	s__norrisiella sphaerica	14	1	0	1	0	0	0	0	0	0
eukaryota	eukaryota	eukaryota	cercomonadida	heteromitidae	bodomorpha	s__bodomorpha sp.	0	0	0	1	0	0	0	0	1	0
eukaryota	eukaryota	spirotrichea	sporadotrichida	halteriidae	meseres	s__meseres corlissi	0	18	0	0	0	1	0	0	0	0
eukaryota	eukaryota	spirotrichea	sporadotrichida	halteriidae	meseres	s__meseres corlissi	0	0	5	9	2	0	0	0	0	0
eukaryota	apicomplexa	aconoidasida	aconoidasida	theileriidae	theileria	s__theileria parva	14	0	0	0	0	0	0	0	0	0
eukaryota	eukaryota	eukaryota	eukaryota	eukaryota	gymnochlora	s__gymnochlora stellata	0	0	0	7	9	0	0	0	0	0
eukaryota	eukaryota	eukaryota	eukaryota	eukaryota	bigelowiella	s__bigelowiella natans	0	0	0	6	9	8	0	0	0	0
eukaryota	eukaryota	eukaryota	eukaryota	eukaryota	gymnochlora	s__gymnochlora stellata	14	1	0	0	0	0	0	0	0	0
eukaryota	apicomplexa	aconoidasida	aconoidasida	babesiidae	babesia	s__babesia microti	10	4	0	0	0	0	0	0	1	0
eukaryota	eukaryota	ichthyosporea	ichthyophonida	ichthyophonida	creolimax	s__creolimax fragrantissima	0	2	3	5	3	1	0	1	0	0
eukaryota	xanthophyceae	xanthophyceae	vaucheriales	vaucheriaceae	vaucheria	s__vaucheria litorea	0	0	6	0	0	9	0	0	0	0
eukaryota	eukaryota	eukaryota	eukaryota	eukaryota	gymnochlora	s__gymnochlora stellata	13	0	0	1	0	0	0	0	0	0
eukaryota	eukaryota	eukaryota	eukaryota	eukaryota	bigelowiella	s__bigelowiella natans	0	0	0	7	4	4	0	0	0	0
eukaryota	eukaryota	eukaryota	eukaryota	eukaryota	gymnochlora	s__gymnochlora stellata	0	0	4	0	0	10	0	0	0	0
eukaryota	xanthophyceae	xanthophyceae	vaucheriales	vaucheriaceae	vaucheria	s__vaucheria litorea	0	0	1	1	0	6	0	0	0	6
eukaryota	apicomplexa	aconoidasida	aconoidasida	theileriidae	cytauxzoon	s__cytauxzoon felis	0	0	0	1	0	0	0	2	0	0
eukaryota	eukaryota	eukaryota	eukaryota	eukaryota	norrisiella	s__norrisiella sphaerica	0	4	0	11	0	0	0	0	0	0
eukaryota	eukaryota	eukaryota	eukaryota	eukaryota	bigelowiella	s__bigelowiella natans	9	3	0	1	0	1	0	0	0	0
eukaryota	eukaryota	eukaryota	eukaryota	eukaryota	bigelowiella	s__bigelowiella natans	0	0	14	0	0	0	0	0	0	0
eukaryota	eukaryota	eukaryota	eukaryota	eukaryota	cryptocaryon	s__cryptocaryon irritans	0	0	0	0	14	1	0	0	0	0
eukaryota	eukaryota	eukaryota	eukaryota	eukaryota	bigelowiella	s__bigelowiella natans	0	4	3	7	0	0	0	0	0	0
eukaryota	eukaryota	eukaryota	eukaryota	eukaryota	norrisiella	s__norrisiella sphaerica	0	0	0	0	5	10	0	0	0	0
eukaryota	eukaryota	eukaryota	eukaryota	eukaryota	bigelowiella	s__bigelowiella natans	0	0	0	0	14	0	0	0	0	0
eukaryota	eukaryota	eukaryota	eukaryota	eukaryota	gymnochlora	s__gymnochlora stellata	0	14	0	0	0	0	0	0	0	0
eukaryota	eukaryota	eukaryota	eukaryota	eukaryota	gymnochlora	s__gymnochlora stellata	0	0	1	6	7	0	0	0	0	0
eukaryota	eukaryota	eukaryota	leptomyxida	flabellulidae	rhizamoeba	s__rhizamoeba saxonica	0	0	5	2	6	1	0	0	0	0
eukaryota	eukaryota	glaucocystophyceae	glaucocystophyceae	cyanophoraceae	cyanophora	s__cyanophora paradoxa	0	8	0	3	0	0	0	0	1	0
eukaryota	eukaryota	eukaryota	eukaryota	eukaryota	bigelowiella	s__bigelowiella natans	12	0	0	0	0	1	0	0	0	0
eukaryota	eukaryota	eukaryota	eukaryota	eukaryota	norrisiella	s__norrisiella sphaerica	0	0	31	1	0	33	0	0	1	1
eukaryota	eukaryota	oomycetes	pythiales	pythiaceae	pythium	s__pythium sp.	13	0	0	0	0	0	0	0	0	0
eukaryota	eukaryota	eukaryota	leptomyxida	flabellulidae	rhizamoeba	s__rhizamoeba saxonica	0	2	0	7	1	3	0	0	0	0
eukaryota	eukaryota	eukaryota	cercomonadida	heteromitidae	allantion	s__allantion sp.	0	1	0	0	0	0	0	0	0	0
eukaryota	eukaryota	eukaryota	cercomonadida	heteromitidae	heteromita	s__heteromita sp.	0	0	0	0	0	0	0	0	0	0
eukaryota	eukaryota	eukaryota	eukaryota	eukaryota	bigelowiella	s__bigelowiella natans	0	0	0	0	0	0	0	1	1	0
eukaryota	eukaryota	oligohymenophorea	pleuronematida	cyclidiidae	cyclidium	s__cyclidium glaucoma	0	0	12	0	0	1	0	0	0	0
eukaryota	eukaryota	eukaryota	eukaryota	eukaryota	gymnochlora	s__gymnochlora stellata	11	0	0	0	0	0	0	0	0	0
eukaryota	eukaryota	eukaryota	eukaryota	eukaryota	norrisiella	s__norrisiella sphaerica	0	0	0	7	6	0	0	0	0	0
eukaryota	bacillariophyta	coscinodiscophyceae	thalassiosirales	thalassiosiraceae	thalassiosira	s__thalassiosira sp.	0	0	1	0	12	0	0	0	0	0
eukaryota	eukaryota	eukaryota	eukaryota	eukaryota	norrisiella	s__norrisiella sphaerica	0	0	5	0	0	9	0	0	0	0
eukaryota	eukaryota	spirotrichea	tintinnida	tintinnidae	amphorides	s__amphorides quadrilineata	1	0	0	3	3	6	0	0	0	0
eukaryota	eukaryota	eukaryota	pavlovales	pavlovaceae	pavlova	s__pavlova sp.	0	0	0	0	6	0	1	0	0	0
eukaryota	eukaryota	eukaryota	eukaryota	eukaryota	bigelowiella	s__bigelowiella natans	0	0	0	0	10	3	0	0	0	0
eukaryota	eukaryota	eukaryota	eukaryota	eukaryota	gymnochlora	s__gymnochlora stellata	1	3	18	2	2	6	0	1	0	0
eukaryota	eukaryota	eukaryota	cercomonadida	heteromitidae	bodomorpha	s__bodomorpha sp.	6	3	0	2	0	2	0	1	0	0
eukaryota	eukaryota	eukaryota	eukaryota	eukaryota	bigelowiella	s__bigelowiella natans	0	0	0	0	0	12	0	0	0	0
eukaryota	eukaryota	eukaryota	cercomonadida	heteromitidae	bodomorpha	s__bodomorpha sp.	0	0	0	0	0	0	0	0	0	0
eukaryota	xanthophyceae	xanthophyceae	vaucheriales	vaucheriaceae	vaucheria	s__vaucheria litorea	2	8	0	0	0	1	1	0	0	0
eukaryota	eukaryota	eukaryota	leptomyxida	flabellulidae	rhizamoeba	s__rhizamoeba saxonica	0	0	6	0	3	3	0	0	0	0
eukaryota	eukaryota	eukaryota	cercomonadida	heteromitidae	bodomorpha	s__bodomorpha sp.	0	0	0	0	0	0	2	0	0	0
eukaryota	eukaryota	eukaryota	eukaryota	eukaryota	bigelowiella	s__bigelowiella natans	0	0	0	0	0	10	0	0	0	2
eukaryota	eukaryota	ichthyosporea	dermocystida	dermocystida	sphaerothecum	s__sphaerothecum destruens	2	0	3	0	3	1	0	0	0	0
eukaryota	eukaryota	eukaryota	leptomyxida	flabellulidae	rhizamoeba	s__rhizamoeba saxonica	0	4	5	0	1	3	0	0	0	0
eukaryota	eukaryota	eukaryota	eukaryota	eukaryota	gymnochlora	s__gymnochlora stellata	0	0	7	4	0	0	0	0	0	0
eukaryota	eukaryota	eukaryota	eukaryota	eukaryota	gymnochlora	s__gymnochlora stellata	0	0	0	0	12	0	0	0	0	0
eukaryota	eukaryota	eukaryota	eukaryota	eukaryota	bigelowiella	s__bigelowiella natans	0	0	0	4	6	2	0	0	0	0
eukaryota	eukaryota	eukaryota	eukaryota	eukaryota	bigelowiella	s__bigelowiella natans	10	0	1	0	0	0	0	0	0	0
eukaryota	eukaryota	eukaryota	lagenidiales	haliphthoraceae	atkinsiella	s__atkinsiella dubia	1	13	0	0	0	0	0	0	0	0
eukaryota	eukaryota	eukaryota	eukaryota	eukaryota	lotharella	s__lotharella globosa	0	8	0	0	2	1	0	0	0	0
eukaryota	eukaryota	eukaryota	eukaryota	eukaryota	norrisiella	s__norrisiella sphaerica	0	0	7	0	0	6	0	0	0	0
eukaryota	eukaryota	eukaryota	leptomyxida	flabellulidae	rhizamoeba	s__rhizamoeba saxonica	0	11	0	0	0	0	0	0	0	0
eukaryota	eukaryota	eukaryota	trichiida	trichiidae	arcyria	s__arcyria nigella	10	1	0	0	0	0	0	0	0	0
eukaryota	eukaryota	eukaryota	eukaryota	eukaryota	bigelowiella	s__bigelowiella natans	0	0	0	0	0	0	0	0	0	0
eukaryota	xanthophyceae	xanthophyceae	vaucheriales	vaucheriaceae	vaucheria	s__vaucheria litorea	0	0	0	0	0	0	0	0	1	0
eukaryota	eukaryota	eukaryota	cercomonadida	heteromitidae	heteromita	s__heteromita sp.	0	0	0	0	0	1	0	0	0	0
eukaryota	xanthophyceae	xanthophyceae	vaucheriales	vaucheriaceae	vaucheria	s__vaucheria litorea	0	0	1	0	10	0	0	0	0	0
eukaryota	eukaryota	ichthyosporea	dermocystida	dermocystida	sphaerothecum	s__sphaerothecum destruens	0	0	1	0	0	9	0	0	0	1
eukaryota	eukaryota	eukaryota	eukaryota	eukaryota	bigelowiella	s__bigelowiella natans	0	1	0	0	0	0	0	0	0	0
eukaryota	eukaryota	chrysophyceae	chromulinales	dinobryaceae	dinobryon	s__dinobryon divergens	0	0	4	6	0	0	0	0	0	0
eukaryota	eukaryota	eukaryota	cercomonadida	heteromitidae	bodomorpha	s__bodomorpha sp.	0	8	0	1	0	3	0	0	0	0
eukaryota	eukaryota	eukaryota	eukaryota	eukaryota	norrisiella	s__norrisiella sphaerica	0	0	0	11	0	0	0	0	0	0
eukaryota	apicomplexa	aconoidasida	aconoidasida	theileriidae	theileria	s__theileria parva	0	10	0	0	0	1	0	0	0	0
eukaryota	eukaryota	eukaryota	cercomonadida	heteromitidae	bodomorpha	s__bodomorpha sp.	0	0	0	0	0	0	0	0	0	0
eukaryota	eukaryota	eukaryota	eukaryota	eukaryota	gymnochlora	s__gymnochlora stellata	0	0	0	0	3	12	0	0	0	0
eukaryota	eukaryota	eukaryota	eukaryota	eukaryota	gymnochlora	s__gymnochlora stellata	0	1	0	0	0	1	0	0	0	0
eukaryota	eukaryota	eukaryota	eukaryota	eukaryota	gymnochlora	s__gymnochlora stellata	0	0	0	9	0	1	0	0	0	0
eukaryota	eukaryota	eukaryota	eukaryota	eukaryota	bigelowiella	s__bigelowiella natans	0	4	0	4	0	1	2	0	0	0
eukaryota	eukaryota	oligohymenophorea	pleuronematida	cyclidiidae	cyclidium	s__cyclidium glaucoma	0	9	0	0	0	0	0	0	1	0
eukaryota	eukaryota	eukaryota	eukaryota	eukaryota	bigelowiella	s__bigelowiella natans	0	10	0	0	0	0	0	0	0	0
eukaryota	eukaryota	synurophyceae	ochromonadales	ochromonadaceae	poterioochromonas	s__poterioochromonas malhamensis	0	1	0	0	1	5	0	0	0	3
eukaryota	eukaryota	eukaryota	eukaryota	eukaryota	gymnochlora	s__gymnochlora stellata	0	0	0	0	0	10	0	0	0	0
eukaryota	xanthophyceae	xanthophyceae	vaucheriales	vaucheriaceae	vaucheria	s__vaucheria litorea	0	0	0	0	0	0	0	0	0	10
eukaryota	eukaryota	ichthyosporea	dermocystida	dermocystida	sphaerothecum	s__sphaerothecum destruens	1	3	9	0	11	1	0	0	0	0
eukaryota	eukaryota	eukaryota	eukaryota	eukaryota	gymnochlora	s__gymnochlora stellata	10	0	0	0	0	1	0	0	0	0
eukaryota	eukaryota	ichthyosporea	dermocystida	dermocystida	sphaerothecum	s__sphaerothecum destruens	9	0	0	0	0	1	0	0	0	0
eukaryota	eukaryota	eukaryota	eukaryota	eukaryota	bigelowiella	s__bigelowiella natans	0	4	0	0	0	5	0	0	0	0
eukaryota	eukaryota	eukaryota	eukaryota	apusomonadidae	amastigomonas	s__amastigomonas sp.	0	0	0	9	0	0	0	0	0	0
eukaryota	bacillariophyta	coscinodiscophyceae	thalassiosirales	thalassiosiraceae	thalassiosira	s__thalassiosira sp.	0	10	0	0	0	0	0	0	0	0
eukaryota	eukaryota	glaucocystophyceae	glaucocystophyceae	cyanophoraceae	cyanophora	s__cyanophora paradoxa	0	0	1	0	8	0	0	0	0	0
eukaryota	eukaryota	eukaryota	eukaryota	eukaryota	gymnochlora	s__gymnochlora stellata	0	9	0	0	1	0	0	0	0	0
eukaryota	eukaryota	eukaryota	eukaryota	eukaryota	gymnochlora	s__gymnochlora stellata	0	1	1	8	0	0	0	0	0	0
eukaryota	eukaryota	eukaryota	eukaryota	eukaryota	bigelowiella	s__bigelowiella natans	1	0	9	0	0	0	0	0	0	0
eukaryota	eukaryota	eukaryota	cercomonadida	heteromitidae	allantion	s__allantion sp.	0	0	1	0	8	0	0	0	0	0
eukaryota	eukaryota	eukaryota	eukaryota	eukaryota	norrisiella	s__norrisiella sphaerica	0	1	0	0	0	9	0	0	0	0
eukaryota	eukaryota	eukaryota	leptomyxida	flabellulidae	rhizamoeba	s__rhizamoeba saxonica	1	0	0	8	0	0	0	0	0	0
eukaryota	eukaryota	dinophyceae	noctilucales	noctilucaceae	noctiluca	s__noctiluca scintillans	0	0	0	0	0	7	0	0	0	0
eukaryota	eukaryota	eukaryota	eukaryota	eukaryota	bigelowiella	s__bigelowiella natans	0	0	1	0	8	0	1	0	0	0
eukaryota	eukaryota	eukaryota	leptomyxida	flabellulidae	rhizamoeba	s__rhizamoeba saxonica	10	0	0	0	0	0	0	0	0	0
eukaryota	eukaryota	eukaryota	cercomonadida	heteromitidae	bodomorpha	s__bodomorpha sp.	0	0	0	0	0	0	0	0	0	0
eukaryota	eukaryota	eukaryota	eukaryota	apusomonadidae	amastigomonas	s__amastigomonas sp.	0	0	10	0	0	0	0	0	0	0
eukaryota	eukaryota	eukaryota	eukaryota	eukaryota	gymnochlora	s__gymnochlora stellata	0	10	0	0	0	0	0	0	0	0
eukaryota	eukaryota	eukaryota	eukaryota	eukaryota	breviata	s__breviata anathema	0	0	0	10	0	0	0	0	0	0
eukaryota	eukaryota	ichthyosporea	dermocystida	dermocystida	sphaerothecum	s__sphaerothecum destruens	0	1	16	4	7	7	8	2	4	0
eukaryota	eukaryota	eukaryota	eukaryota	eukaryota	gymnochlora	s__gymnochlora stellata	0	0	0	0	9	0	0	0	0	0
eukaryota	eukaryota	eukaryota	cercomonadida	heteromitidae	allantion	s__allantion sp.	0	0	9	0	0	0	0	0	0	0
eukaryota	eukaryota	eukaryota	eukaryota	eukaryota	bigelowiella	s__bigelowiella natans	9	0	0	0	0	0	0	0	0	0
eukaryota	eukaryota	spirotrichea	tintinnida	tintinnidae	amphorides	s__amphorides quadrilineata	0	0	9	0	0	0	0	0	0	0
eukaryota	eukaryota	eukaryota	cercomonadida	heteromitidae	bodomorpha	s__bodomorpha sp.	1	7	0	0	1	0	0	0	0	0
eukaryota	eukaryota	eukaryota	eukaryota	eukaryota	cryptocaryon	s__cryptocaryon irritans	0	4	4	2	9	0	0	0	1	0
eukaryota	eukaryota	eukaryota	eukaryota	eukaryota	norrisiella	s__norrisiella sphaerica	0	0	5	0	1	2	0	1	0	0
eukaryota	eukaryota	eukaryota	eukaryota	eukaryota	norrisiella	s__norrisiella sphaerica	0	1	6	1	0	1	0	0	0	0
eukaryota	eukaryota	eukaryota	eukaryota	eukaryota	bigelowiella	s__bigelowiella natans	0	0	9	0	0	0	0	0	0	0
eukaryota	eukaryota	eukaryota	eukaryota	eukaryota	bigelowiella	s__bigelowiella natans	0	0	0	0	0	0	0	0	0	0
eukaryota	eukaryota	eukaryota	eukaryota	eukaryota	bigelowiella	s__bigelowiella natans	4	4	0	0	1	0	0	0	0	0
eukaryota	eukaryota	eukaryota	eukaryota	eukaryota	bigelowiella	s__bigelowiella natans	0	0	0	0	8	0	0	0	0	0
eukaryota	eukaryota	eukaryota	cercomonadida	heteromitidae	bodomorpha	s__bodomorpha sp.	0	0	0	0	0	0	0	0	0	0
eukaryota	eukaryota	eukaryota	eukaryota	eukaryota	gymnochlora	s__gymnochlora stellata	0	0	4	0	0	3	0	0	0	0
eukaryota	eukaryota	eukaryota	cercomonadida	heteromitidae	bodomorpha	s__bodomorpha sp.	0	1	0	0	0	0	0	0	0	0
eukaryota	eukaryota	eukaryota	cercomonadida	heteromitidae	bodomorpha	s__bodomorpha sp.	0	0	0	0	0	0	0	0	0	0
eukaryota	eukaryota	eukaryota	leptomyxida	flabellulidae	rhizamoeba	s__rhizamoeba saxonica	0	0	1	7	0	0	1	0	0	0
eukaryota	eukaryota	eukaryota	eukaryota	eukaryota	norrisiella	s__norrisiella sphaerica	0	1	1	0	1	6	0	0	0	0
eukaryota	eukaryota	eukaryota	eukaryota	apusomonadidae	amastigomonas	s__amastigomonas bermudensis	0	0	0	0	0	0	0	0	0	0
eukaryota	eukaryota	eukaryota	cercomonadida	heteromitidae	bodomorpha	s__bodomorpha sp.	1	0	0	0	0	1	0	1	2	0
eukaryota	eukaryota	eukaryota	eukaryota	eukaryota	bigelowiella	s__bigelowiella natans	0	1	0	0	0	0	0	0	0	0
eukaryota	eukaryota	eukaryota	pavlovales	pavlovaceae	pavlova	s__pavlova sp.	5	0	0	3	0	0	0	0	0	0
eukaryota	eukaryota	eukaryota	eukaryota	eukaryota	norrisiella	s__norrisiella sphaerica	0	0	5	0	0	5	0	0	0	0
eukaryota	eukaryota	eukaryota	eukaryota	eukaryota	gymnochlora	s__gymnochlora stellata	0	3	0	2	3	0	0	0	0	0
eukaryota	eukaryota	eukaryota	eukaryota	eukaryota	bigelowiella	s__bigelowiella natans	0	0	0	8	1	0	0	0	0	0
eukaryota	eukaryota	spirotrichea	urostylida	pseudokeronopsidae	pseudokeronopsis	s__pseudokeronopsis rubra	0	0	0	0	0	0	0	0	0	0
eukaryota	eukaryota	eukaryota	eukaryota	eukaryota	gymnochlora	s__gymnochlora stellata	0	0	0	0	0	0	0	0	1	0
eukaryota	eukaryota	eukaryota	cercomonadida	heteromitidae	allantion	s__allantion sp.	0	0	0	0	0	0	0	0	0	0
eukaryota	eukaryota	eukaryota	eukaryota	ancyromonadidae	ancyromonas	s__ancyromonas sp.	17	0	0	1	0	0	0	0	0	0
eukaryota	eukaryota	eukaryota	eukaryota	eukaryota	bigelowiella	s__bigelowiella natans	0	0	2	2	5	0	0	0	0	0
eukaryota	apicomplexa	aconoidasida	aconoidasida	theileriidae	theileria	s__theileria parva	0	0	0	8	0	0	0	0	0	0
eukaryota	eukaryota	eukaryota	leptomyxida	flabellulidae	rhizamoeba	s__rhizamoeba saxonica	0	0	1	6	1	0	0	0	0	0
eukaryota	eukaryota	eukaryota	eukaryota	eukaryota	gymnochlora	s__gymnochlora stellata	0	0	0	0	0	8	0	0	0	0
eukaryota	eukaryota	eukaryota	cercomonadida	heteromitidae	bodomorpha	s__bodomorpha sp.	0	7	0	1	0	0	0	0	0	0
eukaryota	eukaryota	eukaryota	eukaryota	eukaryota	bigelowiella	s__bigelowiella natans	0	0	7	0	0	0	0	1	0	0
eukaryota	eukaryota	eukaryota	cercomonadida	heteromitidae	bodomorpha	s__bodomorpha sp.	0	0	0	0	0	0	0	0	0	0
eukaryota	eukaryota	eukaryota	leptomyxida	flabellulidae	rhizamoeba	s__rhizamoeba saxonica	1	7	0	0	0	0	0	0	0	0
eukaryota	eukaryota	eukaryota	eukaryota	eukaryota	gymnochlora	s__gymnochlora stellata	0	0	0	1	3	3	0	1	0	0
eukaryota	eukaryota	eukaryota	eukaryota	eukaryota	norrisiella	s__norrisiella sphaerica	0	0	0	0	4	5	0	0	0	0
eukaryota	apicomplexa	aconoidasida	aconoidasida	theileriidae	theileria	s__theileria parva	0	8	0	0	0	0	0	0	0	0
eukaryota	eukaryota	eukaryota	eukaryota	eukaryota	norrisiella	s__norrisiella sphaerica	0	0	0	0	0	0	0	0	2	0
eukaryota	eukaryota	eukaryota	eukaryota	eukaryota	bigelowiella	s__bigelowiella natans	0	0	0	0	0	0	0	0	0	0
eukaryota	eukaryota	polycystinea	nassellaria	pterocorythidae	pterocorys	s__pterocorys zancleus	0	0	0	0	0	0	0	0	0	0
eukaryota	eukaryota	eukaryota	eukaryota	eukaryota	gymnochlora	s__gymnochlora stellata	0	0	0	0	6	0	0	1	0	0
eukaryota	eukaryota	eukaryota	eukaryota	eukaryota	gymnochlora	s__gymnochlora stellata	0	0	8	0	0	0	0	0	0	0
eukaryota	eukaryota	glaucocystophyceae	glaucocystophyceae	cyanophoraceae	cyanophora	s__cyanophora paradoxa	7	0	0	1	0	0	0	0	0	0
eukaryota	eukaryota	eukaryota	eukaryota	eukaryota	bigelowiella	s__bigelowiella natans	0	0	0	5	0	0	0	2	1	0
eukaryota	eukaryota	eukaryota	eukaryota	eukaryota	gymnochlora	s__gymnochlora stellata	2	0	0	0	2	4	0	0	0	0
eukaryota	eukaryota	eukaryota	eukaryota	eukaryota	gymnochlora	s__gymnochlora stellata	1	2	0	0	5	0	0	0	0	0
eukaryota	eukaryota	eukaryota	eukaryota	eukaryota	gymnochlora	s__gymnochlora stellata	0	0	5	1	0	0	0	1	0	0
eukaryota	eukaryota	eukaryota	eukaryota	eukaryota	norrisiella	s__norrisiella sphaerica	0	0	0	0	0	7	0	0	0	0
eukaryota	eukaryota	eukaryota	cercomonadida	heteromitidae	bodomorpha	s__bodomorpha sp.	4	6	1	2	1	0	0	0	0	0
eukaryota	eukaryota	eukaryota	eukaryota	eukaryota	bigelowiella	s__bigelowiella natans	0	0	4	0	4	0	0	0	0	0
eukaryota	eukaryota	eukaryota	eukaryota	apusomonadidae	amastigomonas	s__amastigomonas bermudensis	0	7	0	0	0	0	0	0	1	0
eukaryota	eukaryota	glaucocystophyceae	glaucocystophyceae	cyanophoraceae	cyanophora	s__cyanophora paradoxa	0	8	0	0	0	0	0	0	0	0
eukaryota	eukaryota	eukaryota	eukaryota	eukaryota	bigelowiella	s__bigelowiella natans	0	4	1	0	0	1	0	0	0	2
eukaryota	eukaryota	eukaryota	eukaryota	eukaryota	norrisiella	s__norrisiella sphaerica	0	0	6	1	0	0	0	0	0	0
eukaryota	eukaryota	dinophyceae	gymnodiniales	tovelliaceae	esoptrodinium	s__esoptrodinium sp.	0	0	0	1	0	0	0	0	0	0
eukaryota	eukaryota	eukaryota	eukaryota	eukaryota	gymnochlora	s__gymnochlora stellata	0	7	0	0	0	0	0	0	0	0
eukaryota	eukaryota	eukaryota	cercomonadida	heteromitidae	bodomorpha	s__bodomorpha sp.	0	1	0	1	0	0	0	0	0	0
eukaryota	eukaryota	eukaryota	cercomonadida	heteromitidae	bodomorpha	s__bodomorpha sp.	5	3	8	0	1	0	4	0	0	0
eukaryota	eukaryota	oomycetes	peronosporales	peronosporaceae	peronospora	s__peronospora conglomerata	8	0	0	0	0	1	0	0	0	0
eukaryota	eukaryota	dinophyceae	blastodiniales	blastodiniales	blastodinium	s__blastodinium mangini	7	1	0	0	0	0	0	0	0	0
eukaryota	eukaryota	eukaryota	eukaryota	eukaryota	bigelowiella	s__bigelowiella natans	0	7	0	0	0	0	0	0	0	0
eukaryota	eukaryota	eukaryota	eukaryota	eukaryota	norrisiella	s__norrisiella sphaerica	0	7	0	0	0	0	0	0	0	0
eukaryota	eukaryota	eukaryota	eukaryota	eukaryota	gymnochlora	s__gymnochlora stellata	11	0	0	0	0	0	0	0	0	0
eukaryota	eukaryota	eukaryota	eukaryota	eukaryota	lotharella	s__lotharella globosa	1	0	0	0	5	0	0	0	0	1
eukaryota	eukaryota	eukaryota	eukaryota	eukaryota	gymnochlora	s__gymnochlora stellata	0	6	0	1	0	0	0	0	0	0
eukaryota	eukaryota	spirotrichea	sporadotrichida	halteriidae	meseres	s__meseres corlissi	0	0	0	0	5	0	0	0	1	0
eukaryota	apicomplexa	coccidia	eucoccidiorida	eimeriidae	eimeria	s__eimeria bukidnonensis	0	0	7	0	0	0	0	0	0	0
eukaryota	haplosporidia	haplosporidia	haplosporidia	haplosporidia	bonamia	s__bonamia sp.	1	3	48	59	20	3	0	5	1	0
eukaryota	apicomplexa	aconoidasida	aconoidasida	theileriidae	theileria	s__theileria parva	0	6	0	1	0	0	0	0	0	0
eukaryota	eukaryota	eukaryota	eukaryota	eukaryota	cryptocaryon	s__cryptocaryon irritans	0	0	0	0	0	3	0	0	0	4
eukaryota	eukaryota	eukaryota	cercomonadida	heteromitidae	bodomorpha	s__bodomorpha sp.	0	0	2	0	2	4	0	0	0	0
eukaryota	eukaryota	eukaryota	eukaryota	eukaryota	bigelowiella	s__bigelowiella natans	0	0	7	0	0	0	0	0	0	0
eukaryota	eukaryota	eukaryota	eukaryota	eukaryota	bigelowiella	s__bigelowiella natans	0	0	0	1	6	0	0	0	0	0
eukaryota	eukaryota	eukaryota	cercomonadida	heteromitidae	bodomorpha	s__bodomorpha sp.	0	0	0	0	0	0	0	0	1	0
eukaryota	eukaryota	eukaryota	eukaryota	eukaryota	gymnochlora	s__gymnochlora stellata	0	0	0	0	6	0	0	0	0	0
eukaryota	xanthophyceae	xanthophyceae	vaucheriales	vaucheriaceae	vaucheria	s__vaucheria litorea	1	5	0	0	0	1	0	0	0	0
eukaryota	eukaryota	eukaryota	eukaryota	eukaryota	bigelowiella	s__bigelowiella natans	0	1	0	0	5	0	0	0	0	0
eukaryota	eukaryota	eukaryota	eukaryota	eukaryota	cryptocaryon	s__cryptocaryon irritans	0	0	0	0	7	0	0	0	0	0
eukaryota	eukaryota	eukaryota	eukaryota	eukaryota	bigelowiella	s__bigelowiella natans	0	0	0	0	0	0	0	0	0	0
eukaryota	eukaryota	eukaryota	eukaryota	eukaryota	bigelowiella	s__bigelowiella natans	0	0	0	0	0	7	0	0	0	0
eukaryota	eukaryota	eukaryota	cercomonadida	heteromitidae	bodomorpha	s__bodomorpha sp.	0	0	0	0	1	0	0	0	0	0
eukaryota	eukaryota	eukaryota	eukaryota	eukaryota	bigelowiella	s__bigelowiella natans	1	4	0	0	0	1	0	0	0	0
eukaryota	eukaryota	eukaryota	eukaryota	eukaryota	gymnochlora	s__gymnochlora stellata	0	0	5	0	0	0	0	0	0	0
eukaryota	xanthophyceae	xanthophyceae	vaucheriales	vaucheriaceae	vaucheria	s__vaucheria litorea	7	0	0	0	0	0	0	0	0	0
eukaryota	eukaryota	eukaryota	eukaryota	eukaryota	bigelowiella	s__bigelowiella natans	0	0	0	0	0	7	0	0	0	0
eukaryota	eukaryota	eukaryota	eukaryota	eukaryota	bigelowiella	s__bigelowiella natans	0	0	1	5	1	0	0	0	0	0
eukaryota	apicomplexa	coccidia	eucoccidiorida	cryptosporidiidae	cryptosporidium	s__cryptosporidium sp.	0	0	0	0	0	0	0	0	0	0
eukaryota	eukaryota	eukaryota	eukaryota	eukaryota	bigelowiella	s__bigelowiella natans	0	0	0	0	5	0	0	0	2	0
eukaryota	eukaryota	eukaryota	cercomonadida	heteromitidae	bodomorpha	s__bodomorpha sp.	0	0	0	0	0	0	0	0	0	0
eukaryota	eukaryota	eukaryota	leptomyxida	flabellulidae	rhizamoeba	s__rhizamoeba saxonica	0	0	6	0	0	1	0	0	0	0
eukaryota	eukaryota	eukaryota	eukaryota	eukaryota	gymnochlora	s__gymnochlora stellata	0	7	0	0	0	0	0	0	0	0
eukaryota	eukaryota	ichthyosporea	dermocystida	dermocystida	sphaerothecum	s__sphaerothecum destruens	1	0	0	0	0	0	0	0	0	0
eukaryota	eukaryota	eukaryota	eukaryota	eukaryota	gymnochlora	s__gymnochlora stellata	0	0	7	0	0	0	0	0	0	0
eukaryota	eukaryota	eukaryota	cercomonadida	heteromitidae	bodomorpha	s__bodomorpha sp.	0	0	0	0	0	0	0	0	1	0
eukaryota	eukaryota	eukaryota	eukaryota	eukaryota	bigelowiella	s__bigelowiella natans	0	0	0	0	7	0	0	0	0	0
eukaryota	eukaryota	spirotrichea	sporadotrichida	halteriidae	meseres	s__meseres corlissi	7	0	0	0	0	0	0	0	0	0
eukaryota	eukaryota	dinophyceae	gymnodiniales	gymnodiniaceae	gyrodinium	s__gyrodinium sp.	0	0	0	0	0	7	0	0	0	0
eukaryota	eukaryota	eukaryota	cercomonadida	heteromitidae	bodomorpha	s__bodomorpha sp.	0	0	0	0	0	0	0	0	0	0
eukaryota	eukaryota	eukaryota	eukaryota	eukaryota	bigelowiella	s__bigelowiella natans	0	0	0	0	7	0	0	0	0	0
eukaryota	eukaryota	ichthyosporea	ichthyophonida	ichthyophonida	creolimax	s__creolimax fragrantissima	0	0	0	0	7	0	0	0	0	0
eukaryota	eukaryota	eukaryota	eukaryota	eukaryota	gymnochlora	s__gymnochlora stellata	0	0	0	3	0	3	0	0	0	0
eukaryota	eukaryota	spirotrichea	sporadotrichida	halteriidae	meseres	s__meseres corlissi	0	7	0	0	0	0	0	0	0	0
eukaryota	eukaryota	eukaryota	eukaryota	apusomonadidae	amastigomonas	s__amastigomonas sp.	0	7	0	0	0	0	0	0	0	0
eukaryota	apicomplexa	coccidia	eucoccidiorida	eimeriidae	eimeria	s__eimeria bukidnonensis	0	6	0	0	0	1	0	0	0	0
eukaryota	eukaryota	eukaryota	leptomyxida	flabellulidae	rhizamoeba	s__rhizamoeba saxonica	7	1	0	0	0	0	0	0	0	0
eukaryota	eukaryota	eukaryota	eukaryota	eukaryota	gymnochlora	s__gymnochlora stellata	0	7	0	0	0	0	0	0	0	0
eukaryota	eukaryota	dinophyceae	suessiales	symbiodiniaceae	symbiodinium	s__symbiodinium sp.	0	0	0	0	7	0	0	0	0	0
eukaryota	eukaryota	eukaryota	eukaryota	eukaryota	gymnochlora	s__gymnochlora stellata	0	0	0	0	0	0	0	0	0	0
eukaryota	eukaryota	eukaryota	cercomonadida	heteromitidae	bodomorpha	s__bodomorpha sp.	1	0	0	0	0	0	0	0	0	0
eukaryota	apicomplexa	aconoidasida	aconoidasida	babesiidae	babesia	s__babesia bigemina	0	0	0	0	6	0	0	0	0	0
eukaryota	eukaryota	eukaryota	eukaryota	eukaryota	bigelowiella	s__bigelowiella natans	1	3	0	1	0	2	0	0	0	0
eukaryota	eukaryota	eukaryota	eukaryota	eukaryota	bigelowiella	s__bigelowiella natans	6	0	0	0	0	0	0	0	0	0
eukaryota	eukaryota	spirotrichea	tintinnida	tintinnidae	amphorides	s__amphorides quadrilineata	0	0	6	0	0	0	0	0	0	0
eukaryota	eukaryota	dinophyceae	gonyaulacales	ceratiaceae	ceratium	s__ceratium balechii	1	0	0	2	0	3	0	0	0	0
eukaryota	eukaryota	eukaryota	eukaryota	eukaryota	gymnochlora	s__gymnochlora stellata	0	6	0	0	0	0	0	0	0	0
eukaryota	eukaryota	eukaryota	leptomyxida	flabellulidae	rhizamoeba	s__rhizamoeba saxonica	0	0	0	4	0	2	0	0	0	0
eukaryota	eukaryota	eukaryota	pavlovales	pavlovaceae	pavlova	s__pavlova sp.	0	0	0	6	4	1	0	0	0	0
eukaryota	eukaryota	eukaryota	eukaryota	eukaryota	bigelowiella	s__bigelowiella natans	0	0	0	0	0	6	0	0	0	0
eukaryota	eukaryota	eukaryota	cercomonadida	heteromitidae	bodomorpha	s__bodomorpha sp.	0	0	0	0	0	0	0	0	0	0
eukaryota	eukaryota	eukaryota	cercomonadida	heteromitidae	bodomorpha	s__bodomorpha sp.	0	0	4	0	0	0	1	0	0	0
eukaryota	eukaryota	eukaryota	eukaryota	eukaryota	gymnochlora	s__gymnochlora stellata	0	0	0	5	0	0	0	0	0	0
eukaryota	eukaryota	eukaryota	eukaryota	eukaryota	bigelowiella	s__bigelowiella natans	0	5	0	0	0	0	0	0	1	0
eukaryota	eukaryota	eukaryota	cercomonadida	heteromitidae	bodomorpha	s__bodomorpha sp.	0	1	0	0	5	0	0	0	0	0
eukaryota	eukaryota	eukaryota	eukaryota	eukaryota	breviata	s__breviata anathema	1	6	0	0	0	0	0	0	0	0
eukaryota	eukaryota	eukaryota	eukaryota	eukaryota	gymnochlora	s__gymnochlora stellata	0	0	0	6	0	0	0	0	0	0
eukaryota	eukaryota	eukaryota	cercomonadida	heteromitidae	bodomorpha	s__bodomorpha sp.	0	0	0	0	0	0	0	0	0	0
eukaryota	eukaryota	eukaryota	cercomonadida	heteromitidae	bodomorpha	s__bodomorpha sp.	0	0	0	0	0	0	0	0	1	0
eukaryota	eukaryota	eukaryota	eukaryota	eukaryota	gymnochlora	s__gymnochlora stellata	1	4	0	0	0	1	0	0	0	0
eukaryota	eukaryota	eukaryota	eukaryota	eukaryota	norrisiella	s__norrisiella sphaerica	0	0	0	0	0	0	0	0	0	0
eukaryota	eukaryota	eukaryota	eukaryota	eukaryota	gymnochlora	s__gymnochlora stellata	0	0	0	0	6	0	0	0	0	0
eukaryota	eukaryota	eukaryota	cercomonadida	heteromitidae	bodomorpha	s__bodomorpha sp.	0	0	0	0	0	0	0	0	0	0
eukaryota	eukaryota	eukaryota	eukaryota	eukaryota	norrisiella	s__norrisiella sphaerica	0	0	0	0	1	5	0	0	0	0
eukaryota	eukaryota	dinophyceae	noctilucales	noctilucaceae	noctiluca	s__noctiluca scintillans	0	0	0	0	0	0	0	0	0	0
eukaryota	eukaryota	eukaryota	eukaryota	eukaryota	gymnochlora	s__gymnochlora stellata	6	0	0	0	0	0	0	0	0	0
eukaryota	eukaryota	eukaryota	eukaryota	eukaryota	gymnochlora	s__gymnochlora stellata	1	0	0	0	2	3	0	0	0	0
eukaryota	eukaryota	eukaryota	eukaryota	eukaryota	gymnochlora	s__gymnochlora stellata	6	0	0	0	0	0	0	0	0	0
eukaryota	eukaryota	eukaryota	eukaryota	eukaryota	gymnochlora	s__gymnochlora stellata	0	0	0	0	0	6	0	0	0	0
eukaryota	eukaryota	oligohymenophorea	pleuronematida	cyclidiidae	cyclidium	s__cyclidium glaucoma	0	0	0	0	0	0	0	0	0	0
eukaryota	eukaryota	eukaryota	eukaryota	eukaryota	bigelowiella	s__bigelowiella natans	0	6	0	0	0	0	0	0	0	0
eukaryota	eukaryota	eukaryota	eukaryota	eukaryota	gymnochlora	s__gymnochlora stellata	0	6	0	0	0	0	0	0	0	0
eukaryota	eukaryota	eukaryota	cercomonadida	heteromitidae	bodomorpha	s__bodomorpha sp.	1	0	0	0	0	0	0	0	0	0
eukaryota	eukaryota	eukaryota	cercomonadida	heteromitidae	bodomorpha	s__bodomorpha sp.	0	0	0	0	0	0	0	0	0	0
eukaryota	phaeophyceae	phaeophyceae	fucales	fucaceae	hesperophycus	s__hesperophycus californicus	0	2	4	0	0	0	0	0	0	0
eukaryota	eukaryota	oligohymenophorea	pleuronematida	cyclidiidae	cyclidium	s__cyclidium glaucoma	0	0	0	5	0	0	0	0	0	0
eukaryota	eukaryota	eukaryota	eukaryota	eukaryota	cryptocaryon	s__cryptocaryon irritans	0	0	5	0	2	0	0	0	0	0
eukaryota	eukaryota	eukaryota	cercomonadida	heteromitidae	bodomorpha	s__bodomorpha sp.	109	69	20	9	42	14	28	7	7	2
eukaryota	eukaryota	eukaryota	cercomonadida	heteromitidae	bodomorpha	s__bodomorpha sp.	0	0	0	0	0	0	0	0	0	0
eukaryota	eukaryota	spirotrichea	sporadotrichida	halteriidae	meseres	s__meseres corlissi	0	0	4	0	1	0	0	0	0	0
eukaryota	eukaryota	eukaryota	eukaryota	eukaryota	norrisiella	s__norrisiella sphaerica	0	3	0	2	0	0	0	0	0	0
eukaryota	eukaryota	eukaryota	eukaryota	eukaryota	breviata	s__breviata anathema	0	5	0	0	0	0	0	0	0	0
eukaryota	eukaryota	eukaryota	eukaryota	eukaryota	cryptocaryon	s__cryptocaryon irritans	0	1	0	0	3	0	0	0	0	0
eukaryota	eukaryota	eukaryota	cercomonadida	heteromitidae	bodomorpha	s__bodomorpha sp.	0	0	0	0	0	0	0	0	0	0
eukaryota	eukaryota	eukaryota	eukaryota	eukaryota	gymnochlora	s__gymnochlora stellata	0	0	0	0	0	5	0	0	0	0
eukaryota	eukaryota	chrysophyceae	chromulinales	chrysolepidomonadaceae	chrysolepidomonas	s__chrysolepidomonas dendrolepidota	0	0	0	0	1	0	0	0	0	0
eukaryota	eukaryota	spirotrichea	tintinnida	tintinnidae	amphorides	s__amphorides quadrilineata	0	5	0	0	0	0	0	0	0	0
eukaryota	eukaryota	eukaryota	eukaryota	eukaryota	bigelowiella	s__bigelowiella natans	0	0	0	5	0	0	0	0	0	0
eukaryota	eukaryota	eukaryota	eukaryota	eukaryota	bigelowiella	s__bigelowiella natans	0	0	0	0	0	0	0	0	0	0
eukaryota	eukaryota	eukaryota	eukaryota	eukaryota	norrisiella	s__norrisiella sphaerica	0	0	2	1	1	1	0	0	0	0
eukaryota	eukaryota	eukaryota	leptomyxida	flabellulidae	rhizamoeba	s__rhizamoeba saxonica	0	0	7	0	0	0	0	0	0	0
eukaryota	eukaryota	spirotrichea	sporadotrichida	halteriidae	meseres	s__meseres corlissi	0	0	0	0	0	0	0	0	0	0
eukaryota	eukaryota	eukaryota	eukaryota	eukaryota	bigelowiella	s__bigelowiella natans	0	0	5	0	0	0	0	0	0	0
eukaryota	eukaryota	eukaryota	eukaryota	eukaryota	norrisiella	s__norrisiella sphaerica	0	0	4	0	0	0	0	0	1	0
eukaryota	eukaryota	eukaryota	eukaryota	eukaryota	gymnochlora	s__gymnochlora stellata	0	6	2	6	6	13	0	0	0	0
eukaryota	eukaryota	spirotrichea	tintinnida	tintinnidae	amphorides	s__amphorides quadrilineata	0	0	0	0	5	0	0	0	0	0
eukaryota	apicomplexa	aconoidasida	aconoidasida	theileriidae	theileria	s__theileria parva	0	5	0	0	0	0	0	0	0	0
eukaryota	eukaryota	eukaryota	eukaryota	eukaryota	bigelowiella	s__bigelowiella natans	0	5	0	0	0	0	0	0	0	0
eukaryota	eukaryota	dinophyceae	gonyaulacales	ceratiaceae	ceratium	s__ceratium balechii	0	0	0	0	0	5	0	0	0	0
eukaryota	eukaryota	eukaryota	eukaryota	eukaryota	bigelowiella	s__bigelowiella natans	0	0	0	4	0	0	0	1	0	0
eukaryota	eukaryota	eukaryota	leptomyxida	flabellulidae	rhizamoeba	s__rhizamoeba saxonica	0	0	5	0	0	0	0	0	0	0
eukaryota	eukaryota	eukaryota	eukaryota	eukaryota	gymnochlora	s__gymnochlora stellata	0	0	0	5	0	0	0	0	0	0
eukaryota	eukaryota	oligohymenophorea	peritrichia	epistylidae	campanella	s__campanella umbellaria	0	5	0	0	0	0	0	0	0	0
eukaryota	eukaryota	eukaryota	eukaryota	eukaryota	cryptocaryon	s__cryptocaryon irritans	0	0	0	0	0	3	0	0	0	6
eukaryota	eukaryota	eukaryota	eukaryota	eukaryota	gymnochlora	s__gymnochlora stellata	6	19	0	4	0	0	0	0	0	0
eukaryota	xanthophyceae	xanthophyceae	vaucheriales	vaucheriaceae	vaucheria	s__vaucheria litorea	0	0	0	0	0	0	0	0	1	0
eukaryota	eukaryota	eukaryota	protosteliales	protosteliaceae	protostelium	s__protostelium mycophagum	0	0	1	1	0	1	0	2	0	0
eukaryota	eukaryota	eukaryota	cercomonadida	heteromitidae	allantion	s__allantion sp.	0	0	0	0	0	0	0	0	0	0
eukaryota	eukaryota	eukaryota	eukaryota	eukaryota	gymnochlora	s__gymnochlora stellata	0	0	0	0	0	0	0	0	0	0
eukaryota	eukaryota	ichthyosporea	dermocystida	dermocystida	sphaerothecum	s__sphaerothecum destruens	1	0	0	0	6	0	0	0	0	0
eukaryota	eukaryota	eukaryota	cercomonadida	heteromitidae	bodomorpha	s__bodomorpha sp.	0	0	0	0	0	0	0	0	0	0
eukaryota	eukaryota	eukaryota	eukaryota	eukaryota	bigelowiella	s__bigelowiella natans	1	1	0	0	0	1	0	1	0	1
eukaryota	eukaryota	eukaryota	eukaryota	eukaryota	bigelowiella	s__bigelowiella natans	0	2	0	0	0	3	0	0	0	0
eukaryota	eukaryota	eukaryota	eukaryota	eukaryota	gymnochlora	s__gymnochlora stellata	0	0	0	0	0	5	0	0	0	0
eukaryota	eukaryota	eukaryota	eukaryota	eukaryota	norrisiella	s__norrisiella sphaerica	0	0	0	2	2	0	0	0	0	0
eukaryota	eukaryota	eukaryota	cercomonadida	heteromitidae	bodomorpha	s__bodomorpha sp.	0	0	0	0	0	0	0	0	0	0
eukaryota	eukaryota	eukaryota	cercomonadida	heteromitidae	bodomorpha	s__bodomorpha sp.	0	1	0	0	0	0	0	0	0	0
eukaryota	eukaryota	eukaryota	eukaryota	apusomonadidae	amastigomonas	s__amastigomonas sp.	0	0	0	0	0	5	0	0	0	0
eukaryota	eukaryota	eukaryota	eukaryota	nucleariidae	nuclearia	s__nuclearia moebiusi	0	0	1	0	0	3	0	0	0	0
eukaryota	eukaryota	eukaryota	cercomonadida	heteromitidae	bodomorpha	s__bodomorpha sp.	0	5	0	0	0	0	0	0	0	0
eukaryota	eukaryota	eukaryota	eukaryota	apusomonadidae	amastigomonas	s__amastigomonas sp.	0	0	0	0	0	5	0	0	0	0
eukaryota	eukaryota	eukaryota	eukaryota	eukaryota	bigelowiella	s__bigelowiella natans	0	0	0	0	0	5	0	0	0	0
eukaryota	eukaryota	eukaryota	eukaryota	eukaryota	gymnochlora	s__gymnochlora stellata	5	0	0	0	1	0	0	0	0	0
eukaryota	eukaryota	eukaryota	eukaryota	eukaryota	bigelowiella	s__bigelowiella natans	0	5	0	0	0	0	0	0	0	0
eukaryota	eukaryota	eukaryota	eukaryota	eukaryota	gymnochlora	s__gymnochlora stellata	0	5	0	0	0	0	0	0	0	0
eukaryota	eukaryota	ichthyosporea	dermocystida	dermocystida	rhinosporidium	s__rhinosporidium seeberi	0	0	4	0	0	0	0	0	0	0
eukaryota	eukaryota	eukaryota	eukaryota	eukaryota	bigelowiella	s__bigelowiella natans	0	0	0	3	0	0	0	0	0	2
eukaryota	eukaryota	eukaryota	eukaryota	eukaryota	bigelowiella	s__bigelowiella natans	0	0	0	0	5	0	0	0	0	0
eukaryota	eukaryota	eukaryota	eukaryota	eukaryota	gymnochlora	s__gymnochlora stellata	0	1	0	0	0	0	0	0	0	0
eukaryota	eukaryota	eukaryota	eukaryota	eukaryota	gymnochlora	s__gymnochlora stellata	0	0	0	0	1	0	0	0	0	0
eukaryota	eukaryota	eukaryota	eukaryota	eukaryota	norrisiella	s__norrisiella sphaerica	0	0	0	3	0	1	0	0	0	0
eukaryota	haplosporidia	haplosporidia	haplosporidia	haplosporidia	bonamia	s__bonamia sp.	0	0	0	2	0	2	0	0	0	0
eukaryota	eukaryota	eukaryota	eukaryota	eukaryota	gymnochlora	s__gymnochlora stellata	0	0	2	0	0	2	0	0	0	0
eukaryota	eukaryota	spirotrichea	tintinnida	tintinnidae	amphorides	s__amphorides quadrilineata	0	0	0	0	4	1	0	0	0	0
eukaryota	eukaryota	dinophyceae	suessiales	symbiodiniaceae	symbiodinium	s__symbiodinium sp.	0	0	0	0	4	0	0	0	0	0
eukaryota	eukaryota	eukaryota	eukaryota	eukaryota	gymnochlora	s__gymnochlora stellata	4	0	0	0	0	0	0	0	0	0
eukaryota	eukaryota	eukaryota	eukaryota	eukaryota	bigelowiella	s__bigelowiella natans	0	2	0	1	0	1	0	0	0	0
eukaryota	eukaryota	eukaryota	cercomonadida	heteromitidae	bodomorpha	s__bodomorpha sp.	2	5	0	0	1	0	0	0	0	0
eukaryota	eukaryota	eukaryota	eukaryota	eukaryota	norrisiella	s__norrisiella sphaerica	0	0	0	3	0	0	0	1	0	0
eukaryota	apicomplexa	coccidia	eucoccidiorida	sarcocystidae	besnoitia	s__besnoitia caprae	1	0	0	0	0	0	0	0	0	0
eukaryota	eukaryota	eukaryota	cercomonadida	heteromitidae	bodomorpha	s__bodomorpha sp.	0	0	0	0	0	0	0	0	1	0
eukaryota	eukaryota	eukaryota	eukaryota	apusomonadidae	amastigomonas	s__amastigomonas sp.	0	0	0	0	1	0	3	0	0	0
eukaryota	eukaryota	eukaryota	eukaryota	eukaryota	gymnochlora	s__gymnochlora stellata	0	0	0	3	0	0	0	0	0	0
eukaryota	eukaryota	ichthyosporea	dermocystida	dermocystida	rhinosporidium	s__rhinosporidium seeberi	0	0	4	0	0	0	0	0	0	0
eukaryota	eukaryota	eukaryota	eukaryota	eukaryota	bigelowiella	s__bigelowiella natans	0	0	4	0	0	0	0	0	0	0
eukaryota	eukaryota	eukaryota	eukaryota	eukaryota	cryptocaryon	s__cryptocaryon irritans	0	0	0	3	1	0	0	0	0	0
eukaryota	eukaryota	eukaryota	eukaryota	eukaryota	bigelowiella	s__bigelowiella natans	0	4	0	0	0	0	0	0	0	0
eukaryota	eukaryota	eukaryota	cercomonadida	heteromitidae	allantion	s__allantion sp.	2	0	1	1	0	0	0	0	0	0
eukaryota	eukaryota	eukaryota	cercomonadida	heteromitidae	bodomorpha	s__bodomorpha sp.	0	0	0	0	0	0	0	0	0	0
eukaryota	eukaryota	eukaryota	eukaryota	eukaryota	gymnochlora	s__gymnochlora stellata	0	0	0	4	0	0	0	0	0	0
eukaryota	eukaryota	eukaryota	lagenidiales	haliphthoraceae	halocrusticida	s__halocrusticida okinawaensis	0	0	0	0	0	0	0	0	0	0
eukaryota	eukaryota	eukaryota	eukaryota	eukaryota	cryptocaryon	s__cryptocaryon irritans	0	0	0	0	4	0	0	0	0	0
eukaryota	eukaryota	eukaryota	eukaryota	apusomonadidae	amastigomonas	s__amastigomonas sp.	0	0	0	0	0	4	0	0	0	0
eukaryota	eukaryota	eukaryota	eukaryota	eukaryota	bigelowiella	s__bigelowiella natans	0	0	0	4	0	0	0	0	0	0
eukaryota	bacillariophyta	coscinodiscophyceae	coscinodiscales	coscinodiscaceae	coscinodiscus	s__coscinodiscus radiatus	0	3	0	0	0	0	0	0	1	0
eukaryota	eukaryota	eukaryota	eukaryota	eukaryota	gymnochlora	s__gymnochlora stellata	0	0	0	0	0	4	0	0	0	0
eukaryota	eukaryota	eukaryota	eukaryota	eukaryota	gymnochlora	s__gymnochlora stellata	0	1	0	3	0	0	0	0	0	0
eukaryota	eukaryota	eukaryota	cercomonadida	heteromitidae	bodomorpha	s__bodomorpha sp.	0	0	0	0	5	0	0	0	0	0
eukaryota	eukaryota	eukaryota	eukaryota	eukaryota	gymnochlora	s__gymnochlora stellata	0	0	0	2	1	1	0	0	0	0
eukaryota	eukaryota	eukaryota	eukaryota	eukaryota	gymnochlora	s__gymnochlora stellata	0	4	0	0	0	0	0	0	0	0
eukaryota	eukaryota	eukaryota	eukaryota	eukaryota	bigelowiella	s__bigelowiella natans	0	0	0	0	0	0	0	0	0	0
eukaryota	eukaryota	eukaryota	leptomyxida	flabellulidae	rhizamoeba	s__rhizamoeba saxonica	0	0	1	3	0	0	0	0	0	0
eukaryota	eukaryota	eukaryota	leptomyxida	flabellulidae	rhizamoeba	s__rhizamoeba saxonica	0	0	1	3	0	0	0	0	0	0
eukaryota	eukaryota	ichthyosporea	dermocystida	dermocystida	sphaerothecum	s__sphaerothecum destruens	0	0	0	0	0	0	0	0	0	0
eukaryota	eukaryota	eukaryota	eukaryota	eukaryota	gymnochlora	s__gymnochlora stellata	0	0	0	0	0	4	0	0	0	0
eukaryota	eukaryota	eukaryota	saprolegniales	saprolegniaceae	saprolegnia	s__saprolegnia sp.	2	0	0	0	1	0	0	1	0	0
eukaryota	eukaryota	eukaryota	cercomonadida	heteromitidae	bodomorpha	s__bodomorpha sp.	0	2	0	0	0	0	0	0	1	0
eukaryota	eukaryota	eukaryota	eukaryota	eukaryota	gymnochlora	s__gymnochlora stellata	0	1	0	0	0	0	0	0	0	0
eukaryota	eukaryota	eukaryota	eukaryota	eukaryota	gymnochlora	s__gymnochlora stellata	3	0	0	0	0	0	0	0	0	0
eukaryota	eukaryota	eukaryota	cercomonadida	heteromitidae	bodomorpha	s__bodomorpha sp.	0	0	0	0	0	4	0	0	0	0
eukaryota	eukaryota	eukaryota	eukaryota	eukaryota	bigelowiella	s__bigelowiella natans	4	0	0	0	0	0	0	0	0	0
eukaryota	eukaryota	eukaryota	eukaryota	eukaryota	gymnochlora	s__gymnochlora stellata	0	0	0	0	0	0	0	0	0	0
eukaryota	eukaryota	eukaryota	eukaryota	eukaryota	bigelowiella	s__bigelowiella natans	1	0	0	0	0	0	0	0	0	0
eukaryota	eukaryota	eukaryota	eukaryota	eukaryota	gymnochlora	s__gymnochlora stellata	0	0	0	4	0	0	0	0	0	0
eukaryota	eukaryota	eukaryota	eukaryota	eukaryota	gymnochlora	s__gymnochlora stellata	1	0	0	0	0	0	0	0	0	0
eukaryota	eukaryota	eukaryota	cercomonadida	heteromitidae	bodomorpha	s__bodomorpha sp.	0	4	0	0	1	0	0	0	0	0
eukaryota	eukaryota	eukaryota	cercomonadida	heteromitidae	bodomorpha	s__bodomorpha sp.	0	0	0	2	0	0	0	1	1	0
eukaryota	xanthophyceae	xanthophyceae	vaucheriales	vaucheriaceae	vaucheria	s__vaucheria litorea	1	0	0	1	0	0	1	0	0	0
eukaryota	eukaryota	eukaryota	cercomonadida	heteromitidae	bodomorpha	s__bodomorpha sp.	0	0	0	0	0	0	0	0	0	0
eukaryota	eukaryota	eukaryota	cercomonadida	heteromitidae	bodomorpha	s__bodomorpha sp.	0	0	0	0	0	4	0	0	0	0
eukaryota	eukaryota	eukaryota	eukaryota	eukaryota	gymnochlora	s__gymnochlora stellata	0	0	1	1	1	1	0	0	0	0
eukaryota	eukaryota	eukaryota	eukaryota	eukaryota	gymnochlora	s__gymnochlora stellata	0	0	0	0	0	0	0	0	0	0
eukaryota	eukaryota	eukaryota	eukaryota	eukaryota	bigelowiella	s__bigelowiella natans	0	0	0	1	0	0	0	3	0	0
eukaryota	eukaryota	eukaryota	eukaryota	eukaryota	cryptocaryon	s__cryptocaryon irritans	1	0	0	4	0	0	0	0	0	0
eukaryota	eukaryota	spirotrichea	sporadotrichida	halteriidae	meseres	s__meseres corlissi	0	0	0	0	3	0	1	0	0	0
eukaryota	eukaryota	eukaryota	eukaryota	eukaryota	gymnochlora	s__gymnochlora stellata	0	0	0	0	4	0	0	0	0	0
eukaryota	eukaryota	eukaryota	cercomonadida	heteromitidae	bodomorpha	s__bodomorpha sp.	0	0	0	0	0	0	3	0	0	0
eukaryota	eukaryota	spirotrichea	urostylida	pseudokeronopsidae	pseudokeronopsis	s__pseudokeronopsis rubra	0	0	0	0	3	1	0	0	0	0
eukaryota	eukaryota	eukaryota	eukaryota	eukaryota	bigelowiella	s__bigelowiella natans	0	0	0	0	0	0	0	0	0	0
eukaryota	haplosporidia	haplosporidia	haplosporidia	haplosporidia	bonamia	s__bonamia sp.	0	0	0	0	4	1	0	0	0	0
eukaryota	eukaryota	eukaryota	eukaryota	eukaryota	gymnochlora	s__gymnochlora stellata	0	0	0	0	4	0	0	0	0	0
eukaryota	eukaryota	spirotrichea	tintinnida	tintinnidae	amphorides	s__amphorides quadrilineata	6	0	0	0	2	1	0	0	0	0
eukaryota	haplosporidia	haplosporidia	haplosporidia	haplosporidia	bonamia	s__bonamia exitiosa	0	0	0	0	4	0	0	0	0	0
eukaryota	eukaryota	eukaryota	eukaryota	eukaryota	bigelowiella	s__bigelowiella natans	1	3	0	0	0	0	0	0	0	0
eukaryota	eukaryota	eukaryota	eukaryota	eukaryota	gymnochlora	s__gymnochlora stellata	4	0	0	0	0	0	0	0	0	0
eukaryota	eukaryota	spirotrichea	urostylida	pseudokeronopsidae	pseudokeronopsis	s__pseudokeronopsis rubra	0	0	0	4	0	0	0	0	0	0
eukaryota	eukaryota	eukaryota	eukaryota	eukaryota	bigelowiella	s__bigelowiella natans	0	0	0	0	4	0	0	0	0	0
eukaryota	eukaryota	eukaryota	eukaryota	eukaryota	bigelowiella	s__bigelowiella natans	0	0	0	0	0	2	0	0	0	0
eukaryota	eukaryota	spirotrichea	tintinnida	tintinnidae	eutintinnus	s__eutintinnus fraknoi	0	0	0	0	0	0	0	0	0	0
eukaryota	eukaryota	eukaryota	cercomonadida	heteromitidae	bodomorpha	s__bodomorpha sp.	0	0	0	0	0	0	0	0	0	0
eukaryota	eukaryota	eukaryota	eukaryota	eukaryota	gymnochlora	s__gymnochlora stellata	0	0	0	0	0	0	0	0	0	0
eukaryota	eukaryota	eukaryota	eukaryota	eukaryota	lotharella	s__lotharella globosa	0	0	0	0	0	0	0	0	0	1
eukaryota	eukaryota	eukaryota	leptomyxida	flabellulidae	rhizamoeba	s__rhizamoeba saxonica	0	0	0	0	3	0	0	0	0	0
eukaryota	eukaryota	eukaryota	eukaryota	eukaryota	bigelowiella	s__bigelowiella natans	0	3	0	0	0	0	0	0	0	0
eukaryota	xanthophyceae	xanthophyceae	vaucheriales	vaucheriaceae	vaucheria	s__vaucheria litorea	0	0	0	0	0	0	0	0	0	0
eukaryota	eukaryota	glaucocystophyceae	glaucocystophyceae	cyanophoraceae	cyanophora	s__cyanophora paradoxa	0	2	0	0	0	0	0	0	0	0
eukaryota	phaeophyceae	phaeophyceae	laminariales	alariaceae	lessoniopsis	s__lessoniopsis littoralis	0	0	1	0	0	0	2	0	0	0
eukaryota	eukaryota	eukaryota	eukaryota	eukaryota	bigelowiella	s__bigelowiella natans	0	2	0	0	0	0	0	0	0	0
eukaryota	eukaryota	eukaryota	eukaryota	eukaryota	gymnochlora	s__gymnochlora stellata	0	0	0	3	0	0	0	0	0	0
eukaryota	eukaryota	eukaryota	eukaryota	eukaryota	cryptocaryon	s__cryptocaryon irritans	0	0	0	1	1	1	0	0	0	0
eukaryota	eukaryota	eukaryota	eukaryota	eukaryota	bigelowiella	s__bigelowiella natans	0	0	1	1	1	0	0	0	0	0
eukaryota	eukaryota	eukaryota	eukaryota	eukaryota	cryptocaryon	s__cryptocaryon irritans	0	0	0	0	3	0	0	0	0	0
eukaryota	eukaryota	synurophyceae	synurales	mallomonadaceae	synura	s__synura curtispina	0	3	0	0	0	0	0	0	0	0
eukaryota	apicomplexa	coccidia	eucoccidiorida	cryptosporidiidae	cryptosporidium	s__cryptosporidium sp.	0	0	1	0	0	0	0	0	0	0
eukaryota	eukaryota	dinophyceae	blastodiniales	blastodiniales	blastodinium	s__blastodinium sp.	0	0	0	2	0	0	0	0	0	1
eukaryota	eukaryota	eukaryota	eukaryota	eukaryota	gymnochlora	s__gymnochlora stellata	0	0	0	0	0	0	0	0	0	0
eukaryota	eukaryota	eukaryota	eukaryota	eukaryota	gymnochlora	s__gymnochlora stellata	0	1	0	1	0	0	0	0	0	1
eukaryota	eukaryota	eukaryota	eukaryota	eukaryota	gymnochlora	s__gymnochlora stellata	0	0	3	0	0	0	0	0	0	0
eukaryota	eukaryota	eukaryota	eukaryota	eukaryota	gymnochlora	s__gymnochlora stellata	0	0	2	0	1	0	0	0	0	0
eukaryota	eukaryota	ichthyosporea	dermocystida	dermocystida	rhinosporidium	s__rhinosporidium seeberi	0	0	0	0	0	3	0	0	0	0
eukaryota	haplosporidia	haplosporidia	haplosporidia	haplosporidia	bonamia	s__bonamia sp.	0	2	1	0	0	0	0	0	0	0
eukaryota	eukaryota	eukaryota	eukaryota	eukaryota	gymnochlora	s__gymnochlora stellata	3	0	0	0	0	0	0	0	0	0
eukaryota	xanthophyceae	xanthophyceae	vaucheriales	vaucheriaceae	vaucheria	s__vaucheria litorea	3	3	2	8	7	9	3	2	1	2
eukaryota	xanthophyceae	xanthophyceae	vaucheriales	vaucheriaceae	vaucheria	s__vaucheria litorea	0	0	0	0	0	0	3	0	0	0
eukaryota	eukaryota	eukaryota	eukaryota	eukaryota	gymnochlora	s__gymnochlora stellata	0	0	0	0	0	0	0	0	0	0
eukaryota	apicomplexa	coccidia	eucoccidiorida	eimeriidae	eimeria	s__eimeria cylindrica	0	0	0	0	0	0	0	0	1	0
eukaryota	eukaryota	eukaryota	cercomonadida	heteromitidae	bodomorpha	s__bodomorpha sp.	0	0	0	0	0	0	0	0	0	0
eukaryota	eukaryota	eukaryota	cercomonadida	heteromitidae	bodomorpha	s__bodomorpha sp.	0	0	0	0	0	0	0	1	0	0
eukaryota	eukaryota	eukaryota	cercomonadida	heteromitidae	bodomorpha	s__bodomorpha sp.	5	1	0	2	2	0	0	0	0	0
eukaryota	eukaryota	ichthyosporea	dermocystida	dermocystida	sphaerothecum	s__sphaerothecum destruens	0	0	0	0	1	0	1	0	0	0
eukaryota	eukaryota	eukaryota	eukaryota	eukaryota	norrisiella	s__norrisiella sphaerica	210	7	1	0	0	1	0	0	3	1
eukaryota	eukaryota	eukaryota	eukaryota	apusomonadidae	amastigomonas	s__amastigomonas sp.	0	0	0	0	0	0	0	0	0	2
eukaryota	eukaryota	eukaryota	cercomonadida	heteromitidae	bodomorpha	s__bodomorpha sp.	0	0	0	0	0	0	0	0	0	0
eukaryota	eukaryota	eukaryota	eukaryota	eukaryota	bigelowiella	s__bigelowiella natans	2	0	1	0	0	0	0	0	0	0
eukaryota	eukaryota	eukaryota	eukaryota	eukaryota	bigelowiella	s__bigelowiella natans	0	1	0	1	0	1	0	0	0	0
eukaryota	eukaryota	eukaryota	lagenidiales	haliphthoraceae	atkinsiella	s__atkinsiella dubia	0	0	1	0	0	2	0	0	0	0
eukaryota	eukaryota	eukaryota	eukaryota	eukaryota	norrisiella	s__norrisiella sphaerica	0	0	0	0	1	2	0	0	0	0
eukaryota	eukaryota	eukaryota	eukaryota	eukaryota	gymnochlora	s__gymnochlora stellata	1	2	0	0	0	0	0	0	0	0
eukaryota	eukaryota	eukaryota	eukaryota	eukaryota	bigelowiella	s__bigelowiella natans	0	0	0	0	0	0	0	0	0	0
eukaryota	eukaryota	eukaryota	eukaryota	apusomonadidae	amastigomonas	s__amastigomonas sp.	0	0	3	0	0	0	0	0	0	0
eukaryota	eukaryota	eukaryota	eukaryota	eukaryota	norrisiella	s__norrisiella sphaerica	0	0	4	0	3	12	0	0	0	0
eukaryota	eukaryota	spirotrichea	sporadotrichida	halteriidae	meseres	s__meseres corlissi	0	0	0	3	0	0	0	0	0	0
eukaryota	apicomplexa	coccidia	eucoccidiorida	cryptosporidiidae	cryptosporidium	s__cryptosporidium parvum	0	1	0	0	0	3	0	0	0	0
eukaryota	eukaryota	eukaryota	cercomonadida	heteromitidae	bodomorpha	s__bodomorpha sp.	0	0	0	0	0	0	0	1	0	0
eukaryota	eukaryota	eukaryota	eukaryota	apusomonadidae	amastigomonas	s__amastigomonas sp.	0	2	0	0	0	1	0	0	0	0
eukaryota	eukaryota	eukaryota	eukaryota	eukaryota	bigelowiella	s__bigelowiella natans	0	0	0	0	0	0	0	0	0	0
eukaryota	eukaryota	eukaryota	cercomonadida	heteromitidae	bodomorpha	s__bodomorpha sp.	0	0	0	0	0	0	0	0	0	0
eukaryota	eukaryota	eukaryota	eukaryota	eukaryota	gymnochlora	s__gymnochlora stellata	3	0	0	0	0	0	0	0	0	0
eukaryota	eukaryota	eukaryota	eukaryota	eukaryota	bigelowiella	s__bigelowiella natans	1	0	0	0	1	1	0	0	0	0
eukaryota	haplosporidia	haplosporidia	haplosporidia	haplosporidia	bonamia	s__bonamia sp.	0	0	2	0	1	0	0	0	0	0
eukaryota	eukaryota	eukaryota	leptomyxida	flabellulidae	rhizamoeba	s__rhizamoeba saxonica	0	2	1	0	0	0	0	0	0	0
eukaryota	eukaryota	eukaryota	eukaryota	eukaryota	bigelowiella	s__bigelowiella natans	0	0	0	0	2	0	1	0	0	0
eukaryota	eukaryota	spirotrichea	tintinnida	tintinnidae	amphorides	s__amphorides quadrilineata	0	0	0	0	0	0	0	0	0	0
eukaryota	eukaryota	litostomatea	vestibuliferida	balantidiidae	neobalantidium	s__neobalantidium coli	0	0	2	1	0	0	0	0	0	0
eukaryota	eukaryota	chrysophyceae	chromulinales	chrysolepidomonadaceae	chrysolepidomonas	s__chrysolepidomonas dendrolepidota	0	0	2	0	0	0	0	0	0	1
eukaryota	eukaryota	eukaryota	eukaryota	eukaryota	gymnochlora	s__gymnochlora stellata	0	0	0	1	0	2	0	0	0	0
eukaryota	eukaryota	eukaryota	eukaryota	eukaryota	gymnochlora	s__gymnochlora stellata	8	0	0	0	0	0	0	0	0	0
eukaryota	eukaryota	eukaryota	eukaryota	eukaryota	gymnochlora	s__gymnochlora stellata	8	1	1	0	2	2	0	0	0	0
eukaryota	eukaryota	eukaryota	eukaryota	eukaryota	gymnochlora	s__gymnochlora stellata	0	0	1	0	2	0	0	0	0	0
eukaryota	eukaryota	eukaryota	eukaryota	eukaryota	gymnochlora	s__gymnochlora stellata	0	0	0	2	0	0	1	0	0	0
eukaryota	eukaryota	eukaryota	eukaryota	eukaryota	norrisiella	s__norrisiella sphaerica	0	1	1	1	0	1	0	0	0	0
eukaryota	eukaryota	eukaryota	eukaryota	eukaryota	gymnochlora	s__gymnochlora stellata	0	0	1	0	5	2	0	0	0	0
eukaryota	eukaryota	glaucocystophyceae	glaucocystophyceae	cyanophoraceae	cyanophora	s__cyanophora paradoxa	0	0	0	0	0	0	0	0	0	0
eukaryota	eukaryota	eukaryota	eukaryota	plasmodiophoridae	spongospora	s__spongospora subterranea	0	3	0	0	0	0	0	0	0	0
eukaryota	eukaryota	eukaryota	eukaryota	eukaryota	bigelowiella	s__bigelowiella natans	0	0	0	3	0	0	0	0	0	0
eukaryota	eukaryota	cryptophyta	cryptomonadales	goniomonadaceae	goniomonas	s__goniomonas avonlea	0	0	3	0	0	0	0	0	0	0
eukaryota	eukaryota	synurophyceae	ochromonadales	ochromonadaceae	poterioochromonas	s__poterioochromonas malhamensis	0	1	0	0	0	0	0	0	0	0
eukaryota	eukaryota	oligohymenophorea	pleuronematida	cyclidiidae	cyclidium	s__cyclidium glaucoma	0	0	1	0	0	2	0	0	0	0
eukaryota	eukaryota	eukaryota	eukaryota	eukaryota	bigelowiella	s__bigelowiella natans	0	0	0	1	0	0	1	0	0	0
eukaryota	eukaryota	eukaryota	cercomonadida	heteromitidae	bodomorpha	s__bodomorpha sp.	0	0	0	0	0	0	0	0	0	0
eukaryota	eukaryota	eukaryota	cercomonadida	heteromitidae	bodomorpha	s__bodomorpha sp.	0	0	0	0	0	0	0	0	0	0
eukaryota	eukaryota	eukaryota	cercomonadida	heteromitidae	allantion	s__allantion sp.	0	0	0	0	0	0	0	0	0	0
eukaryota	eukaryota	eukaryota	cercomonadida	heteromitidae	bodomorpha	s__bodomorpha sp.	0	0	0	0	0	0	0	0	0	0
eukaryota	eukaryota	eukaryota	cercomonadida	heteromitidae	bodomorpha	s__bodomorpha sp.	0	0	0	0	0	3	0	0	0	0
eukaryota	eukaryota	eukaryota	cercomonadida	heteromitidae	allantion	s__allantion sp.	0	0	0	0	0	0	0	0	0	0
eukaryota	eukaryota	eukaryota	eukaryota	eukaryota	norrisiella	s__norrisiella sphaerica	0	0	0	0	1	2	0	0	0	0
eukaryota	eukaryota	eukaryota	eukaryota	eukaryota	cryptocaryon	s__cryptocaryon irritans	0	1	0	0	1	0	0	1	0	0
eukaryota	eukaryota	litostomatea	vestibuliferida	pycnotrichidae	buxtonella	s__buxtonella sulcata	1	1	4	0	4	5	0	1	1	0
eukaryota	eukaryota	eukaryota	eukaryota	eukaryota	gymnochlora	s__gymnochlora stellata	0	0	0	0	0	0	0	0	0	0
eukaryota	eukaryota	eukaryota	eukaryota	eukaryota	gymnochlora	s__gymnochlora stellata	0	0	0	3	0	0	0	0	0	0
eukaryota	eukaryota	eukaryota	eukaryota	eukaryota	gymnochlora	s__gymnochlora stellata	0	1	2	0	0	0	0	0	0	0
eukaryota	eukaryota	eukaryota	eukaryota	eukaryota	bigelowiella	s__bigelowiella natans	0	0	0	0	0	3	0	0	0	0
eukaryota	phaeophyceae	phaeophyceae	ectocarpales	ectocarpaceae	ectocarpus	s__ectocarpus sp.	0	0	0	3	0	0	0	0	0	0
eukaryota	eukaryota	eukaryota	eukaryota	eukaryota	gymnochlora	s__gymnochlora stellata	0	0	0	0	4	1	0	0	0	0
eukaryota	eukaryota	eukaryota	eukaryota	eukaryota	gymnochlora	s__gymnochlora stellata	0	0	0	0	0	1	0	0	0	0
eukaryota	eukaryota	ichthyosporea	dermocystida	dermocystida	sphaerothecum	s__sphaerothecum destruens	0	0	0	0	0	0	0	0	0	0
eukaryota	eukaryota	eukaryota	eukaryota	eukaryota	bigelowiella	s__bigelowiella natans	0	0	0	0	0	2	0	0	0	1
eukaryota	eukaryota	ichthyosporea	dermocystida	dermocystida	rhinosporidium	s__rhinosporidium seeberi	0	0	3	0	0	0	0	0	0	0
eukaryota	eukaryota	eukaryota	eukaryota	eukaryota	bigelowiella	s__bigelowiella natans	0	0	0	0	3	0	0	0	0	0
eukaryota	eukaryota	eukaryota	eukaryota	eukaryota	norrisiella	s__norrisiella sphaerica	0	1	0	2	0	0	0	0	0	0
eukaryota	eukaryota	litostomatea	vestibuliferida	balantidiidae	balantidium	s__balantidium entozoon	0	0	0	3	0	0	0	0	0	0
eukaryota	phaeophyceae	phaeophyceae	laminariales	lessoniaceae	egregia	s__egregia menziesii	0	0	1	2	0	0	0	0	0	0
eukaryota	eukaryota	eukaryota	eukaryota	eukaryota	gymnochlora	s__gymnochlora stellata	0	0	2	1	0	0	0	0	0	0
eukaryota	eukaryota	eukaryota	eukaryota	apusomonadidae	amastigomonas	s__amastigomonas sp.	0	0	0	0	0	0	0	0	0	0
eukaryota	eukaryota	spirotrichea	sporadotrichida	halteriidae	meseres	s__meseres corlissi	0	0	0	0	3	0	0	0	0	0
eukaryota	eukaryota	eukaryota	eukaryota	eukaryota	gymnochlora	s__gymnochlora stellata	0	0	0	3	0	0	0	0	0	0
eukaryota	eukaryota	eukaryota	cercomonadida	heteromitidae	bodomorpha	s__bodomorpha sp.	0	0	0	0	0	0	0	0	0	0
eukaryota	eukaryota	ichthyosporea	dermocystida	dermocystida	rhinosporidium	s__rhinosporidium seeberi	0	0	0	0	3	0	0	0	0	0
eukaryota	eukaryota	eukaryota	eukaryota	eukaryota	gymnochlora	s__gymnochlora stellata	0	3	0	0	0	0	0	0	0	0
eukaryota	eukaryota	eukaryota	eukaryota	eukaryota	norrisiella	s__norrisiella sphaerica	0	1	0	2	0	0	0	0	0	0
fungi	basidiomycota	agaricomycetes	agaricales	physalacriaceae	hymenopellis	hymenopellis sp.	121	70	952	1513	1234	4204	617	389	43809	65
fungi	basidiomycota	agaricomycetes	polyporales	pterulaceae	pterula	pterula echo	14	7	8	8	9	10	10	9	39	5
fungi	basidiomycota	agaricomycetes	polyporales	pterulaceae	pterula	pterula echo	568	291	337	472	436	640	371	323	1934	386
fungi	ascomycota	sordariomycetes	xylariales	xylariaceae	xylaria	xylaria sp.	70	54	89	84	1464	3710	162	50	15023	34517
fungi	basidiomycota	agaricomycetes	agaricales	bolbitiaceae	panaeolus	panaeolus retirugis	112	91	96	149	173	165	93	136	405	88
fungi	basidiomycota	agaricomycetes	cantharellales	ceratobasidiaceae	ceratobasidium	ceratobasidium sp.	35	24	1779	5813	2215	3481	125	5615	1147	36
fungi	ascomycota	eurotiomycetes	chaetothyriales	herpotrichiellaceae	exophiala	exophiala pisciphila	77	56	47	78	85	117	61	54	260	82
fungi	ascomycota	dothideomycetes	botryosphaeriales	botryosphaeriaceae	macrophomina	macrophomina phaseolina	0	0	1	0	0	0	19	7	0	0
fungi	basidiomycota	agaricomycetes	agaricales	psathyrellaceae	coprinopsis	coprinopsis spilospora	109	194	3004	103	18742	25412	1058	64	5674	79
fungi	ascomycota	dothideomycetes	botryosphaeriales	botryosphaeriaceae	macrophomina	macrophomina phaseolina	44	36	39	48	52	52	34	47	169	81
fungi	ascomycota	sordariomycetes	hypocreales	nectriaceae	fusarium	fusarium sp.	0	0	0	1	1	0	0	1	1	0
fungi	ascomycota	sordariomycetes	xylariales	xylariaceae	halorosellinia	halorosellinia sp.	33	37	43	34	137	108	294	27	29741	429
fungi	ascomycota	dothideomycetes	botryosphaeriales	botryosphaeriaceae	macrophomina	macrophomina phaseolina	33	10	95	47	43	52	2196	1407	27	5
fungi	ascomycota	dothideomycetes	pleosporales	pleosporaceae	cochliobolus	cochliobolus sp.	68	86	440	93	3589	1443	10861	24	357	53
fungi	ascomycota	leotiomycetes	leotiomycetes	leotiomycetes	leohumicola	leohumicola minima	30	21	15	33	39	41	32	17	110	45
fungi	ascomycota	dothideomycetes	botryosphaeriales	botryosphaeriaceae	macrophomina	macrophomina phaseolina	754	346	2315	995	1033	1665	59686	30721	679	132
fungi	ascomycota	sordariomycetes	hypocreales	nectriaceae	fusarium	fusarium ciliatum	25	24	16	28	17	37	21	20	90	40
fungi	ascomycota	lecanoromycetes	lecanorales	stereocaulaceae	lepraria	lepraria isidiata	136	45	1118	4724	2279	183	191	1759	74	20
fungi	ascomycota	sordariomycetes	hypocreales	bionectriaceae	clonostachys	bionectria ochroleuca	17	8	153	170	80	17	221	316	11	7
fungi	basidiomycota	microbotryomycetes	microbotryomycetes	microbotryomycetes	rhodotorula	rhodotorula crocea	14	8	12	10	24	19	19	9	53	5
fungi	ascomycota	sordariomycetes	hypocreales	bionectriaceae	clonostachys	bionectria ochroleuca	189	85	4982	506	776	411	6692	991	126	73
fungi	ascomycota	dothideomycetes	pleosporales	pleosporaceae	bipolaris	bipolaris cynodontis	20	31	20	14	18	29	22	20	67	20
fungi	ascomycota	sordariomycetes	sordariales	chaetomiaceae	chaetomium	chaetomium erectum	19	7	15	22	580	1269	13	10	50	6747
fungi	ascomycota	pezizomycetes	pezizales	ascobolaceae	ascobolus	ascobolus crenulatus	17	8372	6	13	15	22	16	4	46	13
fungi	ascomycota	sordariomycetes	magnaporthales	magnaporthaceae	mycoleptodiscus	mycoleptodiscus terrestris	23	46	23	70	212	4552	70	32	2247	1231
fungi	basidiomycota	agaricomycetes	agaricales	inocybaceae	inocybe	inocybe neobrunnescens	10	7	32	6487	144	397	12	13	31	7
fungi	basidiomycota	agaricomycetes	agaricales	psathyrellaceae	coprinellus	coprinellus flocculosus	9	10	22	6762	9	25	15	12	48	10
fungi	basidiomycota	agaricomycetes	cantharellales	ceratobasidiaceae	ceratobasidium	ceratobasidium sp.	15	14	572	1655	270	544	347	61	1689	2219
fungi	fungi	mortierellomycotina	mortierellales	mortierellaceae	mortierella	mortierella alpina	30	24	28	38	34	47	16	23	57	14
fungi	ascomycota	sordariomycetes	xylariales	xylariaceae	xylaria	xylaria sp.	13	13	1954	221	1893	1425	247	54	60	8
fungi	ascomycota	sordariomycetes	sordariales	cephalothecaceae	cephalotheca	cephalotheca sulfurea	0	0	0	0	0	0	0	0	0	0
fungi	chytridiomycota	chytridiomycetes	rhizophlyctidales	rhizophlyctidaceae	rhizophlyctis	rhizophlyctis rosea	5	2364	198	2501	469	104	11	5	22	9
fungi	ascomycota	sordariomycetes	glomerellales	plectosphaerellaceae	gibellulopsis	gibellulopsis nigrescens	3	6	4	0	0	1	0	1	0	0
fungi	basidiomycota	agaricomycetes	agaricales	cortinariaceae	thaxterogaster	thaxterogaster sp.	1007	14	141	30	41	22	4403	15	40	4
fungi	basidiomycota	agaricomycetes	corticiales	corticiaceae	sistotrema	sistotrema coronilla	9	5	10	4388	9	8	9	10	27	4
fungi	ascomycota	sordariomycetes	sordariales	lasiosphaeriaceae	cercophora	cercophora sp.	1	1	2	4	0	3	1	0	1	2
fungi	fungi	mortierellomycotina	mortierellales	mortierellaceae	mortierella	mortierella wolfii	830	799	584	377	440	639	22	113	24	7
fungi	chytridiomycota	chytridiomycetes	cladochytriales	nowakowskiellaceae	nowakowskiella	nowakowskiella elegans	621	2852	249	124	827	456	5	4	16	4
fungi	basidiomycota	agaricomycetes	corticiales	corticiaceae	limonomyces	limonomyces roseipellis	2	4	1	8	9	7	10	10	36	3
fungi	ascomycota	sordariomycetes	xylariales	xylariales	microdochium	microdochium sp.	44	39	20	28	34	35	24	14	62	17
fungi	ascomycota	sordariomycetes	diaporthales	diaporthaceae	diaporthe	diaporthe longicolla	10	15	1066	203	216	36	31	2447	26	230
fungi	ascomycota	sordariomycetes	hypocreales	nectriaceae	fusarium	fusarium sp.	22	35	52	67	101	50	39	104	79	4
fungi	ascomycota	dothideomycetes	pleosporales	didymellaceae	phoma	phoma sp.	1	0	1	0	0	0	0	0	0	0
fungi	ascomycota	dothideomycetes	pleosporales	didymellaceae	phoma	phoma medicaginis	2	0	0	0	0	2	0	0	1	0
fungi	ascomycota	orbiliomycetes	orbiliales	orbiliaceae	vermispora	vermispora fusarina	18	17	359	44	2303	215	491	6	94	4
fungi	ascomycota	pezizomycetes	pezizales	ascobolaceae	ascobolus	ascobolus crenulatus	3653	15	7	8	6	7	6	2	19	10
fungi	ascomycota	sordariomycetes	sordariomycetidae	annulatascaceae	cateractispora	cateractispora recepticuli	10	7	5	9	7	9	1	8	39	14
fungi	ascomycota	leotiomycetes	leotiomycetes	pseudeurotiaceae	geomyces	geomyces sp.	7	12	6	9	12	10	7	11	23	5
fungi	ascomycota	sordariomycetes	hypocreales	nectriaceae	fusarium	nectria haematococca	55	61	162	570	437	228	133	1262	301	16
fungi	ascomycota	dothideomycetes	pleosporales	didymellaceae	phoma	phoma sp.	1144	1250	714	436	290	476	16	12	34	12
fungi	ascomycota	sordariomycetes	sordariomycetes	sordariomycetes	myrmecridium	myrmecridium schulzeri	2	5	1	6	7	13	8	4	19	5
fungi	ascomycota	sordariomycetes	glomerellales	plectosphaerellaceae	acremonium	acremonium cucurbitacearum	86	32	62	98	24	20	2	12	6	2
fungi	ascomycota	sordariomycetes	sordariales	chaetomiaceae	zopfiella	zopfiella sp.	27	58	30	1679	15	35	16	2258	51	30
fungi	fungi	kickxellomycotina	kickxellales	kickxellaceae	ramicandelaber	ramicandelaber longisporus	32	48	86	1417	90	267	5	843	15	5
fungi	ascomycota	sordariomycetes	sordariales	lasiosphaeriaceae	cercophora	cercophora sp.	35	17	26	36	35	53	14	58	52	52
fungi	ascomycota	dothideomycetes	pleosporales	didymellaceae	phoma	phoma sp.	7	2	4	2	6	6	0	3	16	2
fungi	chytridiomycota	chytridiomycetes	rhizophydiales	rhizophydiaceae	rhizophydium	rhizophydium sp.	32	3	2495	16	1	28	3	2	14	2
fungi	basidiomycota	agaricomycetes	agaricales	hygrophoraceae	chromosera	hygrocybe citrinopallida	7	4	3	8	7	5	6	4	10	4
fungi	basidiomycota	agaricomycetes	sebacinales	sebacinales	serendipita	sebacina vermifera	9	4	2	4	6	10	4	5	12	6
fungi	ascomycota	sordariomycetes	sordariales	chaetomiaceae	zopfiella	zopfiella tabulata	15	45	19	17	6	63	0	2	3	0
fungi	ascomycota	sordariomycetes	xylariales	xylariales	microdochium	microdochium sp.	1391	856	340	359	249	615	23	24	41	27
fungi	chytridiomycota	chytridiomycetes	rhizophydiales	protrudomycetaceae	protrudomyces	rhizophydium laterale	1495	306	22	82	127	655	4	249	18	338
fungi	basidiomycota	agaricomycetes	cantharellales	cantharellales	minimedusa	minimedusa polyspora	5	5	11	5	2425	8	6	6	13	5
fungi	ascomycota	ascomycota	ascomycota	ascomycota	helminthosporium	helminthosporium solani	6	10	9	5	16	8	9	5	19	5
fungi	ascomycota	sordariomycetes	hypocreales	nectriaceae	nectria	nectria sp.	954	605	229	75	318	1632	37	32	37	12
fungi	ascomycota	pezizomycetes	pezizales	pezizaceae	peziza	peziza granularis	14	27	719	707	595	154	202	187	17	6
fungi	ascomycota	dothideomycetes	pleosporales	pleosporaceae	cochliobolus	cochliobolus sp.	7	48	16	16	9	20	6	11	22	4
fungi	ascomycota	dothideomycetes	pleosporales	pleosporaceae	curvularia	curvularia lunata	3	2	5	2	1	5	4	1	6	1
fungi	ascomycota	sordariomycetes	hypocreales	nectriaceae	fusarium	fusarium sp.	566	1078	340	646	195	418	20	32	47	14
fungi	fungi	kickxellomycotina	kickxellales	kickxellaceae	ramicandelaber	ramicandelaber sp.	9	9	34	1339	165	28	19	2133	17	2
fungi	ascomycota	leotiomycetes	leotiomycetes	myxotrichaceae	oidiodendron	oidiodendron sp.	7	4	6	7	5	5	7	6	17	1
fungi	ascomycota	sordariomycetes	hypocreales	nectriaceae	fusarium	fusarium oxysporum	6	12	49	7	23	8	101	2	5	2
fungi	ascomycota	sordariomycetes	hypocreales	ophiocordycipitaceae	ophiocordyceps	ophiocordyceps sobolifera	7	8	523	1351	117	139	8	43	12	6
fungi	ascomycota	eurotiomycetes	chaetothyriales	herpotrichiellaceae	exophiala	exophiala sp.	3	40	7	7	6	63	3	6	9	2371
fungi	ascomycota	orbiliomycetes	orbiliales	orbiliaceae	arthrobotrys	monacrosporium eudermatum	28	19	302	13	33	71	1567	13	9	5
fungi	fungi	kickxellomycotina	kickxellales	kickxellaceae	ramicandelaber	ramicandelaber longisporus	10	6	89	741	52	52	4	1071	9	1
fungi	ascomycota	schizosaccharomycetes	schizosaccharomycetales	schizosaccharomycetaceae	schizosaccharomyces	schizosaccharomyces cryophilus	8	8	324	333	292	70	102	66	10	1
fungi	basidiomycota	agaricomycetes	polyporales	polyporaceae	fibroporia	fibroporia radiculosa	1	2	929	3	33	4	947	2	13	2
fungi	basidiomycota	agaricomycetes	sebacinales	sebacinales	serendipita	sebacina vermifera	1	3	7	2	9	4	5	3	18	3
fungi	basidiomycota	agaricomycetes	auriculariales	auriculariales	oliveonia	oliveonia pauxilla	3	2	38	49	201	537	17	101	436	3
fungi	ascomycota	sordariomycetes	hypocreales	nectriaceae	fusarium	gibberella pulicaris	277	688	461	86	129	221	25	20	29	8
fungi	ascomycota	sordariomycetes	glomerellales	plectosphaerellaceae	verticillium	verticillium dahliae	13	5	6	3	9	1	1	1	1	0
fungi	ascomycota	leotiomycetes	leotiomycetes	leotiomycetes	leohumicola	leohumicola minima	8	4	6	7	7	5	10	6	22	6
fungi	ascomycota	saccharomycetes	saccharomycetales	dipodascaceae	dipodascus	dipodascus capitatus	0	4	0	1	1	2	1	0	0	1
fungi	ascomycota	sordariomycetes	sordariales	chaetomiaceae	zopfiella	zopfiella longicaudata	774	821	12	36	16	39	8	15	18	24
fungi	ascomycota	eurotiomycetes	eurotiales	aspergillaceae	neosartorya	neosartorya fischeri	760	92	32	88	24	519	8	86	13	61
fungi	basidiomycota	microbotryomycetes	leucosporidiales	leucosporidiaceae	leucosporidiella	leucosporidiella muscorum	173	1486	11	62	139	24	2	6	15	3
fungi	ascomycota	dothideomycetes	capnodiales	cladosporiaceae	cladosporium	cladosporium cladosporioides	16	96	922	1098	168	161	9	12	41	7
fungi	ascomycota	sordariomycetes	xylariales	xylariales	microdochium	microdochium sp.	667	653	211	97	114	307	16	9	24	21
fungi	ascomycota	dothideomycetes	pleosporales	pleosporaceae	curvularia	cochliobolus lunatus	10	8	2	3	7	13	4	2	13	4
fungi	ascomycota	sordariomycetes	sordariales	cephalothecaceae	phialemonium	acremonium atrogriseum	2	5	3	1	4	3	2	5	11	3
fungi	ascomycota	sordariomycetes	sordariales	cephalothecaceae	phialemonium	acremonium atrogriseum	3	1	6	2	6	3	1	4	7	3
fungi	ascomycota	sordariomycetes	sordariales	lasiosphaeriaceae	podospora	podospora didyma	426	1347	600	537	181	2837	18	89	62	31
fungi	ascomycota	sordariomycetes	microascales	halosphaeriaceae	periconia	periconia macrospinosa	1	5	6	4	5	6	6	3	6	1
fungi	ascomycota	sordariomycetes	hypocreales	nectriaceae	fusarium	fusarium polyphialidicum	18	13	23	21	27	24	23	16	17	8
fungi	ascomycota	sordariomycetes	hypocreales	nectriaceae	nectria	nectria sp.	533	234	111	33	211	344	16	14	13	4
fungi	fungi	mortierellomycotina	mortierellales	mortierellaceae	mortierella	mortierella sp.	154	245	140	173	195	164	8	6	10	3
fungi	chytridiomycota	chytridiomycetes	rhizophydiales	rhizophydiaceae	rhizophydium	rhizophydium sp.	823	7	12	57	2	556	3	1	3	3
fungi	ascomycota	dothideomycetes	pleosporales	leptosphaeriaceae	leptosphaeria	leptosphaeria sp.	133	335	169	264	116	182	11	15	11	48
fungi	fungi	kickxellomycotina	kickxellales	kickxellaceae	ramicandelaber	ramicandelaber sp.	2	20	3	483	15	35	2	342	6	0
fungi	basidiomycota	agaricomycetes	auriculariales	auriculariales	oliveonia	oliveonia pauxilla	26	21	59	4	481	331	49	3	10	13
fungi	basidiomycota	agaricomycetes	agaricales	psathyrellaceae	coprinopsis	coprinopsis spilospora	2	1	3	4	1089	18	2	1	8	0
fungi	basidiomycota	microbotryomycetes	sporidiobolales	sporidiobolales	rhodotorula	rhodotorula sp.	3	8	6	5	8	9	8	4	5	2
fungi	ascomycota	saccharomycetes	saccharomycetales	dipodascaceae	dipodascus	dipodascus capitatus	6	1	1	1	5	1	2	1	4	3
fungi	ascomycota	sordariomycetes	glomerellales	plectosphaerellaceae	acrostalagmus	acrostalagmus annulatus	188	144	28	28	106	694	3	13	15	4
fungi	ascomycota	sordariomycetes	hypocreales	clavicipitaceae	metacordyceps	metacordyceps chlamydosporia	5	4	9	4	4	19	5	3	11	6
fungi	ascomycota	sordariomycetes	glomerellales	plectosphaerellaceae	gibellulopsis	gibellulopsis nigrescens	3495	2729	1155	1060	1016	1054	99	96	131	42
fungi	basidiomycota	basidiomycota	basidiomycota	basidiomycota	rhizoctonia	rhizoctonia sp.	932	2	0	3	3	4	1	2	5	2
fungi	basidiomycota	microbotryomycetes	microbotryomycetes	microbotryomycetes	rhodotorula	rhodotorula sp.	3	0	0	1	2	2	4	1	7	2
fungi	basidiomycota	agaricomycetes	agaricales	tricholomataceae	camarophyllus	camarophyllus sp.	1	24	67	154	309	105	2	221	7	1
fungi	ascomycota	sordariomycetes	hypocreales	hypocreales	cephalosporium	cephalosporium curtipes	6	1	7	2	5	5	0	2	7	5
fungi	ascomycota	sordariomycetes	glomerellales	plectosphaerellaceae	plectosphaerella	plectosphaerella sp.	127	281	398	217	231	148	26	41	32	5
fungi	ascomycota	dothideomycetes	pleosporales	didymellaceae	phoma	phoma medicaginis	6	8	5	5	0	3	0	0	1	0
fungi	ascomycota	sordariomycetes	xylariales	xylariaceae	xylaria	xylaria longipes	3	2	3	10	3	5	7	10	11	5
fungi	chytridiomycota	chytridiomycetes	lobulomycetales	lobulomycetaceae	clydaea	clydaea vesicula	3	0	288	44	164	330	0	1	7	2
fungi	ascomycota	dothideomycetes	pleosporales	lophiostomataceae	lophiostoma	lophiostoma arundinis	1	1	2	0	5	3	3	2	6	1
fungi	ascomycota	eurotiomycetes	onygenales	ascosphaeraceae	ascosphaera	ascosphaera fusiformis	121	190	187	45	94	122	9	9	5	3
fungi	ascomycota	sordariomycetes	glomerellales	plectosphaerellaceae	gibellulopsis	gibellulopsis nigrescens	319	232	107	201	67	145	15	20	14	8
fungi	ascomycota	saccharomycetes	saccharomycetales	dipodascaceae	dipodascus	dipodascus capitatus	3	3	4	3	2	0	0	1	8	2
fungi	chytridiomycota	chytridiomycetes	spizellomycetales	spizellomycetaceae	gaertneriomyces	gaertneriomyces sp.	2	45	123	3	77	516	1	1	3	3
fungi	ascomycota	dothideomycetes	pleosporales	morosphaeriaceae	acrocalymma	rhizopycnis vagum	71	89	46	114	51	154	17	174	12	25
fungi	blastocladiomycota	blastocladiomycetes	blastocladiales	blastocladiaceae	allomyces	allomyces javanicus	4	3	448	3	406	2	1	0	4	2
fungi	ascomycota	sordariomycetes	hypocreales	nectriaceae	fusarium	fusarium sp.	165	153	249	339	407	286	284	460	580	10
fungi	ascomycota	sordariomycetes	hypocreales	nectriaceae	fusicolla	fusicolla aquaeductuum	3	6	5	4	2	7	5	5	5	2
fungi	basidiomycota	tremellomycetes	cystofilobasidiales	cystofilobasidiaceae	xanthophyllomyces	xanthophyllomyces sp.	1	0	2	0	4	2	0	1	8	2
fungi	ascomycota	sordariomycetes	sordariales	chaetomiaceae	humicola	humicola sp.	194	257	227	56	129	158	9	12	11	1
fungi	fungi	kickxellomycotina	kickxellales	kickxellaceae	ramicandelaber	ramicandelaber sp.	1	0	1	131	49	30	0	243	4	1
fungi	blastocladiomycota	blastocladiomycetes	blastocladiales	blastocladiaceae	allomyces	allomyces arbuscula	3	1	366	1	453	2	9	4	8	1
fungi	ascomycota	dothideomycetes	capnodiales	mycosphaerellaceae	ramulispora	ramulispora sorghi	10	14	344	192	83	155	0	2	7	1
fungi	fungi	mortierellomycotina	mortierellales	mortierellaceae	mortierella	mortierella sp.	60	196	123	30	49	50	4	4	10	2
fungi	basidiomycota	microbotryomycetes	sporidiobolales	sporidiobolales	rhodotorula	rhodotorula sp.	5	3	6	3	8	5	10	0	10	0
fungi	ascomycota	dothideomycetes	pleosporales	morosphaeriaceae	rhizopycnis	rhizopycnis sp.	756	51	54	30	42	153	7	9	11	6
fungi	chytridiomycota	chytridiomycetes	rhizophydiales	rhizophydiaceae	rhizophydium	rhizophydium sp.	351	213	35	5	29	5	0	0	3	0
fungi	ascomycota	sordariomycetes	magnaporthales	magnaporthaceae	magnaporthiopsis	gaeumannomyces incrustans	2	4	2	2	1	3	1	2	8	5
fungi	glomeromycota	glomeromycetes	diversisporales	gigasporaceae	gigaspora	gigaspora margarita	588	25	3	4	2	6	0	2	4	0
fungi	ascomycota	dothideomycetes	pleosporales	massariaceae	massaria	massaria pyri	12	5	16	5	21	530	1	5	4	3
fungi	ascomycota	sordariomycetes	magnaporthales	magnaporthaceae	magnaporthiopsis	gaeumannomyces incrustans	2	2	1	2	0	3	0	2	6	3
fungi	basidiomycota	tremellomycetes	tremellales	tremellales	cryptococcus	cryptococcus sp.	3	0	2	1	0	4	4	1	3	1
fungi	ascomycota	pezizomycetes	pezizales	ascobolaceae	ascobolus	ascobolus crenulatus	22	527	0	4	5	2	0	2	3	0
fungi	basidiomycota	agaricomycetes	agaricales	psathyrellaceae	psathyrella	psathyrella candolleana	27	2	162	12	255	99	12	1	3	2
fungi	basidiomycota	agaricomycetes	agaricales	amanitaceae	amanita	amanita subjunquillea	11	431	60	1	8	48	3	1	5	2
fungi	ascomycota	sordariomycetes	hypocreales	nectriaceae	fusarium	fusarium solani	3	2	13	16	18	8	27	8	3	1
fungi	basidiomycota	agaricomycetes	agaricales	bolbitiaceae	conocybe	conocybe apala	0	1	19	2	328	176	1	1	4	18
fungi	ascomycota	sordariomycetes	chaetosphaeriales	chaetosphaeriaceae	codinaeopsis	codinaeopsis sp.	1	2	0	3	2	2	2	2	8	3
fungi	ascomycota	sordariomycetes	magnaporthales	magnaporthaceae	gaeumannomyces	gaeumannomyces graminis	10	6	6	5	2	11	7	9	7	1
fungi	ascomycota	sordariomycetes	hypocreales	cordycipitaceae	lecanicillium	lecanicillium fungicola	1	3	2	1	1	5	1	2	9	2
fungi	basidiomycota	agaricomycetes	agaricales	amanitaceae	amanita	amanita sp.	1	366	97	1	5	47	1	3	4	0
fungi	fungi	kickxellomycotina	kickxellales	kickxellaceae	ramicandelaber	ramicandelaber longisporus	60	86	11	183	64	44	7	34	2	0
fungi	ascomycota	sordariomycetes	hypocreales	nectriaceae	fusarium	fusarium oxysporum	186	40	52	49	19	49	47	18	9	2
fungi	chytridiomycota	chytridiomycetes	lobulomycetales	lobulomycetaceae	lobulomyces	lobulomyces poculatus	350	10	57	36	8	18	1	0	0	3
fungi	chytridiomycota	chytridiomycetes	spizellomycetales	powellomycetaceae	powellomyces	powellomyces sp.	29	61	131	11	31	194	33	1	1	0
fungi	ascomycota	dothideomycetes	pleosporales	sporormiaceae	preussia	preussia sp.	7	124	68	49	61	152	2	2	8	2
fungi	ascomycota	sordariomycetes	hypocreales	nectriaceae	nectria	nectria mariannaeae	5	3	12	4	5	4	7	3	7	4
fungi	ascomycota	sordariomycetes	trichosphaeriales	trichosphaeriaceae	nigrospora	nigrospora oryzae	9	274	96	89	50	61	2	4	7	11
fungi	fungi	mucoromycotina	mucorales	choanephoraceae	blakeslea	blakeslea trispora	1	233	38	11	58	147	1	0	4	1
fungi	basidiomycota	agaricomycetes	agaricales	pluteaceae	pluteus	pluteus romellii	206	20	121	10	46	46	2	2	4	2
fungi	ascomycota	sordariomycetes	diaporthales	valsaceae	phomopsis	phomopsis sp.	0	1	1	1	1	4	2	0	0	1
fungi	chytridiomycota	chytridiomycetes	chytridiales	chytridiales	pseudorhizidium	rhizidium endosporangiatum	0	120	189	18	90	117	2	2	1	0
fungi	chytridiomycota	chytridiomycetes	cladochytriales	cladochytriaceae	cladochytrium	cladochytrium replicatum	2	0	0	1	0	1	0	0	4	0
fungi	ascomycota	dothideomycetes	pleosporales	didymellaceae	leptosphaerulina	leptosphaerulina sp.	1	23	187	138	53	26	0	0	2	1
fungi	ascomycota	sordariomycetes	sordariales	chaetomiaceae	humicola	humicola sp.	87	42	113	48	59	66	7	5	8	3
fungi	ascomycota	sordariomycetes	sordariales	lasiosphaeriaceae	cercophora	cercophora sp.	20	75	2	307	3	2	2	4	4	4
fungi	ascomycota	sordariomycetes	glomerellales	plectosphaerellaceae	plectosphaerella	plectosphaerella sp.	20	17	14	29	13	14	1	3	2	1
fungi	ascomycota	sordariomycetes	glomerellales	plectosphaerellaceae	acremonium	acremonium cucurbitacearum	751	374	620	765	212	223	32	89	30	22
fungi	ascomycota	sordariomycetes	xylariales	amphisphaeriaceae	discostroma	discostroma fuscellum	54	22	37	38	0	263	1	0	1	1
fungi	ascomycota	sordariomycetes	glomerellales	glomerellaceae	colletotrichum	colletotrichum truncatum	82	183	27	46	19	27	3	3	6	1
fungi	fungi	kickxellomycotina	kickxellales	kickxellaceae	ramicandelaber	ramicandelaber sp.	40	43	1	130	133	4	1	165	7	1
fungi	ascomycota	lecanoromycetes	lecanorales	parmeliaceae	parmelia	parmelia sp.	2	1	0	0	0	1	0	0	2	0
fungi	basidiomycota	agaricomycetes	boletales	tapinellaceae	tapinella	tapinella atrotomentosa	1	1	59	63	2	284	0	35	2	0
fungi	ascomycota	dothideomycetes	tubeufiales	tubeufiaceae	helicoma	helicoma isiola	13	148	113	35	38	30	3	2	3	1
fungi	basidiomycota	microbotryomycetes	leucosporidiales	leucosporidiaceae	leucosporidium	leucosporidium fellii	0	1	1	0	2	0	0	0	1	0
fungi	ascomycota	dothideomycetes	capnodiales	teratosphaeriaceae	teratosphaeria	teratosphaeria sp.	0	0	4	3	1	0	8	1	8	0
fungi	ascomycota	sordariomycetes	sordariales	lasiosphaeriaceae	apodus	apodus oryzae	0	0	0	2	0	0	0	0	0	0
fungi	ascomycota	sordariomycetes	hypocreales	hypocreales	myrothecium	myrothecium sp.	3	8	2	8	38	7	295	2	2	1
fungi	ascomycota	dothideomycetes	pleosporales	pleosporaceae	curvularia	cochliobolus lunatus	1	3	3	6	6	10	2	2	2	2
fungi	ascomycota	sordariomycetes	hypocreales	hypocreales	sarocladium	sarocladium strictum	39	165	57	27	19	48	2	5	4	1
fungi	ascomycota	sordariomycetes	glomerellales	glomerellaceae	colletotrichum	glomerella acutata	6	8	68	64	257	128	4	7	6	4
fungi	ascomycota	sordariomycetes	sordariales	chaetomiaceae	thielavia	thielavia sp.	0	3	0	4	2	1	0	0	3	2
fungi	ascomycota	sordariomycetes	sordariales	lasiosphaeriaceae	schizothecium	schizothecium glutinans	198	83	11	12	14	27	0	2	2	1
fungi	ascomycota	dothideomycetes	capnodiales	cladosporiaceae	cladosporium	cladosporium sp.	3	372	0	14	0	4	1	1	2	1
fungi	ascomycota	sordariomycetes	hypocreales	bionectriaceae	geosmithia	geosmithia pallida	5	0	2	1	6	2	332	1	1	3
fungi	chytridiomycota	chytridiomycetes	rhizophydiales	rhizophydiales	batrachochytrium	batrachochytrium dendrobatidis	287	29	13	5	9	3	1	1	2	0
fungi	ascomycota	dothideomycetes	pleosporales	pleosporaceae	curvularia	curvularia sp.	47	129	34	12	46	18	2	1	4	2
fungi	ascomycota	dothideomycetes	pleosporales	pleosporales	wettsteinina	wettsteinina lacustris	2	2	2	3	0	0	1	0	1	0
fungi	ascomycota	sordariomycetes	sordariales	chaetomiaceae	humicola	humicola sp.	0	2	12	10	11	297	0	1	6	0
fungi	ascomycota	sordariomycetes	sordariales	lasiosphaeriaceae	cercophora	cercophora sulphurella	6	8	5	5	7	8	5	4	4	2
fungi	ascomycota	sordariomycetes	hypocreales	nectriaceae	fusarium	fusarium solani	37	44	19	89	42	26	4	20	51	1
fungi	ascomycota	dothideomycetes	pleosporales	morosphaeriaceae	acrocalymma	rhizopycnis vagum	7	3	30	29	46	106	24	33	61	0
fungi	ascomycota	sordariomycetes	hypocreales	ceratostomataceae	sphaerodes	sphaerodes sp.	19	4	3	221	11	9	0	56	3	2
fungi	blastocladiomycota	blastocladiomycetes	blastocladiales	catenariaceae	catenophlyctis	catenophlyctis sp.	1	2	4	1	359	1	0	0	2	0
fungi	ascomycota	sordariomycetes	hypocreales	nectriaceae	fusarium	fusarium solani	82	79	175	446	469	209	272	547	211	5
fungi	ascomycota	pezizomycetes	pezizales	pyronemataceae	pulvinula	pulvinula constellatio	312	3	4	2	1	2	1	0	3	1
fungi	ascomycota	sordariomycetes	hypocreales	nectriaceae	fusicolla	fusicolla aquaeductuum	6	0	2	6	5	8	5	2	5	3
fungi	fungi	mortierellomycotina	mortierellales	mortierellaceae	mortierella	mortierella alpina	4	31	12	13	20	16	4	3	2	1
fungi	basidiomycota	agaricomycetes	cantharellales	clavulinaceae	clavulina	clavulina sp.	72	46	28	102	26	17	4	2	2	1
fungi	ascomycota	eurotiomycetes	chaetothyriales	herpotrichiellaceae	exophiala	exophiala pisciphila	0	0	2	1	0	0	0	1	1	0
fungi	ascomycota	sordariomycetes	coniochaetales	coniochaetaceae	coniochaeta	lecythophora sp.	1	2	0	0	1	3	2	0	2	1
fungi	ascomycota	ascomycota	ascomycota	ascomycota	scolecobasidium	scolecobasidium sp.	32	223	9	6	4	13	1	1	2	1
fungi	basidiomycota	agaricomycetes	thelephorales	bankeraceae	phellodon	phellodon melaleucus	288	0	1	0	0	0	0	0	1	0
fungi	fungi	kickxellomycotina	kickxellales	kickxellaceae	ramicandelaber	ramicandelaber sp.	0	2	0	192	56	2	24	122	4	0
fungi	ascomycota	dothideomycetes	tubeufiales	tubeufiaceae	helicoma	helicoma isiola	41	130	38	32	26	13	2	1	1	0
fungi	blastocladiomycota	blastocladiomycetes	blastocladiales	catenariaceae	catenaria	catenaria sp.	102	191	41	60	10	95	2	8	5	1
fungi	ascomycota	dothideomycetes	pleosporales	pleosporaceae	alternaria	alternaria alternata	34	10	83	49	27	30	1	3	3	2
fungi	ascomycota	pezizomycetes	pezizales	pezizaceae	peziza	peziza granularis	9	17	663	600	534	142	191	134	27	4
fungi	ascomycota	sordariomycetes	sordariales	lasiosphaeriaceae	echria	arnium gigantosporum	0	3	1	0	0	1	0	0	2	0
fungi	ascomycota	leotiomycetes	helotiales	helotiales	satchmopsis	satchmopsis brasiliensis	272	0	0	1	0	0	1	0	2	0
fungi	ascomycota	saccharomycetes	saccharomycetales	dipodascaceae	dipodascus	dipodascus capitatus	1	1	1	0	0	256	1	2	2	14
fungi	ascomycota	pezizomycetes	pezizales	ascobolaceae	ascobolus	ascobolus crenulatus	3	213	0	0	24	24	0	1	1	0
fungi	glomeromycota	glomeromycetes	glomerales	glomeraceae	funneliformis	funneliformis mosseae	301	5	3	3	3	5	0	2	4	2
fungi	glomeromycota	glomeromycetes	glomerales	glomeraceae	glomus	glomus sp.	66	185	0	2	5	3	0	0	1	0
fungi	ascomycota	sordariomycetes	sordariales	lasiosphaeriaceae	apodus	apodus oryzae	6	62	81	3	77	4	3	3	1	5
fungi	ascomycota	dothideomycetes	capnodiales	cladosporiaceae	cladosporium	cladosporium sp.	15	172	1	5	54	5	0	0	2	0
fungi	ascomycota	sordariomycetes	sordariales	lasiosphaeriaceae	podospora	podospora intestinacea	5	8	0	4	4	2	1	1	3	0
fungi	basidiomycota	tremellomycetes	tremellales	tremellales	cryptococcus	cryptococcus flavus	1	3	0	0	1	1	1	0	2	2
fungi	ascomycota	dothideomycetes	pleosporales	pleosporales	wettsteinina	wettsteinina lacustris	1	0	1	0	0	2	0	0	2	0
fungi	chytridiomycota	chytridiomycetes	rhizophlyctidales	rhizophlyctidaceae	rhizophlyctis	rhizophlyctis rosea	7	10	2	4	118	91	1	0	3	1
fungi	basidiomycota	agaricomycetes	hymenochaetales	hymenochaetaceae	hymenochaete	hymenochaete corrugata	2	1	1	7	52	176	0	2	0	0
fungi	ascomycota	dothideomycetes	pleosporales	pleosporaceae	curvularia	cochliobolus lunatus	19	130	28	25	10	25	0	0	6	1
fungi	glomeromycota	glomeromycetes	diversisporales	acaulosporaceae	acaulospora	acaulospora spinosa	0	0	2	0	0	1	1	0	3	1
fungi	chytridiomycota	chytridiomycetes	cladochytriales	nowakowskiellaceae	nowakowskiella	nowakowskiella elegans	11	117	32	1	25	9	0	1	1	2
fungi	ascomycota	sordariomycetes	sordariales	lasiosphaeriaceae	apodus	apodus oryzae	5	11	4	2	7	3	2	3	12	5
fungi	ascomycota	pezizomycetes	pezizales	pezizaceae	peziza	peziza ellipsospora	1	2	216	0	0	0	0	0	0	0
fungi	ascomycota	orbiliomycetes	orbiliales	orbiliaceae	arthrobotrys	arthrobotrys flagrans	57	30	1	10	6	43	1	0	2	67
fungi	ascomycota	sordariomycetes	hypocreales	nectriaceae	nectria	nectria flavoviridis	3	4	1	3	0	2	10	2	4	1
fungi	ascomycota	leotiomycetes	helotiales	rutstroemiaceae	lambertella	lambertella sp.	0	1	0	38	1	4	4	153	3	1
fungi	ascomycota	pezizomycetes	pezizales	pezizaceae	pachyphlodes	pachyphloeus sp.	77	0	0	0	52	52	28	0	0	1
fungi	ascomycota	dothideomycetes	capnodiales	mycosphaerellaceae	mycosphaerella	mycosphaerella sp.	0	0	0	0	0	0	0	1	0	2
fungi	ascomycota	sordariomycetes	sordariales	chaetomiaceae	zopfiella	zopfiella sp.	8	23	4	23	6	2	2	129	4	4
fungi	fungi	kickxellomycotina	kickxellales	kickxellaceae	ramicandelaber	ramicandelaber brevisporus	1	44	1	85	44	8	2	38	4	0
fungi	ascomycota	sordariomycetes	microascales	halosphaeriaceae	corollospora	corollospora fusca	15	5	58	8	49	15	46	0	2	1
fungi	ascomycota	sordariomycetes	hypocreales	hypocreaceae	hypocreopsis	hypocreopsis lichenoides	0	0	1	2	1	0	1	0	1	1
fungi	ascomycota	sordariomycetes	sordariales	chaetomiaceae	chaetomium	chaetomium sp.	11	11	4	110	5	22	4	1	10	0
fungi	basidiomycota	agaricomycetes	agaricales	pluteaceae	pluteus	pluteus romellii	127	1	45	6	0	1	0	1	0	1
fungi	ascomycota	lecanoromycetes	rhizocarpales	rhizocarpaceae	rhizocarpon	rhizocarpon geographicum	2	0	1	3	2	168	1	2	1	0
fungi	ascomycota	sordariomycetes	hypocreales	nectriaceae	stephanonectria	stephanonectria keithii	51	44	19	23	12	20	5	6	3	1
fungi	ascomycota	eurotiomycetes	chaetothyriales	herpotrichiellaceae	exophiala	exophiala dermatitidis	0	61	77	19	11	11	0	2	2	0
fungi	ascomycota	dothideomycetes	pleosporales	pleosporales	pseudorobillarda	pseudorobillarda sojae	0	34	21	25	20	63	2	11	3	0
fungi	ascomycota	sordariomycetes	sordariales	lasiosphaeriaceae	schizothecium	schizothecium glutinans	2	6	2	0	1	1	0	0	1	0
fungi	ascomycota	sordariomycetes	hypocreales	cordycipitaceae	cordyceps	cordyceps memorabilis	21	29	45	12	22	37	2	3	2	1
fungi	ascomycota	pezizomycetes	pezizales	pezizaceae	peziza	peziza sp.	155	15	1	3	0	0	1	0	0	0
fungi	ascomycota	sordariomycetes	microascales	halosphaeriaceae	periconia	periconia macrospinosa	1	3	0	1	0	0	1	1	0	0
fungi	ascomycota	pezizomycetes	pezizales	pyronemataceae	pseudaleuria	pseudaleuria sp.	0	1	1	229	1	2	0	1	2	0
fungi	chytridiomycota	chytridiomycetes	spizellomycetales	powellomycetaceae	powellomyces	powellomyces hirtus	0	33	20	21	66	20	0	0	1	0
fungi	basidiomycota	agaricomycetes	agaricales	psathyrellaceae	psathyrella	psathyrella stercoraria	2	0	0	1	0	2	0	0	0	155
fungi	fungi	kickxellomycotina	kickxellales	kickxellaceae	ramicandelaber	ramicandelaber longisporus	1	0	1	131	0	14	0	11	0	1
fungi	chytridiomycota	chytridiomycetes	rhizophlyctidales	rhizophlyctidaceae	rhizophlyctis	rhizophlyctis rosea	0	137	1	2	6	8	0	1	0	1
fungi	ascomycota	sordariomycetes	hypocreales	nectriaceae	fusarium	fusarium sp.	1	1	1	3	0	3	1	0	3	0
fungi	ascomycota	sordariomycetes	sordariales	lasiosphaeriaceae	cladorrhinum	cladorrhinum sp.	32	113	2	2	1	1	0	0	0	0
fungi	ascomycota	sordariomycetes	hypocreales	nectriaceae	fusicolla	fusicolla acetilerea	15	96	7	2	8	12	2	1	4	0
fungi	fungi	mortierellomycotina	mortierellales	mortierellaceae	mortierella	mortierella sp.	71	31	3	2	1	2	1	0	0	0
fungi	chytridiomycota	chytridiomycetes	lobulomycetales	lobulomycetaceae	clydaea	clydaea vesicula	21	12	0	111	0	1	0	0	0	0
fungi	basidiomycota	agaricomycetes	russulales	lachnocladiaceae	lachnocladium	lachnocladium sp.	92	36	0	5	22	10	0	0	0	4
fungi	ascomycota	saccharomycetes	saccharomycetales	trichomonascaceae	sugiyamaella	sugiyamaella sp.	29	54	58	1	0	1	0	2	0	0
fungi	fungi	mortierellomycotina	mortierellales	mortierellaceae	mortierella	mortierella sp.	0	2	3	120	1	9	0	6	1	0
fungi	ascomycota	sordariomycetes	coniochaetales	coniochaetaceae	coniochaeta	lecythophora sp.	0	0	1	0	0	0	0	1	0	2
fungi	ascomycota	sordariomycetes	hypocreales	clavicipitaceae	metarhizium	metarhizium flavoviride	5	0	0	1	3	22	0	0	4	100
fungi	chytridiomycota	chytridiomycetes	spizellomycetales	powellomycetaceae	powellomyces	powellomyces sp.	0	0	0	0	1	142	0	0	1	0
fungi	ascomycota	dothideomycetes	pleosporales	phaeosphaeriaceae	phaeosphaeriopsis	phaeosphaeriopsis amblyspora	3	57	7	26	12	25	0	2	2	0
fungi	basidiomycota	agaricomycetes	agaricales	psathyrellaceae	coprinopsis	coprinopsis phlyctidospora	0	0	0	1	132	1	1	0	3	2
fungi	cryptomycota	cryptomycota	cryptomycota	cryptomycota	paramicrosporidium	fungal sp.	0	10	0	0	21	33	0	0	4	71
fungi	ascomycota	orbiliomycetes	orbiliales	orbiliaceae	dactylella	dactylella alba	139	0	0	0	0	0	0	0	0	0
fungi	basidiomycota	agaricomycetes	cantharellales	ceratobasidiaceae	rhizoctonia	rhizoctonia solani	0	11	6	15	96	20	1	1	1	0
fungi	ascomycota	orbiliomycetes	orbiliales	orbiliaceae	dactylella	dactylella tenuifusaria	1	2	3	101	2	3	1	19	0	1
fungi	chytridiomycota	chytridiomycetes	rhizophydiales	rhizophydiaceae	rhizophydium	rhizophydium aestuarii	12	110	0	1	5	3	0	0	1	0
fungi	ascomycota	sordariomycetes	glomerellales	glomerellaceae	colletotrichum	glomerella lagenaria	0	0	0	1	0	2	2	0	0	0
fungi	chytridiomycota	chytridiomycetes	spizellomycetales	spizellomycetaceae	spizellomyces	spizellomyces pseudodichotomus	1	27	43	41	14	2	1	2	0	1
fungi	fungi	mortierellomycotina	mortierellales	mortierellaceae	mortierella	mortierella sp.	0	0	10	96	0	3	0	0	0	0
fungi	ascomycota	sordariomycetes	sordariales	lasiosphaeriaceae	cladorrhinum	cladorrhinum samala	3	2	2	1	1	2	0	3	2	2
fungi	chytridiomycota	chytridiomycetes	spizellomycetales	spizellomycetaceae	spizellomyces	spizellomyces dolichospermus	38	66	0	1	1	18	0	2	1	0
fungi	fungi	mortierellomycotina	mortierellales	mortierellaceae	mortierella	mortierella sp.	7	5	7	32	15	38	4	18	2	0
fungi	ascomycota	dothideomycetes	capnodiales	teratosphaeriaceae	teratosphaeria	teratosphaeria sp.	13	12	73	49	60	19	246	60	187	3
fungi	chytridiomycota	chytridiomycetes	cladochytriales	nowakowskiellaceae	nowakowskiella	nowakowskiella sp.	1	1	88	0	0	29	5	0	1	1
fungi	ascomycota	sordariomycetes	hypocreales	nectriaceae	fusarium	fusarium sp.	3	1	8	2	4	9	10	4	1	80
fungi	ascomycota	sordariomycetes	hypocreales	hypocreales	myrothecium	myrothecium sp.	0	59	7	21	20	5	1	1	3	0
fungi	ascomycota	orbiliomycetes	orbiliales	orbiliaceae	arthrobotrys	arthrobotrys sp.	1	3	4	53	42	7	1	1	1	0
fungi	ascomycota	leotiomycetes	helotiales	hemiphacidiaceae	rhabdocline	rhabdocline pseudotsugae	35	40	52	26	25	57	7	1	1	1
fungi	ascomycota	sordariomycetes	sordariales	chaetomiaceae	chaetomium	chaetomium sp.	18	61	11	4	9	10	0	0	1	0
fungi	chytridiomycota	chytridiomycetes	chytridiales	chytridiaceae	phlyctochytrium	phlyctochytrium africanum	113	4	0	0	0	1	0	0	0	0
fungi	basidiomycota	agaricomycetes	polyporales	pterulaceae	pterula	pterula sp.	0	0	0	1	0	0	0	0	1	0
fungi	ascomycota	sordariomycetes	hypocreales	nectriaceae	fusidium	fusidium griseum	0	11	2	17	1	12	0	55	4	2
fungi	basidiomycota	agaricomycetes	hymenochaetales	hymenochaetales	resinicium	resinicium rimulosum	0	0	0	0	0	1	0	0	1	0
fungi	ascomycota	dothideomycetes	pleosporales	phaeosphaeriaceae	paraphoma	paraphoma sp.	0	94	0	6	4	3	0	2	3	0
fungi	ascomycota	sordariomycetes	hypocreales	nectriaceae	ilyonectria	ilyonectria sp.	5	5	77	2	2	15	0	1	2	2
fungi	ascomycota	sordariomycetes	sordariales	sordariaceae	gelasinospora	gelasinospora brevispora	5	8	30	9	30	23	1	0	3	0
fungi	ascomycota	sordariomycetes	hypocreales	hypocreaceae	trichoderma	trichoderma sp.	45	17	17	13	10	3	2	3	0	1
fungi	entomophthoromycota	basidiobolomycetes	basidiobolales	basidiobolaceae	basidiobolus	basidiobolus ranarum	0	0	29	23	43	57	0	3	0	0
fungi	glomeromycota	glomeromycetes	glomerales	glomeraceae	glomus	glomus sp.	1	0	1	0	0	0	0	0	2	0
fungi	ascomycota	leotiomycetes	leotiomycetes	pseudeurotiaceae	geomyces	geomyces sp.	0	1	0	0	0	0	0	0	1	0
fungi	ascomycota	dothideomycetes	pleosporales	corynesporascaceae	corynespora	corynespora cassiicola	0	0	0	0	0	0	0	1	0	0
fungi	ascomycota	pezizomycotina	pezizomycotina	pezizomycotina	anungitopsis	anungitopsis speciosa	0	0	0	0	0	0	0	0	1	0
fungi	ascomycota	dothideomycetes	pleosporales	pleosporales	wettsteinina	wettsteinina lacustris	0	22	24	15	7	26	3	0	0	0
fungi	ascomycota	sordariomycetes	hypocreales	nectriaceae	cosmospora	cosmospora cymosa	2	28	21	3	15	29	1	0	5	2
fungi	fungi	mucoromycotina	mucorales	choanephoraceae	choanephora	choanephora infundibulifera	8	30	0	7	3	33	0	0	1	0
fungi	basidiomycota	agaricomycetes	boletales	boletales	leucogyrophana	leucogyrophana mollusca	1	0	1	0	0	0	0	1	0	0
fungi	ascomycota	dothideomycetes	pleosporales	corynesporascaceae	corynespora	corynespora cassiicola	6	12	17	26	113	14	2	3	7	2
fungi	ascomycota	dothideomycetes	capnodiales	cladosporiaceae	cladosporium	cladosporium sp.	0	101	0	0	0	0	0	0	1	0
fungi	basidiomycota	agaricomycetes	agaricales	bolbitiaceae	conocybe	conocybe subpubescens	67	13	14	3	0	3	1	0	1	0
fungi	ascomycota	sordariomycetes	hypocreales	nectriaceae	fusarium	fusarium oxysporum	111	227	795	120	274	113	1915	80	129	14
fungi	ascomycota	dothideomycetes	pleosporales	leptosphaeriaceae	leptosphaeria	leptosphaeria sp.	1	0	5	4	1	2	0	0	0	0
fungi	ascomycota	sordariomycetes	magnaporthales	magnaporthaceae	gaeumannomyces	gaeumannomyces graminis	2	1	0	2	1	1	0	1	1	0
fungi	ascomycota	dothideomycetes	pleosporales	pleosporaceae	bipolaris	bipolaris sp.	2	30	12	5	12	8	2	2	2	0
fungi	ascomycota	sordariomycetes	diaporthales	diaporthaceae	diaporthe	diaporthe phaseolorum	0	2	22	36	35	1	1	1	2	0
fungi	basidiomycota	agaricomycetes	agaricales	tricholomataceae	ampulloclitocybe	ampulloclitocybe clavipes	1	0	2	0	1	2	0	1	3	0
fungi	chytridiomycota	chytridiomycetes	lobulomycetales	lobulomycetaceae	lobulomyces	lobulomyces poculatus	97	0	0	0	0	0	1	0	0	0
fungi	basidiomycota	agaricomycetes	agaricales	amanitaceae	amanita	amanita griseoturcosa	1	30	10	15	0	41	0	3	2	0
fungi	chytridiomycota	chytridiomycetes	rhizophydiales	rhizophydiales	operculomyces	rhizophydium sp.	1	87	7	0	1	0	0	1	0	0
fungi	ascomycota	sordariomycetes	glomerellales	glomerellaceae	colletotrichum	glomerella cingulata	0	0	6	11	3	1	0	0	0	0
fungi	chytridiomycota	chytridiomycetes	rhizophydiales	alphamycetaceae	alphamyces	rhizophydium chaetiferum	95	0	0	0	0	0	0	0	1	0
fungi	ascomycota	pezizomycetes	pezizales	pyronemataceae	scutellinia	scutellinia scutellata	26	6	36	2	6	19	0	0	0	0
fungi	ascomycota	sordariomycetes	sordariales	lasiosphaeriaceae	podospora	podospora curvuloides	0	0	1	1	0	4	0	0	0	0
fungi	ascomycota	ascomycota	ascomycota	ascomycota	acremonium	acremonium sp.	21	46	3	5	3	6	1	0	1	2
fungi	basidiomycota	agaricomycetes	polyporales	pterulaceae	pterula	pterula echo	0	75	1	7	4	0	0	0	0	0
fungi	ascomycota	eurotiomycetes	phaeomoniellales	phaeomoniellales	phaeomoniella	phaeomoniella capensis	1	1	0	60	0	0	0	34	1	0
fungi	ascomycota	dothideomycetes	pleosporales	pleosporaceae	bipolaris	cochliobolus eleusines	0	0	0	0	0	0	0	0	2	0
fungi	ascomycota	archaeorhizomycetes	archaeorhizomycetales	archaeorhizomycetaceae	archaeorhizomyces	archaeorhizomyces finlayi	0	1	0	0	1	0	0	0	0	0
fungi	ascomycota	dothideomycetes	capnodiales	cladosporiaceae	cladosporium	cladosporium sp.	0	89	0	2	0	0	0	0	0	0
fungi	ascomycota	dothideomycetes	pleosporales	didymellaceae	phoma	phoma sp.	1	1	0	1	0	3	0	1	2	2
fungi	cryptomycota	cryptomycota	cryptomycota	cryptomycota	paramicrosporidium	fungal sp.	0	0	0	0	0	0	0	0	0	0
fungi	ascomycota	lecanoromycetes	peltigerales	nephromataceae	nephroma	nephroma helveticum	0	0	1	2	0	0	0	0	2	0
fungi	basidiomycota	agaricomycetes	hymenochaetales	hymenochaetaceae	mensularia	mensularia radiata	44	11	10	4	8	2	4	3	2	0
fungi	chytridiomycota	chytridiomycetes	lobulomycetales	lobulomycetaceae	maunachytrium	maunachytrium keaense	16	0	28	1	0	45	0	0	0	0
fungi	basidiomycota	agaricomycetes	agaricales	strophariaceae	pholiota	pholiota astragalina	1	0	4	0	78	0	1	0	1	0
fungi	ascomycota	sordariomycetes	hypocreales	nectriaceae	cylindrocarpon	cylindrocarpon sp.	29	7	26	5	1	9	2	0	1	0
fungi	chytridiomycota	chytridiomycetes	spizellomycetales	spizellomycetaceae	gaertneriomyces	gaertneriomyces sp.	78	0	0	0	5	1	0	1	0	0
fungi	fungi	mortierellomycotina	mortierellales	mortierellaceae	mortierella	mortierella sp.	3	2	53	1	0	9	9	0	3	1
fungi	ascomycota	dothideomycetes	pleosporales	corynesporascaceae	corynespora	corynespora olivacea	1	1	0	0	1	0	0	2	0	0
fungi	ascomycota	sordariomycetes	hypocreales	bionectriaceae	clonostachys	bionectria ochroleuca	5	2	16	16	14	7	29	39	1	0
fungi	basidiomycota	basidiomycota	basidiomycota	basidiomycota	rhizoctonia	rhizoctonia sp.	1	40	0	0	8	32	0	0	2	0
fungi	fungi	mortierellomycotina	mortierellales	mortierellaceae	mortierella	mortierella sp.	0	0	1	0	1	80	0	0	0	0
fungi	ascomycota	lecanoromycetes	teloschistales	teloschistaceae	teloschistes	teloschistes sp.	0	1	0	3	3	73	1	6	0	1
fungi	ascomycota	sordariomycetes	hypocreales	bionectriaceae	clonostachys	bionectria ochroleuca	0	0	2	2	0	1	59	16	2	0
fungi	ascomycota	leotiomycetes	leotiomycetes	pseudeurotiaceae	pseudogymnoascus	geomyces pannorum	1	5	9	0	42	65	0	0	1	1
fungi	ascomycota	lecanoromycetes	lecanorales	psoraceae	protoblastenia	protoblastenia terricola	17	0	20	0	5	40	0	0	0	0
fungi	ascomycota	lecanoromycetes	peltigerales	pannariaceae	protopannaria	protopannaria pezizoides	32	8	15	8	6	2	1	1	1	1
fungi	ascomycota	sordariomycetes	hypocreales	nectriaceae	fusarium	gibberella sp.	0	0	85	0	0	0	0	0	0	0
fungi	basidiomycota	microbotryomycetes	sporidiobolales	sporidiobolales	rhodotorula	rhodotorula glutinis	0	0	0	0	1	0	1	0	2	0
fungi	basidiomycota	agaricomycetes	agaricales	agaricaceae	agaricus	agaricus subrufescens	0	0	1	0	0	1	0	0	1	0
fungi	chytridiomycota	chytridiomycetes	spizellomycetales	spizellomycetaceae	spizellomyces	spizellomyces acuminatus	0	74	0	1	0	1	0	0	0	0
fungi	ascomycota	lecanoromycetes	umbilicariales	umbilicariaceae	umbilicaria	umbilicaria antarctica	5	61	1	1	1	6	1	1	1	0
fungi	ascomycota	orbiliomycetes	orbiliales	orbiliaceae	dactylaria	dactylaria ampulliformis	7	22	11	21	2	9	0	1	2	1
fungi	basidiomycota	agaricomycetes	cantharellales	ceratobasidiaceae	ceratobasidium	ceratobasidium sp.	0	0	0	0	0	0	0	0	0	1
fungi	ascomycota	eurotiomycetes	onygenales	gymnoascaceae	neogymnomyces	neogymnomyces sp.	0	15	26	1	27	7	0	0	0	0
fungi	ascomycota	eurotiomycetes	chaetothyriales	herpotrichiellaceae	cladophialophora	cladophialophora chaetospira	21	18	2	14	3	8	0	3	1	0
fungi	ascomycota	sordariomycetes	sordariales	lasiosphaeriaceae	cercophora	cercophora caudata	1	13	1	8	0	48	0	0	1	0
fungi	ascomycota	sordariomycetes	hypocreales	nectriaceae	fusarium	gibberella pulicaris	1	1	1	0	0	3	1	1	1	0
fungi	ascomycota	dothideomycetes	pleosporales	morosphaeriaceae	acrocalymma	rhizopycnis vagum	9	1	4	4	3	25	10	2	7	1
fungi	ascomycota	sordariomycetes	hypocreales	hypocreales	stilbella	stilbella sp.	3	12	12	12	16	10	1	2	1	1
fungi	ascomycota	dothideomycetes	pleosporales	sporormiaceae	pycnidiophora	pycnidiophora sp.	10	6	17	7	16	14	0	0	0	0
fungi	chytridiomycota	chytridiomycetes	lobulomycetales	lobulomycetaceae	maunachytrium	maunachytrium keaense	67	1	0	0	0	0	0	1	0	0
fungi	ascomycota	sordariomycetes	magnaporthales	magnaporthaceae	gaeumannomyces	gaeumannomyces graminis	0	0	2	1	0	1	0	0	0	3
fungi	ascomycota	sordariomycetes	sordariomycetidae	annulatascaceae	vertexicola	vertexicola confusa	0	1	0	0	0	0	1	0	0	0
fungi	ascomycota	dothideomycetes	dothideomycetes	dothideomycetes	epicoccum	epicoccum nigrum	4	9	15	12	0	25	0	0	1	0
fungi	chytridiomycota	chytridiomycetes	cladochytriales	nowakowskiellaceae	nowakowskiella	nowakowskiella elegans	32	31	11	0	0	0	0	0	1	0
fungi	ascomycota	ascomycota	ascomycota	ascomycota	scolecobasidium	scolecobasidium terreum	20	20	4	2	10	10	0	1	0	0
fungi	basidiomycota	agaricomycetes	boletales	melanogastraceae	melanogaster	melanogaster broomeianus	64	1	0	0	0	0	0	1	0	0
fungi	ascomycota	dothideomycetes	pleosporales	phaeosphaeriaceae	ophiosphaerella	ophiosphaerella korrae	0	0	0	0	0	1	0	0	1	0
fungi	basidiomycota	microbotryomycetes	leucosporidiales	leucosporidiaceae	leucosporidiella	leucosporidiella fragaria	1	0	0	0	0	1	0	0	1	0
fungi	ascomycota	saccharomycetes	saccharomycetales	trichomonascaceae	blastobotrys	blastobotrys nivea	0	0	0	0	0	0	0	0	1	0
fungi	ascomycota	pezizomycetes	pezizales	ascodesmidaceae	cephaliophora	cephaliophora tropica	12	42	5	0	3	0	1	0	1	0
fungi	ascomycota	orbiliomycetes	orbiliales	orbiliaceae	arthrobotrys	arthrobotrys conoides	0	0	19	6	6	31	0	1	1	0
fungi	ascomycota	eurotiomycetes	phaeomoniellales	phaeomoniellales	phaeomoniella	phaeomoniella capensis	0	0	0	35	0	0	1	25	2	0
fungi	ascomycota	sordariomycetes	sordariales	lasiosphaeriaceae	podospora	podospora intestinacea	0	1	0	1	1	0	0	2	3	0
fungi	fungi	kickxellomycotina	kickxellales	kickxellaceae	ramicandelaber	ramicandelaber longisporus	1	0	0	24	0	18	0	22	0	0
fungi	ascomycota	dothideomycetes	capnodiales	mycosphaerellaceae	mycosphaerella	mycosphaerella sp.	1	0	1	2	1	0	0	0	0	1
fungi	glomeromycota	glomeromycetes	glomerales	glomeraceae	glomus	glomus versiforme	1	0	62	0	0	0	0	0	0	0
fungi	chytridiomycota	chytridiomycetes	rhizophydiales	rhizophydiaceae	rhizophydium	rhizophydium sp.	0	0	33	0	29	0	0	1	0	0
fungi	ascomycota	dothideomycetes	pleosporales	didymosphaeriaceae	didymosphaeria	didymosphaeria sp.	13	4	20	2	9	10	3	0	0	0
fungi	ascomycota	dothideomycetes	pleosporales	lophiostomataceae	lophiostoma	lophiostoma cynaroidis	0	0	0	0	0	0	0	0	1	0
fungi	fungi	kickxellomycotina	kickxellales	kickxellaceae	ramicandelaber	ramicandelaber sp.	15	0	0	9	8	30	1	0	0	0
fungi	ascomycota	dothideomycetes	pleosporales	pleosporaceae	bipolaris	bipolaris cynodontis	0	1	0	0	0	0	2	0	0	0
fungi	chytridiomycota	chytridiomycetes	rhizophydiales	rhizophydiaceae	rhizophydium	rhizophydium sp.	1	0	0	0	0	61	0	0	0	0
fungi	ascomycota	dothideomycetes	pleosporales	sporormiaceae	pycnidiophora	pycnidiophora sp.	27	4	14	5	1	6	0	0	0	0
fungi	ascomycota	dothideomycetes	pleosporales	pleosporales	pseudorobillarda	pseudorobillarda siamensis	7	28	5	7	10	0	0	1	2	0
fungi	ascomycota	dothideomycetes	capnodiales	cladosporiaceae	cladosporium	cladosporium sp.	0	59	0	0	1	0	0	0	0	0
fungi	ascomycota	sordariomycetes	sordariales	lasiosphaeriaceae	podospora	podospora didyma	15	33	4	2	2	3	0	1	0	0
fungi	ascomycota	dothideomycetes	pleosporales	pleosporaceae	bipolaris	cochliobolus eleusines	0	0	0	1	0	1	0	0	2	0
fungi	ascomycota	orbiliomycetes	orbiliales	orbiliaceae	arthrobotrys	arthrobotrys sp.	0	0	0	0	58	0	0	0	2	0
fungi	fungi	kickxellomycotina	kickxellales	kickxellaceae	ramicandelaber	ramicandelaber longisporus	5	23	10	1	10	12	0	0	0	0
fungi	chytridiomycota	chytridiomycetes	lobulomycetales	lobulomycetaceae	lobulomyces	lobulomyces poculatus	0	8	11	0	0	39	1	0	0	0
fungi	glomeromycota	glomeromycetes	paraglomerales	paraglomeraceae	paraglomus	paraglomus laccatum	1	0	39	3	9	0	1	1	3	0
fungi	glomeromycota	glomeromycetes	glomerales	glomeraceae	glomus	glomus versiforme	58	0	7	0	0	0	0	0	0	1
fungi	ascomycota	dothideomycetes	pleosporales	didymellaceae	phoma	phoma sp.	3575	1003	119	54	60	108	15	10	25	10
fungi	chytridiomycota	chytridiomycetes	rhizophydiales	rhizophydiaceae	rhizophydium	rhizophydium sp.	59	0	0	0	0	0	0	0	1	0
fungi	ascomycota	dothideomycetes	pleosporales	pleosporaceae	bipolaris	bipolaris sorokiniana	0	0	22	2	8	11	0	0	0	0
fungi	basidiomycota	agaricomycetes	agaricales	tricholomataceae	tricholoma	tricholoma sp.	0	0	2	0	56	0	0	0	0	0
fungi	basidiomycota	agaricomycetes	agaricales	psathyrellaceae	parasola	parasola hercules	0	33	9	2	12	0	0	0	0	0
fungi	blastocladiomycota	blastocladiomycetes	blastocladiales	blastocladiaceae	allomyces	allomyces moniliformis	1	54	0	1	1	0	0	0	0	0
fungi	chytridiomycota	chytridiomycetes	rhizophydiales	rhizophydiaceae	rhizophydium	rhizophydium sp.	21	6	13	2	8	5	0	1	0	0
fungi	basidiomycota	agaricomycetes	hymenochaetales	hymenochaetales	resinicium	resinicium rimulosum	0	0	0	0	0	0	0	0	0	0
fungi	ascomycota	eurotiomycetes	chaetothyriales	herpotrichiellaceae	exophiala	exophiala pisciphila	0	1	0	0	1	0	1	0	1	1
fungi	cryptomycota	cryptomycota	cryptomycota	cryptomycota	paramicrosporidium	fungal sp.	0	0	0	0	0	0	0	0	0	0
fungi	basidiomycota	agaricomycetes	agaricales	psathyrellaceae	psathyrella	psathyrella coprophila	1	0	0	48	1	1	0	3	0	0
fungi	ascomycota	sordariomycetes	sordariales	sordariaceae	gelasinospora	gelasinospora endodonta	1	0	2	1	2	0	47	0	0	2
fungi	basidiomycota	agaricomycetes	amylocorticiales	amylocorticiaceae	anomoporia	anomoporia bombycina	48	1	2	1	0	1	0	0	2	0
fungi	ascomycota	pezizomycetes	pezizales	sarcoscyphaceae	cookeina	cookeina venezuelae	0	1	0	4	48	4	0	0	2	0
fungi	blastocladiomycota	blastocladiomycetes	blastocladiales	blastocladiaceae	allomyces	allomyces arbuscula	0	0	12	1	36	0	0	1	0	0
fungi	glomeromycota	glomeromycetes	glomerales	glomeraceae	rhizophagus	rhizophagus intraradices	0	0	0	14	0	3	0	25	1	0
fungi	ascomycota	dothideomycetes	pleosporales	pleosporaceae	curvularia	curvularia lunata	0	0	0	0	2	0	0	0	1	0
fungi	ascomycota	dothideomycetes	pleosporales	pleosporaceae	exserohilum	exserohilum sp.	2	5	5	12	10	5	0	0	0	1
fungi	ascomycota	orbiliomycetes	orbiliales	orbiliaceae	brachyphoris	dactylella oviparasitica	0	41	6	0	0	2	0	0	1	0
fungi	glomeromycota	glomeromycetes	glomerales	glomeraceae	sclerocystis	glomus sinuosum	0	2	2	29	0	2	1	14	1	0
fungi	mucoromycota	mortierellomycetes	mortierellales	mortierellaceae	mortierella	mortierella sp.	1	1	0	0	3	1	0	1	0	0
fungi	ascomycota	sordariomycetes	glomerellales	glomerellaceae	colletotrichum	glomerella acutata	0	0	22	1	28	0	1	1	0	0
fungi	ascomycota	pezizomycetes	pezizales	pyronemataceae	pseudaleuria	pseudaleuria quinaultiana	44	7	0	0	0	0	0	0	0	0
fungi	fungi	fungi	fungi	olpidiaceae	olpidium	olpidium brassicae	3	31	7	3	0	3	0	1	1	0
fungi	basidiomycota	agaricomycetes	agaricales	strophariaceae	stropharia	stropharia rugosoannulata	1	0	0	0	40	11	0	0	0	0
fungi	ascomycota	sordariomycetes	hypocreales	hypocreales	myrothecium	myrothecium roridum	0	14	6	12	2	14	0	1	1	0
fungi	ascomycota	dothideomycetes	pleosporales	cucurbitariaceae	pyrenochaeta	pyrenochaeta sp.	26	21	2	0	1	0	0	0	0	0
fungi	ascomycota	lecanoromycetes	lecanorales	stereocaulaceae	lepraria	lepraria celata	7	2	2	7	14	8	0	4	0	0
fungi	ascomycota	pezizomycetes	pezizales	pezizaceae	peziza	peziza echinospora	0	0	0	0	1	0	0	0	2	0
fungi	ascomycota	eurotiomycetes	chaetothyriales	herpotrichiellaceae	exophiala	exophiala dermatitidis	0	41	3	0	0	5	0	0	1	1
fungi	ascomycota	pezizomycetes	pezizales	pezizaceae	pachyphlodes	pachyphloeus marroninus	0	0	0	0	0	0	0	0	0	0
fungi	ascomycota	dothideomycetes	pleosporales	didymellaceae	phoma	phoma sp.	30	8	6	0	1	3	1	0	0	0
fungi	ascomycota	eurotiomycetes	eurotiales	aspergillaceae	penicillium	penicillium coralligerum	0	0	0	0	1	0	0	0	0	0
fungi	ascomycota	dothideomycetes	pleosporales	pleosporaceae	cochliobolus	cochliobolus sp.	0	0	0	0	0	1	0	0	0	0
fungi	ascomycota	sordariomycetes	sordariales	lasiosphaeriaceae	schizothecium	schizothecium glutinans	21	9	0	1	2	1	0	0	0	0
fungi	ascomycota	leotiomycetes	helotiales	vibrisseaceae	vibrissea	vibrissea albofusca	3	25	0	0	14	6	0	0	0	0
fungi	ascomycota	sordariomycetes	sordariales	lasiosphaeriaceae	schizothecium	schizothecium glutinans	9	28	0	1	3	2	0	2	1	0
fungi	basidiomycota	agaricomycetes	agaricales	pluteaceae	pluteus	pluteus lutescens	1	21	1	1	22	1	1	0	0	0
fungi	ascomycota	sordariomycetes	sordariales	chaetomiaceae	chaetomidium	chaetomidium galaicum	5	11	9	1	7	13	1	0	0	0
fungi	ascomycota	dothideomycetes	pleosporales	pleosporaceae	curvularia	cochliobolus lunatus	0	10	19	5	2	1	1	1	0	0
fungi	basidiomycota	agaricomycetes	agaricales	physalacriaceae	gloiocephala	gloiocephala aquatica	5	37	0	0	5	0	0	1	0	0
fungi	chytridiomycota	chytridiomycetes	lobulomycetales	lobulomycetaceae	clydaea	clydaea vesicula	1	11	15	1	7	12	0	0	0	0
fungi	glomeromycota	glomeromycetes	diversisporales	diversisporales	entrophospora	entrophospora sp.	0	0	0	0	0	1	0	0	0	0
fungi	ascomycota	saccharomycetes	saccharomycetales	dipodascaceae	galactomyces	galactomyces geotrichum	10	25	0	0	0	0	0	0	0	0
fungi	ascomycota	saccharomycetes	saccharomycetales	metschnikowiaceae	metschnikowia	metschnikowia cibodasensis	3	0	7	5	14	5	8	1	2	0
fungi	ascomycota	sordariomycetes	hypocreales	nectriaceae	fusarium	fusarium sp.	5	9	3	2	3	0	0	1	0	0
fungi	ascomycota	leotiomycetes	helotiales	hyaloscyphaceae	lachnum	lachnum sp.	0	0	19	6	0	4	1	8	0	0
fungi	basidiomycota	agaricomycetes	polyporales	meruliaceae	flaviporus	flaviporus sp.	28	8	2	1	1	6	0	0	0	0
fungi	chytridiomycota	chytridiomycetes	spizellomycetales	spizellomycetaceae	spizellomyces	spizellomyces dolichospermus	42	0	0	0	0	0	0	4	0	0
fungi	ascomycota	eurotiomycetes	chaetothyriales	herpotrichiellaceae	phialophora	phialophora sp.	11	8	4	2	4	9	3	0	0	0
fungi	chytridiomycota	chytridiomycetes	rhizophydiales	rhizophydiaceae	rhizophydium	rhizophydium sp.	0	0	0	1	0	40	0	0	0	0
fungi	chytridiomycota	chytridiomycetes	lobulomycetales	lobulomycetaceae	lobulomyces	lobulomyces poculatus	46	0	0	0	0	0	0	0	0	0
fungi	ascomycota	saccharomycetes	saccharomycetales	metschnikowiaceae	metschnikowia	metschnikowia cibodasensis	9	3	2	14	8	1	1	2	0	0
fungi	ascomycota	dothideomycetes	pleosporales	massarinaceae	massarina	massarina rubi	0	0	0	0	0	2	0	0	0	0
fungi	ascomycota	sordariomycetes	hypocreales	hypocreales	myrothecium	myrothecium roridum	1	6	2	6	4	8	0	1	1	0
fungi	ascomycota	sordariomycetes	sordariales	cephalothecaceae	cephalotheca	cephalotheca sulfurea	17	6	7	14	16	26	10	9	33	17
fungi	basidiomycota	agaricomycetes	boletales	boletaceae	boletus	boletus griseipurpureus	0	0	2	0	41	0	0	0	0	0
fungi	ascomycota	lecanoromycetes	lecideales	lecideaceae	lecidea	lecidea plana	0	1	1	0	37	2	1	0	0	0
fungi	ascomycota	sordariomycetes	sordariales	lasiosphaeriaceae	cercophora	cercophora acanthigera	16	10	9	3	0	0	1	1	0	1
fungi	ascomycota	dothideomycetes	pleosporales	phaeosphaeriaceae	ophiosphaerella	ophiosphaerella agrostis	0	0	0	0	0	0	0	0	1	0
fungi	basidiomycota	agaricomycetes	polyporales	pterulaceae	pterula	pterula echo	0	0	0	0	0	0	0	0	0	0
fungi	glomeromycota	glomeromycetes	diversisporales	diversisporaceae	redeckera	glomus megalocarpum	0	0	0	17	0	23	0	2	0	0
fungi	chytridiomycota	chytridiomycetes	lobulomycetales	lobulomycetaceae	maunachytrium	maunachytrium keaense	0	19	0	0	0	23	0	0	0	0
fungi	ascomycota	dothideomycetes	pleosporales	corynesporascaceae	corynespora	corynespora cassiicola	1	35	0	0	0	2	1	1	0	0
fungi	basidiomycota	agaricomycetes	agaricales	crepidotaceae	crepidotus	crepidotus subverrucisporus	0	34	0	6	0	0	1	0	1	0
fungi	basidiomycota	agaricomycetes	auriculariales	exidiaceae	heterochaete	heterochaete shearii	0	1	5	0	0	1	1	0	0	0
fungi	chytridiomycota	chytridiomycetes	rhizophlyctidales	rhizophlyctidaceae	rhizophlyctis	rhizophlyctis rosea	0	0	0	43	0	0	0	0	0	0
fungi	ascomycota	sordariomycetes	xylariales	xylariaceae	xylaria	xylaria sp.	0	1	0	1	0	1	0	0	0	0
fungi	ascomycota	sordariomycetes	sordariales	chaetomiaceae	zopfiella	zopfiella sp.	1	17	1	1	1	13	1	0	1	3
fungi	ascomycota	pezizomycetes	pezizales	pyronemataceae	pseudaleuria	pseudaleuria quinaultiana	1	37	0	0	0	1	0	0	1	0
fungi	ascomycota	sordariomycetes	sordariales	lasiosphaeriaceae	schizothecium	schizothecium glutinans	23	14	0	1	0	0	0	0	0	0
fungi	ascomycota	orbiliomycetes	orbiliales	orbiliaceae	dactylella	dactylella spermatophaga	30	8	1	0	1	0	0	0	1	0
fungi	basidiomycota	agaricomycetes	cantharellales	ceratobasidiaceae	thanatephorus	thanatephorus cucumeris	33	0	1	0	1	1	1	0	1	0
fungi	basidiomycota	agaricomycetes	thelephorales	thelephoraceae	tomentella	tomentella sp.	1	0	3	4	3	12	0	0	1	14
fungi	ascomycota	dothideomycetes	pleosporales	phaeosphaeriaceae	phaeosphaeria	phaeosphaeria sp.	3	6	19	1	8	1	0	0	1	0
fungi	ascomycota	dothideomycetes	pleosporales	pleosporaceae	bipolaris	cochliobolus eleusines	0	0	0	0	0	0	0	0	0	0
fungi	ascomycota	dothideomycetes	pleosporales	pleosporales	dictyosporium	dictyosporium heptasporum	16	1	1	3	5	11	0	1	0	0
fungi	basidiomycota	agaricomycetes	boletales	astraeaceae	astraeus	astraeus asiaticus	2	10	13	8	0	6	0	0	0	0
fungi	ascomycota	sordariomycetes	hypocreales	hypocreales	stachybotrys	stachybotrys longispora	5	16	9	2	3	3	1	0	0	0
fungi	ascomycota	sordariomycetes	glomerellales	plectosphaerellaceae	lectera	volutella colletotrichoides	0	18	9	1	8	2	0	1	0	0
fungi	ascomycota	sordariomycetes	xylariales	xylariaceae	xylaria	xylaria sp.	0	0	0	0	5	3	0	1	30	0
fungi	ascomycota	sordariomycetes	coniochaetales	coniochaetaceae	coniochaeta	lecythophora sp.	1	0	0	0	0	0	0	0	0	0
fungi	chytridiomycota	chytridiomycetes	lobulomycetales	lobulomycetaceae	lobulomyces	lobulomyces sp.	0	38	0	0	0	0	0	0	0	0
fungi	basidiomycota	agaricomycetes	auriculariales	exidiaceae	heterochaete	heterochaete shearii	0	0	0	0	0	0	0	0	0	0
fungi	glomeromycota	glomeromycetes	glomerales	glomeraceae	glomus	glomus sp.	0	0	0	0	1	0	1	0	0	0
fungi	ascomycota	eurotiomycetes	chaetothyriales	herpotrichiellaceae	exophiala	exophiala sp.	0	0	0	0	0	5	0	0	1	27
fungi	ascomycota	dothideomycetes	pleosporales	pleosporaceae	dendryphiella	dendryphiella vinosa	1	0	1	10	4	18	0	0	0	0
fungi	glomeromycota	glomeromycetes	glomerales	glomeraceae	glomus	glomus sp.	1	0	0	0	1	0	0	0	1	0
fungi	ascomycota	sordariomycetes	sordariales	chaetomiaceae	zopfiella	zopfiella sp.	0	0	1	0	0	30	0	2	1	1
fungi	ascomycota	sordariomycetes	hypocreales	nectriaceae	fusarium	fusarium ciliatum	0	0	0	0	0	0	0	1	0	0
fungi	chytridiomycota	chytridiomycetes	rhizophydiales	rhizophydiaceae	rhizophydium	rhizophydium sp.	1	25	7	0	0	2	0	0	1	0
fungi	ascomycota	eurotiomycetes	chaetothyriales	herpotrichiellaceae	exophiala	exophiala dermatitidis	0	0	22	7	0	6	0	0	0	0
fungi	chytridiomycota	chytridiomycetes	spizellomycetales	spizellomycetaceae	spizellomyces	spizellomyces dolichospermus	0	3	0	21	0	12	0	0	0	0
fungi	chytridiomycota	chytridiomycetes	spizellomycetales	spizellomycetaceae	triparticalcar	triparticalcar sp.	19	16	0	0	0	0	0	0	0	1
fungi	ascomycota	dothideomycetes	capnodiales	cladosporiaceae	cladosporium	cladosporium cladosporioides	0	1	1	31	0	0	0	1	0	0
fungi	basidiomycota	ustilaginomycetes	ustilaginales	ustilaginaceae	pseudozyma	pseudozyma aphidis	0	0	11	19	3	2	0	0	0	0
fungi	ascomycota	sordariomycetes	hypocreales	ophiocordycipitaceae	ophiocordyceps	ophiocordyceps sobolifera	5	0	8	19	0	2	0	1	0	0
fungi	glomeromycota	glomeromycetes	diversisporales	diversisporales	entrophospora	entrophospora sp.	0	0	0	1	0	0	0	0	0	0
fungi	ascomycota	dothideomycetes	pleosporales	pleosporaceae	bipolaris	bipolaris cynodontis	0	0	0	0	0	0	0	0	0	0
fungi	ascomycota	sordariomycetes	glomerellales	plectosphaerellaceae	plectosphaerella	plectosphaerella cucumerina	14	4	4	5	2	0	1	0	2	1
fungi	glomeromycota	glomeromycetes	diversisporales	diversisporales	entrophospora	entrophospora sp.	0	0	0	0	0	1	0	0	1	0
fungi	ascomycota	eurotiomycetes	eurotiales	trichocomaceae	talaromyces	penicillium radicum	4	14	6	3	1	4	0	0	0	0
fungi	chytridiomycota	chytridiomycetes	rhizophlyctidales	rhizophlyctidaceae	rhizophlyctis	rhizophlyctis rosea	0	0	34	0	0	0	0	0	0	0
fungi	glomeromycota	glomeromycetes	glomerales	glomeraceae	glomus	glomus sp.	0	3	80	67	67	17	15	11	1	0
fungi	ascomycota	sordariomycetes	hypocreales	nectriaceae	nectria	nectria mauritiicola	0	0	22	0	5	5	1	0	1	0
fungi	ascomycota	dothideomycetes	pleosporales	pleosporales	pseudorobillarda	pseudorobillarda sojae	0	5	0	1	22	0	1	1	0	0
fungi	ascomycota	dothideomycetes	dothideomycetes	dothideomycetes	sclerostagonospora	sclerostagonospora sp.	11	0	11	4	4	3	0	0	0	0
fungi	ascomycota	sordariomycetes	hypocreales	nectriaceae	fusarium	fusarium sp.	4	4	4	13	3	4	1	2	1	0
fungi	ascomycota	dothideomycetes	pleosporales	phaeosphaeriaceae	ophiosphaerella	ophiosphaerella herpotricha	0	0	0	0	0	0	0	0	0	0
fungi	ascomycota	pezizomycetes	pezizales	pezizaceae	peziza	peziza sp.	25	5	7	0	0	0	0	0	1	0
fungi	chytridiomycota	chytridiomycetes	lobulomycetales	lobulomycetaceae	maunachytrium	maunachytrium keaense	0	24	0	7	1	1	0	0	1	0
fungi	ascomycota	sordariomycetes	xylariales	xylariales	microdochium	microdochium sp.	1	0	0	0	0	0	0	0	0	0
fungi	chytridiomycota	chytridiomycetes	spizellomycetales	spizellomycetaceae	spizellomyces	spizellomyces acuminatus	0	12	17	0	1	3	0	0	0	0
fungi	glomeromycota	glomeromycetes	diversisporales	diversisporales	entrophospora	entrophospora sp.	0	0	0	0	0	0	0	0	0	0
fungi	basidiomycota	ustilaginomycetes	ustilaginales	ustilaginaceae	pseudozyma	pseudozyma sp.	0	0	12	16	3	1	0	0	0	0
fungi	ascomycota	sordariomycetes	xylariales	xylariales	microdochium	microdochium sp.	0	1	0	0	1	0	0	0	0	0
fungi	ascomycota	sordariomycetes	hypocreales	bionectriaceae	hydropisphaera	hydropisphaera erubescens	0	0	10	1	10	11	0	0	0	0
fungi	ascomycota	saccharomycetes	saccharomycetales	debaryomycetaceae	hyphopichia	hyphopichia burtonii	0	22	0	0	2	14	0	0	0	0
fungi	ascomycota	dothideomycetes	myriangiales	elsinoaceae	elsinoe	elsinoe fawcettii	3	10	5	5	0	5	0	1	1	0
fungi	basidiomycota	agaricomycetes	boletales	boletaceae	boletus	boletus chrysenteron	0	0	0	0	0	0	0	0	1	0
fungi	ascomycota	eurotiomycetes	eurotiales	elaphomycetaceae	elaphomyces	elaphomyces muricatus	1	30	0	0	0	0	0	0	0	0
fungi	ascomycota	sordariomycetes	ophiostomatales	ophiostomataceae	ophiostoma	ophiostoma pulvinisporum	0	0	4	1	2	0	5	0	0	1
fungi	ascomycota	orbiliomycetes	orbiliales	orbiliaceae	arthrobotrys	arthrobotrys thaumasia	0	0	0	0	31	1	0	0	0	0
fungi	basidiomycota	agaricomycetes	agaricales	pluteaceae	pluteus	pluteus semibulbosus	0	1	5	0	4	15	0	1	1	0
fungi	ascomycota	pezizomycetes	pezizales	pyronemataceae	tarzetta	tarzetta catinus	0	0	0	0	0	0	0	0	1	0
fungi	ascomycota	sordariomycetes	sordariales	chaetomiaceae	zopfiella	zopfiella sp.	0	0	0	0	0	0	0	0	1	0
fungi	ascomycota	sordariomycetes	hypocreales	hypocreaceae	trichoderma	trichoderma tomentosum	8	11	0	8	1	0	0	0	0	0
fungi	ascomycota	eurotiomycetes	onygenales	onygenaceae	polytolypa	polytolypa hystricis	2	5	8	1	3	11	0	0	1	0
fungi	basidiomycota	agaricomycetes	russulales	russulaceae	lactifluus	lactifluus volemus	1	0	0	0	0	0	0	0	0	0
fungi	ascomycota	dothideomycetes	pleosporales	pleosporaceae	curvularia	curvularia lunata	2	0	0	0	0	0	0	0	1	0
fungi	basidiomycota	agaricomycetes	cantharellales	cantharellales	minimedusa	minimedusa polyspora	0	3	4	1	1	0	0	21	1	0
fungi	ascomycota	saccharomycetes	saccharomycetales	debaryomycetaceae	wickerhamia	wickerhamia fluorescens	0	0	23	0	5	0	0	0	1	1
fungi	ascomycota	sordariomycetes	sordariales	lasiosphaeriaceae	podospora	podospora intestinacea	0	0	1	0	0	0	0	0	0	0
fungi	basidiomycota	agaricomycetes	agaricales	agaricaceae	cercopemyces	cystoderma ponderosum	0	28	0	0	0	0	0	0	0	0
fungi	ascomycota	sordariomycetes	hypocreomycetidae	falcocladiaceae	falcocladium	falcocladium multivesiculatum	19	3	0	4	0	4	0	0	1	0
fungi	ascomycota	sordariomycetes	glomerellales	plectosphaerellaceae	gibellulopsis	gibellulopsis nigrescens	10	3	5	4	3	5	0	1	0	0
fungi	ascomycota	sordariomycetes	trichosphaeriales	trichosphaeriaceae	nigrospora	nigrospora oryzae	2	34	10	9	12	2	1	1	1	1
fungi	ascomycota	sordariomycetes	sordariales	chaetomiaceae	zopfiella	zopfiella sp.	0	4	0	117	2	4	0	160	0	2
fungi	basidiomycota	microbotryomycetes	sporidiobolales	sporidiobolales	sporidiobolus	sporidiobolus pararoseus	0	7	6	1	9	3	0	1	0	0
fungi	ascomycota	eurotiomycetes	phaeomoniellales	phaeomoniellales	phaeomoniella	phaeomoniella capensis	0	0	0	11	0	0	0	13	0	0
fungi	ascomycota	sordariomycetes	glomerellales	glomerellaceae	colletotrichum	glomerella lindemuthiana	0	1	1	5	1	1	0	0	0	0
fungi	ascomycota	eurotiomycetes	eurotiales	aspergillaceae	penicillium	penicillium coralligerum	0	0	0	0	0	0	0	0	0	0
fungi	ascomycota	ascomycota	ascomycota	ascomycota	staphylotrichum	staphylotrichum boninense	0	1	8	4	5	10	1	0	1	0
fungi	ascomycota	sordariomycetes	hypocreales	nectriaceae	volutella	volutella ciliata	4	3	0	1	8	13	0	0	0	0
fungi	ascomycota	saccharomycetes	saccharomycetales	trichomonascaceae	zygoascus	zygoascus steatolyticus	0	27	2	0	0	0	0	0	0	0
fungi	chytridiomycota	chytridiomycetes	lobulomycetales	lobulomycetaceae	maunachytrium	maunachytrium keaense	21	0	7	0	0	0	0	1	0	0
fungi	ascomycota	dothideomycetes	pleosporales	pleosporaceae	setosphaeria	setosphaeria monoceras	1	1	6	2	10	2	0	1	2	0
fungi	basidiomycota	agaricomycetes	agaricales	amanitaceae	amanita	amanita fritillaria	0	0	1	1	0	0	0	0	0	1
fungi	ascomycota	orbiliomycetes	orbiliales	orbiliaceae	arthrobotrys	arthrobotrys thaumasia	0	0	0	0	29	0	0	0	0	0
fungi	fungi	kickxellomycotina	harpellales	legeriomycetaceae	smittium	smittium angustum	0	26	2	0	0	5	0	0	0	0
fungi	ascomycota	sordariomycetes	hypocreales	nectriaceae	fusarium	fusarium sp.	0	26	1	1	1	0	0	0	0	0
fungi	ascomycota	sordariomycetes	hypocreales	nectriaceae	fusarium	fusarium sp.	1	26	0	0	0	0	0	1	1	0
fungi	ascomycota	sordariomycetes	coniochaetales	coniochaetaceae	coniochaeta	lecythophora sp.	14	3	0	2	1	8	0	0	1	0
fungi	chytridiomycota	chytridiomycetes	rhizophlyctidales	rhizophlyctidaceae	rhizophlyctis	rhizophlyctis rosea	0	0	1	8	0	20	0	0	0	0
fungi	chytridiomycota	chytridiomycetes	rhizophydiales	rhizophydiaceae	rhizophydium	rhizophydium sp.	0	0	0	7	1	33	0	0	1	0
fungi	ascomycota	sordariomycetes	sordariales	lasiosphaeriaceae	cercophora	cercophora sparsa	1	20	0	1	1	0	0	0	1	0
fungi	ascomycota	sordariomycetes	hypocreales	nectriaceae	fusarium	fusarium sp.	4	10	8	51	11	8	3	1	0	1
fungi	ascomycota	pezizomycotina	pezizomycotina	pezizomycotina	torula	torula caligans	0	0	24	0	0	3	0	0	1	1
fungi	blastocladiomycota	blastocladiomycetes	blastocladiales	catenariaceae	catenaria	catenaria sp.	1	23	1	3	0	0	0	0	0	0
fungi	glomeromycota	glomeromycetes	diversisporales	diversisporales	entrophospora	entrophospora sp.	1	0	0	0	0	0	0	0	0	0
fungi	basidiomycota	agaricomycetes	agaricales	tricholomataceae	gerhardtia	gerhardtia sp.	7	4	3	7	1	3	0	0	2	0
fungi	ascomycota	sordariomycetes	sordariales	chaetomiaceae	chaetomium	chaetomium sp.	0	0	1	0	2	0	1	0	0	0
fungi	basidiomycota	ustilaginomycetes	ustilaginales	ustilaginaceae	moreaua	moreaua bulbostylidis	1	27	0	0	0	0	0	0	0	0
fungi	chytridiomycota	chytridiomycetes	rhizophydiales	rhizophydiaceae	rhizophydium	rhizophydium aestuarii	27	0	0	0	0	0	0	0	0	0
fungi	basidiomycota	agaricomycetes	cantharellales	ceratobasidiaceae	heteroacanthella	heteroacanthella acanthophysa	0	27	0	0	0	0	0	0	1	0
fungi	chytridiomycota	chytridiomycetes	spizellomycetales	powellomycetaceae	powellomyces	powellomyces sp.	0	0	0	0	1	25	0	0	0	0
fungi	basidiomycota	agaricomycetes	gloeophyllales	gloeophyllaceae	neolentinus	neolentinus adhaerens	0	0	0	0	0	0	0	0	1	0
fungi	basidiomycota	agaricomycetes	russulales	russulaceae	lactarius	lactarius cyanescens	0	0	0	0	0	0	0	0	1	0
fungi	fungi	mortierellomycotina	mortierellales	mortierellaceae	mortierella	mortierella sp.	31	16	1	1	1	2	2	0	0	0
fungi	basidiomycota	agaricomycetes	agaricales	bolbitiaceae	agrocybe	agrocybe smithii	0	15	0	6	6	0	0	0	0	0
fungi	ascomycota	dothideomycetes	pleosporales	pleosporaceae	bipolaris	bipolaris cynodontis	1	0	0	0	0	0	0	0	0	0
fungi	basidiomycota	exobasidiomycetes	entylomatales	entylomataceae	tilletiopsis	tilletiopsis sp.	0	0	14	0	1	10	1	0	0	0
fungi	basidiomycota	pucciniomycetes	pucciniales	phakopsoraceae	phakopsora	phakopsora meibomiae	0	0	12	0	0	14	0	0	0	0
fungi	fungi	kickxellomycotina	harpellales	legeriomycetaceae	smittium	smittium angustum	0	12	8	1	6	0	0	0	0	0
fungi	ascomycota	eurotiomycetes	chaetothyriales	herpotrichiellaceae	exophiala	exophiala pisciphila	0	0	0	0	0	0	0	0	0	0
fungi	basidiomycota	agaricomycetes	agaricales	bolbitiaceae	panaeolus	panaeolus retirugis	1	0	1	1	0	0	0	0	0	0
fungi	basidiomycota	agaricomycetes	russulales	lachnocladiaceae	lachnocladium	lachnocladium sp.	3	1	0	0	10	12	0	0	0	0
fungi	ascomycota	sordariomycetes	hypocreales	nectriaceae	fusarium	fusarium polyphialidicum	2	2	2	6	3	3	5	0	1	4
fungi	ascomycota	dothideomycetes	pleosporales	pleosporales	dictyosporium	dictyosporium sp.	0	22	0	0	0	1	1	1	0	0
fungi	basidiomycota	agaricomycetes	agaricales	inocybaceae	inocybe	inocybe quietiodor	0	25	1	0	0	0	0	0	0	0
fungi	ascomycota	pezizomycetes	pezizales	tuberaceae	tuber	tuber excavatum	0	0	1	0	0	0	0	0	0	0
fungi	basidiomycota	agaricomycetes	boletales	boletaceae	xerocomus	xerocomus sp.	0	14	0	0	0	0	0	0	0	0
fungi	glomeromycota	glomeromycetes	diversisporales	acaulosporaceae	acaulospora	acaulospora scrobiculata	0	13	1	0	1	0	0	0	0	0
fungi	ascomycota	sordariomycetes	hypocreales	nectriaceae	fusarium	fusarium equiseti	1	2	1	10	1	2	0	1	0	1
fungi	basidiomycota	agaricomycetes	auriculariales	exidiaceae	heterochaete	heterochaete shearii	1	0	1	7	0	8	0	1	1	0
fungi	chytridiomycota	chytridiomycetes	rhizophydiales	rhizophydiaceae	rhizophydium	rhizophydium sp.	0	22	0	0	1	1	0	0	0	0
fungi	ascomycota	dothideomycetes	dothideomycetes	dothideomycetes	leptospora	leptospora rubella	0	3	7	3	1	10	0	0	0	0
fungi	chytridiomycota	chytridiomycetes	rhizophydiales	rhizophydiaceae	rhizophydium	rhizophydium sp.	24	0	0	0	0	0	0	0	1	0
fungi	ascomycota	lecanoromycetes	peltigerales	nephromataceae	nephroma	nephroma helveticum	0	0	0	0	0	0	0	0	0	0
fungi	fungi	mortierellomycotina	mortierellales	mortierellaceae	mortierella	mortierella sp.	0	1	18	4	0	1	0	0	0	0
fungi	cryptomycota	cryptomycota	cryptomycota	cryptomycota	paramicrosporidium	fungal sp.	0	0	0	0	0	15	3	0	1	6
fungi	ascomycota	pezizomycetes	pezizales	sarcoscyphaceae	cookeina	cookeina venezuelae	0	0	0	0	4	26	0	0	1	0
fungi	ascomycota	orbiliomycetes	orbiliales	orbiliaceae	arthrobotrys	arthrobotrys scaphoides	0	0	1	0	24	0	0	0	0	0
fungi	ascomycota	dothideomycetes	pleosporales	pleosporaceae	alternaria	alternaria longissima	2	0	4	2	4	5	1	0	1	0
fungi	glomeromycota	glomeromycetes	glomerales	glomeraceae	glomus	glomus sp.	2	0	2	0	1	6	11	0	1	0
fungi	chytridiomycota	chytridiomycetes	spizellomycetales	powellomycetaceae	powellomyces	powellomyces sp.	0	5	11	0	8	0	0	0	0	0
fungi	ascomycota	sordariomycetes	magnaporthales	magnaporthaceae	magnaporthiopsis	gaeumannomyces incrustans	1	0	0	0	0	0	0	0	0	0
fungi	glomeromycota	glomeromycetes	diversisporales	diversisporales	entrophospora	entrophospora sp.	0	0	1	0	0	0	0	0	0	0
fungi	basidiomycota	agaricomycetes	agaricales	inocybaceae	inocybe	inocybe asterospora	0	24	0	0	0	0	0	0	0	0
fungi	basidiomycota	agaricomycetes	sebacinales	sebacinaceae	sebacina	sebacina incrustans	1	0	0	2	0	1	0	0	0	0
fungi	glomeromycota	glomeromycetes	diversisporales	acaulosporaceae	acaulospora	acaulospora minuta	0	22	0	0	0	0	0	0	0	0
fungi	basidiomycota	agaricomycetes	thelephorales	thelephoraceae	hydnellum	hydnellum subsuccosum	0	6	10	0	3	0	2	0	0	0
fungi	chytridiomycota	chytridiomycetes	cladochytriales	nowakowskiellaceae	nowakowskiella	nowakowskiella sp.	0	0	24	0	0	0	0	0	0	0
fungi	ascomycota	leotiomycetes	helotiales	hyaloscyphaceae	pezizella	pezizella chrysostigma	0	0	0	1	0	0	0	1	0	0
fungi	ascomycota	sordariomycetes	magnaporthales	magnaporthaceae	magnaporthiopsis	gaeumannomyces incrustans	0	0	0	0	0	1	0	0	0	0
fungi	chytridiomycota	chytridiomycetes	spizellomycetales	spizellomycetaceae	kochiomyces	kochiomyces dichotomus	0	23	0	0	0	1	0	0	0	0
fungi	basidiomycota	agaricomycetes	agaricales	lycoperdaceae	calvatia	calvatia fragilis	0	0	20	3	0	0	0	0	1	0
fungi	chytridiomycota	chytridiomycetes	spizellomycetales	spizellomycetaceae	kochiomyces	kochiomyces dichotomus	12	0	0	1	0	11	0	0	0	0
fungi	ascomycota	sordariomycetes	sordariomycetidae	helminthosphaeriaceae	spadicoides	spadicoides bina	1	0	0	0	0	1	0	0	0	0
fungi	fungi	kickxellomycotina	kickxellales	kickxellaceae	ramicandelaber	ramicandelaber longisporus	1	0	0	0	1	0	18	0	1	2
fungi	basidiomycota	agaricomycetes	agaricales	tricholomataceae	mycena	mycena maurella	0	0	2	2	0	6	1	0	48	0
fungi	ascomycota	dothideomycetes	dothideomycetes	dothideomycetes	scleroramularia	capnodiales sp.	0	0	0	1	0	0	0	0	0	0
fungi	basidiomycota	basidiomycota	basidiomycota	basidiomycota	rhizoctonia	rhizoctonia sp.	0	0	5	14	3	0	0	0	0	0
fungi	ascomycota	dothideomycetes	botryosphaeriales	botryosphaeriaceae	macrophomina	macrophomina phaseolina	2	2	0	1	0	1	5	5	0	0
fungi	ascomycota	dothideomycetes	venturiales	sympoventuriaceae	ochroconis	ochroconis tshawytschae	16	0	6	0	0	0	0	1	0	0
fungi	chytridiomycota	chytridiomycetes	lobulomycetales	lobulomycetaceae	lobulomyces	lobulomyces sp.	0	0	0	0	0	22	0	0	0	0
fungi	ascomycota	sordariomycetes	hypocreales	nectriaceae	fusarium	gibberella sp.	0	0	23	0	0	0	0	0	0	0
fungi	ascomycota	dothideomycetes	botryosphaeriales	botryosphaeriaceae	botryosphaeria	botryosphaeria sp.	0	14	1	2	0	4	0	0	1	0
fungi	ascomycota	sordariomycetes	hypocreales	nectriaceae	fusarium	gibberella sp.	0	0	0	0	3	0	16	3	0	0
fungi	ascomycota	pezizomycetes	pezizales	pezizaceae	peziza	peziza ellipsospora	0	0	19	0	2	0	0	1	0	0
fungi	ascomycota	sordariomycetes	hypocreales	nectriaceae	fusarium	fusarium sp.	0	0	0	0	0	0	14	9	0	0
fungi	chytridiomycota	chytridiomycetes	lobulomycetales	lobulomycetaceae	clydaea	clydaea vesicula	9	13	0	0	0	0	0	0	0	0
fungi	ascomycota	sordariomycetes	hypocreales	nectriaceae	fusarium	fusarium sp.	4	4	2	7	5	0	0	1	5	0
fungi	ascomycota	orbiliomycetes	orbiliales	orbiliaceae	vermispora	vermispora sp.	1	9	0	9	3	0	0	0	0	0
fungi	ascomycota	dothideomycetes	pleosporales	massariaceae	massaria	massaria zanthoxyli	0	22	0	0	0	0	0	0	0	0
fungi	fungi	mortierellomycotina	mortierellales	mortierellaceae	mortierella	mortierella alpina	2	7	6	0	0	0	0	0	0	0
fungi	chytridiomycota	chytridiomycetes	rhizophydiales	angulomycetaceae	angulomyces	rhizophydiales sp.	1	21	0	0	0	0	0	0	0	0
fungi	basidiomycota	agaricomycetes	polyporales	ganodermataceae	ganoderma	ganoderma lucidum	5	2	8	2	3	1	0	0	0	1
fungi	ascomycota	sordariomycetes	hypocreales	hypocreaceae	trichoderma	trichoderma erinaceum	7	5	2	5	0	0	0	0	0	0
fungi	ascomycota	sordariomycetes	hypocreales	hypocreales	acremonium	acremonium sp.	0	0	0	0	0	1	0	0	0	0
fungi	ascomycota	dothideomycetes	dothideomycetes	dothideomycetes	leptospora	leptospora rubella	0	1	7	0	2	11	0	0	1	0
fungi	basidiomycota	agaricomycetes	polyporales	polyporales	junghuhnia	junghuhnia autumnale	0	0	0	0	0	0	0	0	1	0
fungi	basidiomycota	agaricomycetes	agaricales	hygrophoraceae	hygrophorus	hygrophorus korhonenii	15	0	0	0	0	0	0	0	0	0
fungi	ascomycota	sordariomycetes	hypocreales	bionectriaceae	clonostachys	bionectria ochroleuca	0	0	2	4	2	0	1	6	0	0
fungi	ascomycota	pezizomycetes	pezizales	ascobolaceae	ascobolus	ascobolus crenulatus	0	23	0	0	0	0	0	0	0	0
fungi	ascomycota	eurotiomycetes	eurotiales	aspergillaceae	penicillium	penicillium manginii	1	0	0	0	0	0	1	0	1	0
fungi	ascomycota	sordariomycetes	hypocreales	hypocreales	stachybotrys	stachybotrys zeae	1	18	0	0	2	0	0	0	0	0
fungi	glomeromycota	glomeromycetes	diversisporales	diversisporales	entrophospora	entrophospora sp.	0	0	0	0	0	0	0	0	0	0
fungi	glomeromycota	glomeromycetes	glomerales	claroideoglomeraceae	claroideoglomus	glomus walkeri	1	21	0	0	0	0	0	0	0	0
fungi	ascomycota	eurotiomycetes	chaetothyriales	herpotrichiellaceae	exophiala	exophiala alcalophila	0	0	0	0	0	4	0	0	0	18
fungi	ascomycota	sordariomycetes	sordariomycetidae	helminthosphaeriaceae	spadicoides	spadicoides bina	0	2	0	0	0	0	1	0	0	0
fungi	fungi	kickxellomycotina	harpellales	legeriomycetaceae	smittium	smittium angustum	19	0	0	0	0	0	0	0	0	0
fungi	fungi	mortierellomycotina	mortierellales	mortierellaceae	mortierella	mortierella alpina	0	0	0	0	0	0	0	0	0	0
fungi	ascomycota	archaeorhizomycetes	archaeorhizomycetales	archaeorhizomycetaceae	archaeorhizomyces	archaeorhizomyces finlayi	0	0	0	0	0	0	0	0	0	0
fungi	ascomycota	sordariomycetes	hypocreales	nectriaceae	pseudocosmospora	cosmospora vilior	3	3	8	1	0	5	0	0	0	0
fungi	ascomycota	dothideomycetes	botryosphaeriales	botryosphaeriaceae	lasiodiplodia	lasiodiplodia theobromae	8	10	7	0	1	0	0	0	0	0
fungi	ascomycota	sordariomycetes	hypocreales	nectriaceae	nectria	nectria sp.	3	1	5	1	3	6	0	0	0	0
fungi	basidiomycota	agaricomycetes	polyporales	ganodermataceae	ganoderma	ganoderma ramosissimum	0	0	1	0	1	19	0	0	0	0
fungi	ascomycota	sordariomycetes	hypocreales	nectriaceae	fusarium	fusarium sp.	1	0	0	1	1	0	0	0	1	0
fungi	chytridiomycota	chytridiomycetes	rhizophydiales	rhizophydiaceae	rhizophydium	rhizophydium sp.	18	0	2	1	0	0	0	0	0	0
fungi	basidiomycota	agaricomycetes	agaricales	pluteaceae	pluteus	pluteus nanus	1	5	1	20	0	0	0	0	0	0
fungi	neocallimastigomycota	neocallimastigomycetes	neocallimastigales	neocallimastigaceae	orpinomyces	orpinomyces sp.	2	19	0	0	0	0	0	0	0	0
fungi	basidiomycota	agaricomycetes	cantharellales	ceratobasidiaceae	ceratobasidium	ceratobasidium sp.	1	0	5	7	1	5	0	1	5	0
fungi	ascomycota	sordariomycetes	sordariales	cephalothecaceae	cephalotheca	cephalotheca sulfurea	0	0	0	0	0	0	0	0	1	0
fungi	ascomycota	dothideomycetes	venturiales	sympoventuriaceae	ochroconis	ochroconis sp.	2	7	3	0	3	3	0	1	0	0
fungi	chytridiomycota	chytridiomycetes	spizellomycetales	powellomycetaceae	powellomyces	powellomyces sp.	0	0	19	0	0	0	0	0	0	0
fungi	chytridiomycota	chytridiomycetes	rhizophydiales	rhizophydiaceae	rhizophydium	rhizophydium sp.	0	13	0	0	3	3	0	1	0	0
fungi	ascomycota	dothideomycetes	tubeufiales	tubeufiaceae	acanthostigma	acanthostigma filiforme	0	0	0	0	18	2	0	0	0	0
fungi	basidiomycota	agaricomycetes	boletales	boletaceae	chamonixia	chamonixia caespitosa	0	8	0	5	1	6	0	0	0	0
fungi	glomeromycota	glomeromycetes	glomerales	glomeraceae	glomus	glomus sp.	1	0	0	1	0	0	0	1	0	0
fungi	ascomycota	leotiomycetes	leotiomycetes	leotiomycetes	xylogone	xylogone sphaerospora	7	0	5	1	2	3	0	0	0	1
fungi	ascomycota	sordariomycetes	hypocreales	nectriaceae	fusarium	fusarium ciliatum	0	0	0	0	0	0	0	0	0	0
fungi	ascomycota	pezizomycetes	pezizales	pyronemataceae	pulvinula	pulvinula constellatio	0	19	0	0	0	0	0	0	0	1
fungi	fungi	mortierellomycotina	mortierellales	mortierellaceae	mortierella	mortierella sp.	2	5	1	2	0	6	0	0	1	0
fungi	ascomycota	ascomycota	ascomycota	ascomycota	trichocladium	trichocladium asperum	0	0	0	0	0	0	0	0	0	0
fungi	ascomycota	sordariomycetes	sordariales	cephalothecaceae	phialemonium	phialemonium obovatum	0	0	0	13	2	0	2	1	1	0
fungi	fungi	kickxellomycotina	kickxellales	kickxellaceae	ramicandelaber	ramicandelaber longisporus	0	3	7	0	0	9	0	0	0	0
fungi	ascomycota	orbiliomycetes	orbiliales	orbiliaceae	arthrobotrys	arthrobotrys scaphoides	0	1	0	0	17	0	0	0	0	0
fungi	glomeromycota	glomeromycetes	diversisporales	diversisporales	entrophospora	entrophospora sp.	0	0	0	0	0	0	0	0	0	0
fungi	ascomycota	leotiomycetes	erysiphales	erysiphaceae	erysiphe	erysiphe symphoricarpi	0	17	0	0	2	0	0	0	0	0
fungi	ascomycota	ascomycota	ascomycota	ascomycota	phialotubus	phialotubus microsporus	0	0	0	0	0	0	0	0	0	0
fungi	chytridiomycota	chytridiomycetes	spizellomycetales	spizellomycetaceae	gaertneriomyces	gaertneriomyces sp.	0	0	2	0	0	7	0	0	1	15
fungi	chytridiomycota	chytridiomycetes	rhizophydiales	protrudomycetaceae	protrudomyces	rhizophydium laterale	13	0	0	0	0	6	0	0	0	0
fungi	chytridiomycota	chytridiomycetes	rhizophydiales	rhizophydiales	coralloidiomyces	rhizophydiales sp.	4	14	0	0	0	0	0	0	1	0
fungi	basidiomycota	agaricomycetes	cantharellales	ceratobasidiaceae	rhizoctonia	rhizoctonia solani	0	19	0	0	0	0	0	0	0	0
fungi	ascomycota	sordariomycetes	sordariales	lasiosphaeriaceae	cladorrhinum	cladorrhinum brunnescens	0	1	1	0	0	0	1	0	0	0
fungi	chytridiomycota	chytridiomycetes	spizellomycetales	spizellomycetaceae	triparticalcar	triparticalcar sp.	0	19	0	0	0	0	0	0	0	0
fungi	ascomycota	dothideomycetes	pleosporales	pleosporales	wettsteinina	wettsteinina lacustris	0	0	1	1	0	0	0	0	0	0
fungi	ascomycota	sordariomycetes	hypocreales	nectriaceae	fusarium	fusarium sp.	4	4	0	4	3	4	0	0	1	0
fungi	ascomycota	leotiomycetes	helotiales	dermateaceae	neofabraea	neofabraea sp.	5	1	5	3	2	2	0	0	0	0
fungi	glomeromycota	glomeromycetes	diversisporales	diversisporales	entrophospora	entrophospora sp.	0	0	0	0	0	0	0	0	0	0
fungi	chytridiomycota	chytridiomycetes	spizellomycetales	spizellomycetaceae	gaertneriomyces	gaertneriomyces sp.	0	0	0	0	0	0	0	1	0	0
fungi	basidiomycota	agaricomycetes	sebacinales	sebacinales	serendipita	sebacina vermifera	0	0	0	18	0	0	0	0	0	0
fungi	basidiomycota	agaricomycetes	agaricales	psathyrellaceae	parasola	parasola hercules	0	18	0	0	0	0	0	0	0	0
fungi	ascomycota	ascomycota	ascomycota	ascomycota	dokmaia	dokmaia sp.	0	0	0	0	0	1	0	0	0	0
fungi	ascomycota	sordariomycetes	microascales	halosphaeriaceae	periconia	periconia macrospinosa	3	5	3	2	0	4	0	0	0	1
fungi	basidiomycota	agaricomycetes	corticiales	corticiaceae	repetobasidium	repetobasidium conicum	0	17	0	0	0	0	0	0	1	0
fungi	fungi	kickxellomycotina	kickxellales	kickxellaceae	ramicandelaber	ramicandelaber longisporus	0	0	0	5	2	0	0	11	0	0
fungi	ascomycota	sordariomycetes	hypocreales	nectriaceae	fusarium	fusarium sp.	6	6	1	0	1	2	0	0	1	0
fungi	basidiomycota	microbotryomycetes	microbotryomycetes	microbotryomycetes	rhodotorula	rhodotorula sp.	0	0	0	1	0	0	0	0	0	0
fungi	glomeromycota	glomeromycetes	diversisporales	diversisporales	entrophospora	entrophospora sp.	0	0	0	0	0	0	0	0	0	0
fungi	basidiomycota	agaricomycetes	agaricales	psathyrellaceae	coprinopsis	coprinopsis spilospora	0	0	0	0	0	1	0	0	0	0
fungi	basidiomycota	agaricomycetes	thelephorales	thelephoraceae	tomentella	tomentella sp.	0	15	0	0	1	0	0	0	0	0
fungi	ascomycota	dothideomycetes	pleosporales	pleomassariaceae	asteromassaria	asteromassaria olivaceohirta	1	2	6	2	1	5	0	0	0	0
fungi	chytridiomycota	chytridiomycetes	spizellomycetales	powellomycetaceae	powellomyces	powellomyces hirtus	16	0	2	0	0	0	0	0	0	0
fungi	ascomycota	dothideomycetes	botryosphaeriales	botryosphaeriaceae	macrophomina	macrophomina phaseolina	0	0	1	1	0	0	14	1	0	0
fungi	ascomycota	dothideomycetes	pleosporales	massarinaceae	massarina	massarina rubi	0	0	0	0	0	0	0	0	0	0
fungi	chytridiomycota	chytridiomycetes	rhizophydiales	rhizophydiaceae	rhizophydium	rhizophydium sp.	0	0	2	2	1	12	0	0	0	0
fungi	basidiomycota	agaricomycetes	boletales	suillaceae	suillus	suillus decipiens	0	0	0	15	0	0	0	0	0	0
fungi	ascomycota	sordariomycetes	xylariales	xylariales	microdochium	microdochium sp.	0	5	9	0	0	1	0	1	0	0
fungi	chytridiomycota	chytridiomycetes	rhizophydiales	rhizophydiaceae	rhizophydium	rhizophydium aestuarii	0	15	0	0	0	1	0	0	1	0
fungi	ascomycota	dothideomycetes	pleosporales	pleosporaceae	curvularia	curvularia trifolii	0	12	0	1	0	1	0	0	0	0
fungi	chytridiomycota	chytridiomycetes	rhizophydiales	globomycetaceae	globomyces	rhizophydium pollinis_pini	1	1	8	0	0	7	0	0	0	0
fungi	basidiomycota	agaricomycetes	polyporales	pterulaceae	pterula	pterula echo	7	5	7	4	4	16	7	4	32	5
fungi	glomeromycota	glomeromycetes	diversisporales	diversisporales	entrophospora	entrophospora sp.	1	0	0	0	0	0	0	0	0	0
fungi	ascomycota	orbiliomycetes	orbiliales	orbiliaceae	dactylaria	dactylaria ampulliformis	0	7	2	4	0	2	0	0	0	0
fungi	ascomycota	sordariomycetes	hypocreales	nectriaceae	fusarium	fusarium solani	1	3	1	6	4	0	0	1	3	0
fungi	ascomycota	sordariomycetes	sordariales	chaetomiaceae	thielavia	thielavia sp.	0	0	0	0	0	0	1	0	0	0
fungi	ascomycota	leotiomycetes	erysiphales	erysiphaceae	euoidium	oidium mutisiae	0	0	1	4	0	10	0	0	0	1
fungi	ascomycota	sordariomycetes	hypocreales	nectriaceae	fusarium	fusarium sp.	0	0	0	0	1	0	0	0	13	2
fungi	glomeromycota	glomeromycetes	diversisporales	diversisporales	entrophospora	entrophospora sp.	0	0	0	0	0	0	0	0	0	0
fungi	ascomycota	pezizomycetes	pezizales	morchellaceae	morchella	morchella gigas	0	0	0	1	0	1	0	0	0	0
fungi	ascomycota	pezizomycetes	pezizales	pyronemataceae	tarzetta	tarzetta catinus	0	0	0	1	0	0	0	0	1	0
fungi	fungi	kickxellomycotina	kickxellales	kickxellaceae	ramicandelaber	ramicandelaber sp.	0	0	4	6	3	0	2	0	0	0
fungi	glomeromycota	glomeromycetes	diversisporales	diversisporales	entrophospora	entrophospora sp.	0	0	0	0	0	0	0	0	1	0
fungi	ascomycota	sordariomycetes	hypocreales	nectriaceae	fusarium	fusarium sp.	6	4	2	5	0	1	0	1	0	0
fungi	ascomycota	sordariomycetes	hypocreomycetidae	falcocladiaceae	falcocladium	falcocladium multivesiculatum	9	1	0	3	0	0	1	2	0	0
fungi	ascomycota	dothideomycetes	pleosporales	pleosporaceae	alternaria	alternaria sp.	0	0	0	0	0	1	0	0	0	0
fungi	ascomycota	orbiliomycetes	orbiliales	orbiliaceae	arthrobotrys	arthrobotrys sp.	0	0	0	0	16	0	0	0	0	0
fungi	ascomycota	lecanoromycetes	peltigerales	nephromataceae	nephroma	nephroma helveticum	0	9	6	0	0	0	0	0	0	0
fungi	glomeromycota	glomeromycetes	diversisporales	diversisporales	entrophospora	entrophospora sp.	0	0	0	0	1	0	0	0	0	0
fungi	ascomycota	sordariomycetes	magnaporthales	magnaporthaceae	magnaporthiopsis	gaeumannomyces incrustans	0	0	0	0	0	1	0	0	0	0
fungi	fungi	mucoromycotina	mucorales	choanephoraceae	choanephora	choanephora infundibulifera	0	16	11	0	0	10	0	0	0	0
fungi	ascomycota	sordariomycetes	hypocreales	nectriaceae	fusarium	fusarium sp.	1	3	2	1	2	2	0	0	1	0
fungi	glomeromycota	glomeromycetes	diversisporales	diversisporales	entrophospora	entrophospora sp.	0	0	0	0	0	0	0	0	0	0
fungi	ascomycota	sordariomycetes	hypocreales	nectriaceae	fusarium	fusarium sp.	0	0	0	0	0	3	1	0	13	0
fungi	basidiomycota	agaricomycetes	cantharellales	ceratobasidiaceae	rhizoctonia	rhizoctonia solani	0	0	0	0	1	14	0	0	0	0
fungi	ascomycota	dothideomycetes	pleosporales	pleosporales	massariosphaeria	massariosphaeria typhicola	0	0	0	0	0	0	0	0	0	0
fungi	ascomycota	sordariomycetes	hypocreales	bionectriaceae	clonostachys	clonostachys sp.	0	0	0	0	2	0	11	1	1	1
fungi	ascomycota	eurotiomycetes	eurotiales	aspergillaceae	penicillium	penicillium coralligerum	1	0	0	0	0	0	0	0	0	0
fungi	ascomycota	dothideomycetes	pleosporales	leptosphaeriaceae	ampelomyces	ampelomyces sp.	1	0	1	5	0	0	0	1	0	0
fungi	chytridiomycota	chytridiomycetes	rhizophydiales	rhizophydiaceae	rhizophydium	rhizophydium sp.	0	0	13	0	0	1	0	0	1	0
fungi	basidiomycota	entorrhizomycetes	entorrhizales	entorrhizaceae	entorrhiza	entorrhiza fineranae	0	0	0	0	1	12	0	0	0	0
fungi	ascomycota	sordariomycetes	hypocreales	nectriaceae	cosmospora	cosmospora cymosa	0	4	5	2	3	0	0	1	0	0
fungi	glomeromycota	glomeromycetes	diversisporales	diversisporales	entrophospora	entrophospora sp.	0	0	0	0	0	0	0	0	0	0
fungi	ascomycota	sordariomycetes	hypocreales	nectriaceae	fusarium	fusarium sp.	6	1	0	5	1	1	3	0	0	0
fungi	ascomycota	eurotiomycetes	phaeomoniellales	phaeomoniellales	phaeomoniella	phaeomoniella capensis	0	0	0	15	1	0	0	17	0	0
fungi	ascomycota	sordariomycetes	hypocreales	nectriaceae	fusarium	gibberella pulicaris	2	4	2	1	1	0	1	0	0	0
fungi	glomeromycota	glomeromycetes	glomerales	glomeraceae	septoglomus	glomus viscosum	5	0	0	0	0	0	0	0	1	0
fungi	ascomycota	orbiliomycetes	orbiliales	orbiliaceae	orbilia	orbilia sp.	1	10	0	2	0	0	0	0	0	0
fungi	entomophthoromycota	basidiobolomycetes	basidiobolales	basidiobolaceae	basidiobolus	basidiobolus ranarum	0	0	4	9	0	16	0	2	0	0
fungi	ascomycota	sordariomycetes	hypocreales	nectriaceae	fusarium	fusarium sp.	0	2	0	1	2	0	2	4	3	0
fungi	chytridiomycota	chytridiomycetes	lobulomycetales	lobulomycetaceae	lobulomyces	lobulomyces poculatus	14	0	1	0	0	0	0	0	0	0
fungi	chytridiomycota	chytridiomycetes	lobulomycetales	lobulomycetaceae	clydaea	clydaea vesicula	10	4	0	0	0	0	0	0	0	1
fungi	ascomycota	orbiliomycetes	orbiliales	orbiliaceae	arthrobotrys	arthrobotrys flagrans	0	0	0	2	4	4	0	0	1	3
fungi	ascomycota	sordariomycetes	sordariomycetes	sordariomycetes	myrmecridium	myrmecridium sp.	0	0	0	0	0	0	0	0	0	0
fungi	ascomycota	dothideomycetes	pleosporales	pleosporales	ochrocladosporium	ochrocladosporium elatum	0	0	2	3	4	2	0	0	2	0
fungi	ascomycota	orbiliomycetes	orbiliales	orbiliaceae	arthrobotrys	arthrobotrys sp.	0	0	14	0	0	0	0	0	0	0
fungi	basidiomycota	agaricomycetes	agaricales	agaricaceae	coprinus	coprinus sp.	0	0	16	0	0	0	0	0	0	0
fungi	ascomycota	sordariomycetes	hypocreales	nectriaceae	fusarium	fusarium solani	2	1	3	1	0	1	0	0	2	0
fungi	basidiomycota	agaricomycetes	polyporales	ganodermataceae	ganoderma	ganoderma lucidum/ganoderma	6	0	2	0	4	3	0	0	0	0
fungi	ascomycota	sordariomycetes	hypocreales	nectriaceae	fusarium	fusarium sp.	6	13	28	17	38	19	20	46	31	0
fungi	glomeromycota	glomeromycetes	diversisporales	diversisporales	entrophospora	entrophospora sp.	0	0	0	0	0	0	0	0	1	0
fungi	chytridiomycota	chytridiomycetes	lobulomycetales	lobulomycetaceae	maunachytrium	maunachytrium keaense	15	0	0	0	0	0	0	0	0	0
fungi	basidiomycota	agaricomycetes	cantharellales	ceratobasidiaceae	ceratobasidium	ceratobasidium sp.	0	0	1	3	3	5	0	0	7	0
fungi	ascomycota	sordariomycetes	hypocreales	nectriaceae	nectria	nectria lugdunensis	0	0	2	7	3	1	0	2	0	0
fungi	chytridiomycota	chytridiomycetes	rhizophydiales	alphamycetaceae	betamyces	kappamyces sp.	0	14	0	0	0	0	0	0	0	0
fungi	ascomycota	sordariomycetes	sordariales	lasiosphaeriaceae	apodus	apodus deciduus	0	2	0	0	0	11	0	0	0	0
fungi	ascomycota	dothideomycetes	pleosporales	massarinaceae	massarina	massarina rubi	0	0	0	0	0	0	0	0	0	0
fungi	fungi	mortierellomycotina	mortierellales	mortierellaceae	mortierella	mortierella sp.	0	0	0	0	0	0	0	0	0	0
fungi	ascomycota	sordariomycetes	sordariales	lasiosphaeriaceae	lasiosphaeria	lasiosphaeria glabrata	0	0	0	0	0	0	0	0	0	0
fungi	ascomycota	sordariomycetes	sordariales	cephalothecaceae	phialemonium	acremonium atrogriseum	0	0	0	0	0	0	0	0	0	0
fungi	glomeromycota	glomeromycetes	diversisporales	diversisporales	entrophospora	entrophospora sp.	0	0	0	0	0	0	0	1	1	0
fungi	ascomycota	saccharomycetes	saccharomycetales	dipodascaceae	galactomyces	galactomyces geotrichum	0	12	0	0	1	0	0	0	1	0
fungi	ascomycota	leotiomycetes	helotiales	leotiaceae	neobulgaria	neobulgaria sp.	0	1	0	0	0	0	0	0	1	0
fungi	glomeromycota	glomeromycetes	glomerales	claroideoglomeraceae	claroideoglomus	claroideoglomus claroideum	3	0	0	0	3	0	0	0	0	8
fungi	chytridiomycota	chytridiomycetes	spizellomycetales	spizellomycetaceae	spizellomyces	spizellomyces pseudodichotomus	0	0	11	0	1	2	0	0	0	0
fungi	ascomycota	leotiomycetes	erysiphales	erysiphaceae	euoidium	oidium mutisiae	0	0	6	2	5	1	0	0	0	0
fungi	ascomycota	dothideomycetes	myriangiales	elsinoaceae	sphaceloma	sphaceloma manihoticola	0	0	3	10	0	0	0	0	0	0
fungi	ascomycota	dothideomycetes	venturiales	venturiaceae	protoventuria	protoventuria sp.	0	0	0	1	0	12	0	0	0	0
fungi	ascomycota	sordariomycetes	hypocreales	nectriaceae	fusarium	fusarium sp.	5	2	4	1	1	2	0	0	0	0
fungi	chytridiomycota	chytridiomycetes	chytridiales	chytridiaceae	phlyctochytrium	phlyctochytrium africanum	0	0	0	0	0	14	0	0	0	0
fungi	ascomycota	sordariomycetes	sordariomycetidae	annulatascaceae	annulatascus	annulatascus longisporus	0	0	0	0	0	0	0	0	0	0
fungi	ascomycota	pezizomycetes	pezizales	pezizaceae	peziza	peziza repanda	0	0	0	0	0	14	0	0	0	0
fungi	chytridiomycota	chytridiomycetes	rhizophydiales	aquamycetaceae	aquamyces	rhizophydium chlorogonii	9	5	0	0	0	0	0	0	0	0
fungi	ascomycota	lecanoromycetes	lecanorales	parmeliaceae	parmelia	parmelia sp.	0	1	2	1	3	7	0	0	0	0
fungi	basidiomycota	agaricomycetes	thelephorales	bankeraceae	bankera	bankera violascens	1	0	3	0	6	0	0	1	0	0
fungi	basidiomycota	agaricomycetes	auriculariales	exidiaceae	heterochaete	heterochaete shearii	0	0	0	0	0	0	0	0	0	0
fungi	chytridiomycota	chytridiomycetes	rhizophydiales	angulomycetaceae	angulomyces	rhizophydiales sp.	17	0	0	0	0	0	0	0	0	0
fungi	basidiomycota	agaricomycetes	boletales	boletaceae	chalciporus	chalciporus rubinellus	0	14	0	0	0	0	0	0	0	0
fungi	chytridiomycota	chytridiomycetes	spizellomycetales	spizellomycetaceae	triparticalcar	triparticalcar sp.	17	0	0	1	0	0	0	0	0	0
fungi	basidiomycota	agaricomycetes	sebacinales	sebacinales	serendipita	sebacina vermifera	0	0	14	0	0	0	0	0	0	0
fungi	basidiomycota	agaricomycetes	thelephorales	thelephoraceae	tomentella	tomentella sublilacina	10	2	3	2	1	0	0	0	0	0
fungi	chytridiomycota	chytridiomycetes	rhizophydiales	globomycetaceae	globomyces	rhizophydium pollinis_pini	0	0	0	3	7	2	0	0	0	1
fungi	ascomycota	dothideomycetes	pleosporales	pleosporaceae	curvularia	curvularia lunata	0	0	0	0	0	0	0	0	0	0
fungi	ascomycota	sordariomycetes	hypocreales	nectriaceae	nectria	nectria sp.	0	0	4	0	4	4	3	0	0	0
fungi	ascomycota	sordariomycetes	xylariales	xylariaceae	xylaria	xylaria sp.	0	0	0	0	0	0	0	0	40	0
fungi	ascomycota	schizosaccharomycetes	schizosaccharomycetales	schizosaccharomycetaceae	schizosaccharomyces	schizosaccharomyces octosporus	0	1	0	0	0	0	0	0	0	0
fungi	ascomycota	orbiliomycetes	orbiliales	orbiliaceae	arthrobotrys	arthrobotrys thaumasia	0	0	0	0	14	0	0	0	0	0
fungi	basidiomycota	tremellomycetes	tremellales	tremellales	hannaella	hannaella oryzae	0	2	10	1	1	0	0	0	0	0
fungi	ascomycota	orbiliomycetes	orbiliales	orbiliaceae	arthrobotrys	arthrobotrys scaphoides	1	0	0	0	10	0	0	1	0	0
fungi	ascomycota	orbiliomycetes	orbiliales	orbiliaceae	dactylaria	dactylaria ampulliformis	5	4	0	3	1	0	0	0	0	0
fungi	basidiomycota	agaricomycetes	agaricales	cortinariaceae	hebeloma	hebeloma velutipes	0	12	0	0	0	0	0	0	0	0
fungi	ascomycota	sordariomycetes	xylariales	xylariaceae	xylaria	xylaria venosula	1	0	0	0	2	1	0	0	9	0
fungi	chytridiomycota	chytridiomycetes	rhizophydiales	angulomycetaceae	angulomyces	rhizophydiales sp.	1	7	3	1	1	0	0	0	0	0
fungi	ascomycota	pezizomycetes	pezizales	pyronemataceae	tarzetta	tarzetta catinus	0	13	0	0	0	0	0	0	0	0
fungi	basidiomycota	microbotryomycetes	microbotryomycetes	microbotryomycetes	rhodotorula	rhodotorula sp.	0	0	0	2	0	10	0	0	0	0
fungi	glomeromycota	glomeromycetes	diversisporales	diversisporaceae	diversispora	diversispora aurantia	0	7	0	0	0	6	0	0	0	0
fungi	ascomycota	dothideomycetes	myriangiales	elsinoaceae	sphaceloma	sphaceloma manihoticola	0	0	0	1	1	11	0	0	0	0
fungi	basidiomycota	agaricomycetes	agaricales	psathyrellaceae	coprinopsis	coprinopsis spilospora	0	0	0	0	0	0	0	0	0	0
fungi	glomeromycota	glomeromycetes	glomerales	glomeraceae	glomus	glomus versiforme	0	7	0	0	0	6	0	0	0	0
fungi	chytridiomycota	chytridiomycetes	lobulomycetales	lobulomycetaceae	maunachytrium	maunachytrium keaense	0	5	0	1	0	7	0	0	0	0
fungi	basidiomycota	tremellomycetes	cystofilobasidiales	cystofilobasidiaceae	cystofilobasidium	cystofilobasidium macerans	0	1	3	0	2	5	0	1	0	0
fungi	ascomycota	sordariomycetes	hypocreales	bionectriaceae	clonostachys	bionectria ochroleuca	20	23	30	39	188	408	15	27	5	3
fungi	chytridiomycota	chytridiomycetes	lobulomycetales	lobulomycetaceae	maunachytrium	maunachytrium keaense	0	0	11	2	0	0	0	0	0	0
fungi	ascomycota	eurotiomycetes	chaetothyriales	herpotrichiellaceae	exophiala	exophiala pisciphila	0	0	0	0	0	0	0	0	0	0
fungi	ascomycota	sordariomycetes	hypocreales	nectriaceae	fusarium	fusarium sp.	0	0	0	0	0	0	1	12	0	0
fungi	ascomycota	leotiomycetes	leotiomycetes	pseudeurotiaceae	pseudogymnoascus	geomyces pannorum	0	0	0	0	0	0	0	0	0	0
fungi	basidiomycota	agaricomycetes	polyporales	polyporaceae	pycnoporellus	pycnoporellus fulgens	0	0	4	6	0	2	0	0	1	0
fungi	ascomycota	sordariomycetes	hypocreales	cordycipitaceae	cordyceps	cordyceps taishanensis	0	12	0	0	0	0	0	0	0	0
fungi	ascomycota	sordariomycetes	sordariales	cephalothecaceae	phialemonium	acremonium atrogriseum	0	0	0	0	0	0	0	0	0	0
fungi	ascomycota	sordariomycetes	hypocreales	nectriaceae	nectria	nectria sp.	5	3	0	1	6	8	0	1	1	0
fungi	basidiomycota	agaricomycetes	agaricales	bolbitiaceae	panaeolus	panaeolus retirugis	0	0	0	0	0	0	0	0	0	0
fungi	ascomycota	orbiliomycetes	orbiliales	orbiliaceae	arthrobotrys	monacrosporium eudermatum	13	0	0	0	0	0	0	0	0	0
fungi	basidiomycota	agaricomycetes	agaricales	lycoperdaceae	lycoperdon	lycoperdon rimulatum	0	0	13	0	0	0	0	0	0	0
fungi	ascomycota	dothideomycetes	pleosporales	cucurbitariaceae	pyrenochaeta	pyrenochaeta sp.	1	14	0	0	0	1	0	0	0	0
fungi	ascomycota	dothideomycetes	pleosporales	pleosporaceae	cochliobolus	cochliobolus sp.	0	1	0	0	0	0	0	0	1	1
fungi	ascomycota	sordariomycetes	hypocreales	nectriaceae	fusarium	fusarium lateritium	0	1	1	1	0	2	0	0	1	102
fungi	ascomycota	saccharomycetes	saccharomycetales	saccharomycetaceae	saccharomyces	saccharomyces sp.	0	0	2	3	0	0	5	0	0	0
fungi	ascomycota	sordariomycetes	hypocreales	nectriaceae	fusarium	fusarium sp.	1	1	2	3	0	5	0	2	0	0
fungi	ascomycota	sordariomycetes	sordariales	cephalothecaceae	cephalotheca	cephalotheca sulfurea	0	0	0	0	0	0	0	0	0	0
fungi	ascomycota	orbiliomycetes	orbiliales	orbiliaceae	dactylaria	dactylaria ampulliformis	2	6	1	1	2	1	0	0	0	0
fungi	fungi	mortierellomycotina	mortierellales	mortierellaceae	mortierella	mortierella elongata	0	1	0	0	7	0	1	0	0	0
fungi	ascomycota	dothideomycetes	pleosporales	pleosporaceae	curvularia	cochliobolus lunatus	0	0	0	1	0	0	0	0	0	0
fungi	glomeromycota	glomeromycetes	diversisporales	diversisporales	entrophospora	entrophospora sp.	0	0	0	0	0	0	0	0	0	0
fungi	basidiomycota	agaricomycetes	boletales	astraeaceae	astraeus	astraeus hygrometricus	0	0	12	0	0	0	0	0	0	0
fungi	ascomycota	saccharomycetes	saccharomycetales	metschnikowiaceae	metschnikowia	metschnikowia cerradonensis	0	0	0	6	0	3	0	0	1	0
fungi	ascomycota	dothideomycetes	myriangiales	elsinoaceae	elsinoe	elsinoe fawcettii	0	1	4	3	3	0	0	1	0	0
fungi	basidiomycota	tremellomycetes	tremellales	tremellales	trichosporon	trichosporon mucoides	1	4	0	0	3	3	0	0	0	0
fungi	ascomycota	saccharomycetes	saccharomycetales	dipodascaceae	galactomyces	galactomyces pseudocandidum	10	0	0	0	1	0	0	1	0	0
fungi	fungi	mortierellomycotina	mortierellales	mortierellaceae	mortierella	mortierella sp.	0	0	1	0	4	6	0	0	0	0
fungi	ascomycota	sordariomycetes	xylariales	xylariaceae	biscogniauxia	biscogniauxia sp.	11	0	0	0	0	0	0	0	0	0
fungi	chytridiomycota	chytridiomycetes	rhizophydiales	alphamycetaceae	betamyces	kappamyces sp.	4	6	1	2	1	1	0	0	0	0
fungi	ascomycota	sordariomycetes	glomerellales	plectosphaerellaceae	gibellulopsis	gibellulopsis nigrescens	0	9	0	2	1	0	0	0	0	0
fungi	ascomycota	sordariomycetes	hypocreales	clavicipitaceae	paecilomyces	paecilomyces carneus	0	2	0	0	2	7	1	0	0	0
fungi	glomeromycota	glomeromycetes	glomerales	glomeraceae	glomus	glomus sp.	0	0	4	5	3	0	0	0	0	0
fungi	ascomycota	sordariomycetes	xylariales	xylariaceae	halorosellinia	halorosellinia sp.	0	0	0	0	2	6	0	0	1	2
fungi	ascomycota	sordariomycetes	sordariomycetes	sordariomycetes	parasympodiella	parasympodiella eucalypti	8	0	0	0	1	2	0	0	0	0
fungi	chytridiomycota	chytridiomycetes	spizellomycetales	spizellomycetaceae	triparticalcar	triparticalcar sp.	0	12	0	0	0	0	0	0	0	0
fungi	ascomycota	eurotiomycetes	eurotiales	aspergillaceae	aspergillus	aspergillus sp.	0	0	0	0	0	0	0	0	0	0
fungi	ascomycota	dothideomycetes	hysteriales	hysteriaceae	hysterographium	hysterographium pulchrum	0	0	0	0	0	0	0	0	0	0
fungi	ascomycota	sordariomycetes	hypocreomycetidae	hypocreomycetidae	dendroclathra	dendroclathra lignicola	1	1	3	4	0	2	0	0	0	0
fungi	basidiomycota	agaricomycetes	gloeophyllales	gloeophyllaceae	neolentinus	neolentinus adhaerens	0	0	0	0	0	0	0	0	0	0
fungi	basidiomycota	agaricomycetes	polyporales	sparassidaceae	sparassis	sparassis cystidiosa	0	0	0	0	1	3	2	0	5	1
fungi	ascomycota	sordariomycetes	magnaporthales	magnaporthaceae	nakataea	magnaporthe salvinii	0	0	1	0	0	0	0	0	0	0
fungi	fungi	kickxellomycotina	harpellales	legeriomycetaceae	smittium	smittium angustum	0	11	0	0	0	0	0	1	0	0
fungi	ascomycota	sordariomycetes	hypocreales	hypocreales	eucasphaeria	eucasphaeria capensis	0	12	0	0	0	0	0	0	0	0
fungi	ascomycota	eurotiomycetes	chaetothyriales	cyphellophoraceae	cyphellophora	cyphellophora eucalypti	0	0	0	0	0	0	0	0	0	0
fungi	chytridiomycota	chytridiomycetes	rhizophlyctidales	rhizophlyctidaceae	rhizophlyctis	rhizophlyctis rosea	0	0	0	3	1	7	0	0	0	0
fungi	basidiomycota	tremellomycetes	tremellales	tremellales	cryptococcus	cryptococcus sp.	0	0	0	0	0	1	0	0	2	0
fungi	ascomycota	sordariomycetes	hypocreales	ophiocordycipitaceae	ophiocordyceps	ophiocordyceps sinensis	0	10	0	0	0	0	0	0	0	1
fungi	basidiomycota	agaricomycetes	agaricales	psathyrellaceae	coprinellus	coprinellus radians	0	0	0	2	2	0	0	0	0	0
fungi	basidiomycota	agaricomycetes	cantharellales	ceratobasidiaceae	ceratobasidium	ceratobasidium sp.	0	0	4	2	5	10	0	8	9	0
fungi	ascomycota	sordariomycetes	xylariales	xylariaceae	xylaria	xylaria sp.	0	0	0	0	0	0	0	1	1	8
fungi	basidiomycota	agaricomycetes	agaricales	pluteaceae	pluteus	pluteus exiguus	0	4	0	2	0	4	0	0	0	0
fungi	ascomycota	eurotiomycetes	chaetothyriales	herpotrichiellaceae	exophiala	exophiala pisciphila	0	0	1	0	0	0	0	0	0	0
fungi	ascomycota	saccharomycetes	saccharomycetales	dipodascaceae	galactomyces	galactomyces pseudocandidum	10	1	0	0	0	0	0	0	0	0
fungi	ascomycota	sordariomycetes	sordariales	cephalothecaceae	phialemonium	taifanglania inflata	0	8	0	2	0	0	0	0	1	0
fungi	glomeromycota	glomeromycetes	glomerales	glomeraceae	rhizophagus	rhizophagus intraradices	0	0	0	7	0	0	0	4	0	0
fungi	ascomycota	sordariomycetes	hypocreales	cordycipitaceae	beauveria	beauveria bassiana	1	2	1	1	2	2	0	0	0	0
fungi	glomeromycota	glomeromycetes	glomerales	glomeraceae	glomus	glomus sp.	0	0	0	0	0	0	0	0	0	0
fungi	glomeromycota	glomeromycetes	glomerales	glomeraceae	glomus	glomus sp.	0	0	0	0	0	0	0	0	0	0
fungi	ascomycota	dothideomycetes	botryosphaeriales	phyllostictaceae	phyllosticta	guignardia vaccinii	0	0	0	0	0	0	0	0	0	0
fungi	basidiomycota	agaricomycetes	russulales	russulaceae	lactarius	lactarius piperatus	0	0	0	0	13	0	0	0	0	0
fungi	ascomycota	dothideomycetes	pleosporales	phaeosphaeriaceae	chaetosphaeronema	chaetosphaeronema sp.	0	0	2	7	0	0	0	0	0	0
fungi	basidiomycota	agaricomycetes	agaricales	tricholomataceae	mycena	mycena maurella	0	0	0	0	1	4	1	0	24	0
fungi	ascomycota	sordariomycetes	hypocreales	nectriaceae	fusarium	fusarium oxysporum	0	0	3	1	0	0	7	0	0	0
fungi	glomeromycota	glomeromycetes	glomerales	glomeraceae	glomus	glomus versiforme	3	0	0	0	0	0	0	0	0	0
fungi	basidiomycota	tremellomycetes	tremellales	tremellales	derxomyces	derxomyces sp.	0	11	0	0	0	0	0	0	0	0
fungi	glomeromycota	glomeromycetes	glomerales	glomeraceae	funneliformis	funneliformis geosporum	10	0	0	0	0	0	0	0	0	0
fungi	ascomycota	dothideomycetes	pleosporales	phaeosphaeriaceae	phaeosphaeriopsis	phaeosphaeriopsis glauco_punctata	0	0	0	10	0	0	0	0	0	0
fungi	glomeromycota	glomeromycetes	diversisporales	diversisporales	entrophospora	entrophospora sp.	0	0	0	0	0	0	0	0	0	0
fungi	ascomycota	saccharomycetes	saccharomycetales	metschnikowiaceae	danielozyma	candida ontarioensis	0	0	0	1	10	0	0	0	0	0
fungi	glomeromycota	glomeromycetes	diversisporales	diversisporales	entrophospora	entrophospora sp.	0	0	0	0	0	0	0	0	0	0
fungi	ascomycota	sordariomycetes	microascales	halosphaeriaceae	monodictys	monodictys sp.	0	0	0	5	0	5	0	0	0	0
fungi	glomeromycota	glomeromycetes	diversisporales	acaulosporaceae	acaulospora	acaulospora scrobiculata	0	11	4	7	1	0	0	0	0	0
fungi	ascomycota	sordariomycetes	hypocreales	nectriaceae	fusarium	fusarium ciliatum	0	0	0	0	0	0	0	0	0	0
fungi	glomeromycota	glomeromycetes	glomerales	glomeraceae	glomus	glomus sp.	0	0	0	11	0	0	0	0	0	0
fungi	ascomycota	orbiliomycetes	orbiliales	orbiliaceae	vermispora	vermispora sp.	0	0	0	0	0	10	0	0	0	0
fungi	basidiomycota	agaricomycetes	polyporales	pterulaceae	pterula	pterula echo	0	0	0	0	0	0	0	0	0	0
fungi	ascomycota	sordariomycetes	magnaporthales	magnaporthaceae	mycoleptodiscus	mycoleptodiscus indicus	0	2	0	4	0	0	0	0	5	0
fungi	chytridiomycota	chytridiomycetes	lobulomycetales	lobulomycetaceae	lobulomyces	lobulomyces poculatus	5	0	4	2	0	0	0	0	0	0
fungi	basidiomycota	agaricomycetes	agaricales	lycoperdaceae	lycoperdon	lycoperdon pyriforme	0	4	0	0	0	5	0	0	0	0
fungi	basidiomycota	basidiomycota	basidiomycota	basidiomycota	mycaureola	mycaureola dilseae	0	0	0	0	0	0	0	0	0	0
fungi	ascomycota	leotiomycetes	helotiales	helotiales	mycoarthris	mycoarthris sp.	0	0	0	0	0	0	0	0	1	0
fungi	ascomycota	sordariomycetes	hypocreales	nectriaceae	fusarium	fusarium oxysporum	2	5	3	2	3	1	0	0	0	0
fungi	basidiomycota	agaricomycetes	agaricales	psathyrellaceae	coprinopsis	coprinopsis sp.	0	0	0	0	14	0	0	0	0	0
fungi	chytridiomycota	chytridiomycetes	spizellomycetales	spizellomycetaceae	kochiomyces	kochiomyces sp.	0	0	10	0	0	0	0	0	0	0
fungi	glomeromycota	glomeromycetes	diversisporales	diversisporales	entrophospora	entrophospora sp.	0	0	0	0	0	0	0	0	1	0
fungi	glomeromycota	glomeromycetes	glomerales	glomeraceae	glomus	glomus sp.	0	9	0	0	0	0	0	0	0	0
fungi	basidiomycota	agaricomycetes	agaricales	lycoperdaceae	bovista	bovista dermoxantha	0	0	0	0	0	10	0	0	0	0
fungi	basidiomycota	microbotryomycetes	leucosporidiales	leucosporidiaceae	leucosporidium	leucosporidium golubevii	5	2	2	0	0	0	0	0	0	0
fungi	ascomycota	pezizomycetes	pezizales	rhizinaceae	phymatotrichopsis	phymatotrichopsis omnivora	0	6	0	0	0	4	0	0	0	0
fungi	ascomycota	dothideomycetes	pleosporales	pleosporaceae	cochliobolus	cochliobolus sp.	0	0	0	0	0	0	0	0	0	0
fungi	ascomycota	sordariomycetes	xylariales	xylariales	microdochium	microdochium sp.	0	0	1	0	0	0	0	0	1	0
fungi	glomeromycota	glomeromycetes	glomerales	glomeraceae	rhizophagus	rhizophagus intraradices	0	0	1	0	4	2	2	0	0	0
fungi	ascomycota	sordariomycetes	hypocreales	nectriaceae	pseudoidriella	pseudoidriella syzygii	0	0	0	0	0	0	0	0	0	0
fungi	basidiomycota	cystobasidiomycetes	cystobasidiales	cystobasidiales	occultifur	occultifur sp.	0	0	0	0	0	0	0	0	0	0
fungi	ascomycota	dothideomycetes	pleosporales	pleosporaceae	cochliobolus	cochliobolus sp.	0	0	0	0	0	0	0	0	0	0
fungi	ascomycota	sordariomycetes	xylariales	xylariaceae	halorosellinia	halorosellinia sp.	0	0	0	0	0	6	0	0	3	3
fungi	chytridiomycota	chytridiomycetes	rhizophydiales	rhizophydiaceae	rhizophydium	rhizophydium sp.	0	0	2	4	0	0	4	0	0	0
fungi	basidiomycota	agaricomycetes	hymenochaetales	hymenochaetales	resinicium	resinicium monticola	0	0	0	0	4	5	0	0	0	0
fungi	ascomycota	orbiliomycetes	orbiliales	orbiliaceae	orbilia	orbilia sp.	0	0	0	2	0	8	0	0	0	0
fungi	ascomycota	arthoniomycetes	arthoniales	roccellaceae	lecanactis	lecanactis abietina	0	0	1	0	0	0	0	0	0	0
fungi	chytridiomycota	chytridiomycetes	spizellomycetales	spizellomycetaceae	spizellomyces	spizellomyces acuminatus	10	0	0	0	0	0	0	0	0	0
fungi	ascomycota	sordariomycetes	xylariales	xylariales	microdochium	microdochium sp.	6	3	2	1	1	0	0	1	0	0
fungi	glomeromycota	glomeromycetes	diversisporales	diversisporaceae	redeckera	glomus megalocarpum	0	10	0	0	0	0	0	0	0	0
fungi	ascomycota	sordariomycetes	hypocreales	bionectriaceae	clonostachys	bionectria ochroleuca	0	0	0	4	2	0	0	5	0	1
fungi	cryptomycota	cryptomycota	cryptomycota	cryptomycota	paramicrosporidium	fungal sp.	0	0	0	0	2	0	0	0	1	0
fungi	ascomycota	sordariomycetes	hypocreales	bionectriaceae	clonostachys	bionectria ochroleuca	0	0	0	0	2	0	8	0	0	0
fungi	glomeromycota	glomeromycetes	diversisporales	gigasporaceae	gigaspora	gigaspora sp.	0	1	0	0	0	0	0	0	0	0
fungi	glomeromycota	glomeromycetes	diversisporales	diversisporales	entrophospora	entrophospora sp.	0	0	0	0	0	0	1	0	0	0
fungi	basidiomycota	agaricomycetes	russulales	lachnocladiaceae	lachnocladium	lachnocladium sp.	0	0	0	0	10	0	0	0	0	0
fungi	ascomycota	pezizomycetes	pezizales	ascobolaceae	ascobolus	ascobolus crenulatus	0	8	0	0	0	0	0	0	0	0
fungi	ascomycota	eurotiomycetes	onygenales	ajellomycetaceae	histoplasma	ajellomyces capsulatus	0	1	4	1	0	4	0	0	0	0
fungi	ascomycota	sordariomycetes	xylariales	xylariaceae	nodulisporium	nodulisporium sp.	0	0	0	6	0	2	0	0	2	0
fungi	ascomycota	sordariomycetes	sordariales	lasiosphaeriaceae	cladorrhinum	cladorrhinum samala	8	0	0	0	0	1	0	0	0	0
fungi	ascomycota	sordariomycetes	hypocreales	bionectriaceae	clonostachys	bionectria ochroleuca	0	0	2	1	0	0	2	4	0	0
fungi	ascomycota	sordariomycetes	xylariales	xylariaceae	xylaria	xylaria sp.	0	1	0	0	1	5	0	0	9	0
fungi	basidiomycota	agaricomycetes	agaricales	cortinariaceae	hebeloma	hebeloma parvicystidiatum	0	0	0	0	0	0	0	0	0	0
fungi	ascomycota	lecanoromycetes	peltigerales	nephromataceae	nephroma	nephroma helveticum	0	0	5	1	2	1	0	0	0	0
fungi	basidiomycota	agaricomycetes	agaricales	tricholomataceae	mycena	mycena maurella	1	0	3	6	5	26	1	1	202	0
fungi	fungi	mortierellomycotina	mortierellales	mortierellaceae	mortierella	mortierella alpina	0	1	0	0	0	0	0	0	0	0
fungi	ascomycota	sordariomycetes	sordariales	cephalothecaceae	cephalotheca	cephalotheca sulfurea	0	0	0	0	0	0	0	0	0	0
fungi	ascomycota	orbiliomycetes	orbiliales	orbiliaceae	arthrobotrys	arthrobotrys sp.	0	0	0	0	9	0	0	0	0	0
fungi	ascomycota	sordariomycetes	hypocreales	hypocreales	myrothecium	myrothecium roridum	2	1	0	0	1	0	0	0	1	1
fungi	ascomycota	leotiomycetes	leotiomycetes	myxotrichaceae	oidiodendron	oidiodendron sp.	0	0	0	0	0	0	0	0	0	0
fungi	ascomycota	dothideomycetes	myriangiales	elsinoaceae	sphaceloma	sphaceloma manihoticola	0	0	0	4	2	3	0	0	0	0
fungi	ascomycota	sordariomycetes	hypocreales	nectriaceae	fusarium	fusarium oxysporum	4	11	9	6	9	5	2	9	2	0
fungi	chytridiomycota	chytridiomycetes	lobulomycetales	lobulomycetaceae	lobulomyces	lobulomyces sp.	0	0	0	9	0	0	0	0	0	0
fungi	ascomycota	ascomycota	ascomycota	ascomycota	staphylotrichum	staphylotrichum boninense	0	2	4	0	1	2	0	0	0	0
[truncated: 920 more rows]

## Sheet: 16S rRNA counts cumulative
kingdom	phylum	class	order	family	genus	species	S-A	S-B	R-H	R-S1	R-S2	RS3	E-H	E-S1	E-S2	E-S3
bacteria	proteobacteria	alphaproteobacteria	rhizobiales	bradyrhizobiaceae	bradyrhizobium	bradyrhizobium spp.	418	413	360	1147	430	344	11860	8262	1296	2142
bacteria	actinobacteria	actinobacteria	actinomycetales	micrococcaceae	arthrobacter	arthrobacter ureafaciens	14	15	65	88	64	25	23	111	17	13
bacteria	proteobacteria	gammaproteobacteria	enterobacteriales	enterobacteriaceae	enterobacter	enterobacter hormaechei	14	28	102	218	1296	74	1052	276	4175	37
bacteria	proteobacteria	gammaproteobacteria	pseudomonadales	pseudomonadaceae	pseudomonas	pseudomonas mosselii	10	27	55	95	1161	156	30	70	265	30
bacteria	cyanobacteria	cyanobacteria	oscillatoriales	oscillatoriales	halospirulina	halospirulina spp.	5	5	119	105	44	2	5490	4119	42	12
bacteria	bacteroidetes	sphingobacteriia	sphingobacteriales	chitinophagaceae	chitinophaga	chitinophaga oryziterrae	5	11	123	59	200	39	603	25	30	9
bacteria	proteobacteria	alphaproteobacteria	rhizobiales	phyllobacteriaceae	mesorhizobium	mesorhizobium spp.	10	13	77	124	61	34	139	185	54	60
fungi	ascomycota	sordariomycetes	xylariales	xylariaceae	xylaria	xylaria hypoxylon	2	1	0	0	2	4	0	0	216	644
fungi	ascomycota	sordariomycetes	xylariales	xylariaceae	xylaria	xylaria hypoxylon	4	3	2	3	9	23	1	6	1420	4805
bacteria	bacteroidetes	sphingobacteriia	sphingobacteriales	chitinophagaceae	taibaiella	chitinophagaceae bacterium	5	6	15	26	25	12	131	13	14	13
bacteria	proteobacteria	gammaproteobacteria	xanthomonadales	sinobacteraceae	steroidobacter	steroidobacter spp.	1365	937	239	190	158	404	21	20	47	50
bacteria	actinobacteria	actinobacteria	actinomycetales	streptomycetaceae	streptomyces	streptomyces spp.	34	52	240	349	162	114	247	738	88	90
bacteria	proteobacteria	alphaproteobacteria	pelagibacterales	pelagibacteraceae	candidatus pelagibacter	candidatus pelagibacter ubique	3	4	0	2	3	1	1	3	3	1
fungi	ascomycota	dothideomycetes	pleosporales	pleosporaceae	alternaria	lewia infectoria	7	13	13	39	40	216	58	274	2178	0
bacteria	proteobacteria	betaproteobacteria	burkholderiales	comamonadaceae	delftia	delftia spp.	36	23	45	297	768	78	43	39	241	492
bacteria	proteobacteria	betaproteobacteria	burkholderiales	oxalobacteraceae	duganella	duganella spp.	22	39	54	84	114	97	51	29	45	36
fungi	ascomycota	dothideomycetes	pleosporales	pleosporales	wettsteinina	wettsteinina lacustris	3	0	1	2	0	4	0	2	5	1
bacteria	proteobacteria	betaproteobacteria	burkholderiales	comamonadaceae	variovorax	variovorax paradoxus	16	20	61	120	182	49	101	181	40	41
bacteria	proteobacteria	gammaproteobacteria	xanthomonadales	xanthomonadaceae	rudaea	rudaea sp.	5	6	72	986	21	5	59	910	8	4
bacteria	actinobacteria	actinobacteria	actinomycetales	pseudonocardiaceae	lentzea	lentzea sp.	19	19	16	20	14	10	13	15	19	56
bacteria	proteobacteria	alphaproteobacteria	sphingomonadales	sphingomonadaceae	sphingomonas	sphingomonas mali	13	12	91	143	84	56	105	168	68	137
fungi	ascomycota	dothideomycetes	pleosporales	pleosporales	wettsteinina	wettsteinina lacustris	1	1	1	1	0	1	1	0	1	2
bacteria	proteobacteria	alphaproteobacteria	rhizobiales	bradyrhizobiaceae	bosea	bosea thiooxidans	12	14	46	76	49	24	62	88	83	176
eukaryota	eukaryota	oomycetes	peronosporales	peronosporaceae	phytophthora	phytophthora infestans	1	2	43	12	593	100	1	3	1051	0
bacteria	proteobacteria	alphaproteobacteria	rhodospirillales	rhodospirillaceae	dongia	dongia spp.	507	260	154	136	86	234	21	12	64	88
bacteria	proteobacteria	betaproteobacteria	burkholderiales	alcaligenaceae	azohydromonas	azohydromonas australica	58	69	203	214	262	146	67	89	236	91
bacteria	proteobacteria	alphaproteobacteria	rhizobiales	rhizobiaceae	agrobacterium	agrobacterium tumefaciens	4	10	12	194	190	49	71	268	449	22
bacteria	bacteroidetes	sphingobacteriia	sphingobacteriales	chitinophagaceae	chitinophaga	chitinophaga niabensis	2	10	34	44	37	12	46	15	2	6
bacteria	proteobacteria	gammaproteobacteria	xanthomonadales	xanthomonadaceae	thermomonas	thermomonas spp.	290	264	78	93	48	238	5	11	41	145
bacteria	proteobacteria	betaproteobacteria	rhodocyclales	rhodocyclaceae	uliginosibacterium	uliginosibacterium sp.	30	14	499	453	298	248	9	13	56	2
bacteria	actinobacteria	actinobacteria	actinomycetales	streptomycetaceae	streptomyces	streptomyces turgidiscabies	14	14	47	25	20	33	75	31	181	153
bacteria	proteobacteria	alphaproteobacteria	rhizobiales	rhizobiaceae	rhizobium	rhizobium sullae	14	24	18	53	56	62	112	61	141	338
bacteria	proteobacteria	gammaproteobacteria	pseudomonadales	pseudomonadaceae	pseudomonas	pseudomonas sp.	12	17	67	75	1409	124	24	55	277	6
bacteria	bacteroidetes	sphingobacteriia	sphingobacteriales	chitinophagaceae	chitinophaga	chitinophaga sp.	1	5	3	803	10	6	6	188	3	0
bacteria	proteobacteria	gammaproteobacteria	pseudomonadales	pseudomonadaceae	pseudomonas	pseudomonas citronellolis	4	5	37	254	371	28	35	7	626	4
bacteria	proteobacteria	alphaproteobacteria	rhizobiales	bradyrhizobiaceae	rhodopseudomonas	rhodopseudomonas spp.	251	220	343	99	116	242	3	4	8	7
viridiplantae	streptophyta	streptophyta	fabales	fabaceae	lupinus	lupinus luteus	1	4	15	24	6	6	953	690	14	7
bacteria	bacteroidetes	sphingobacteriia	sphingobacteriales	sphingobacteriaceae	mucilaginibacter	mucilaginibacter gracilis	0	2	3	23	6	2	4	3	2	3
bacteria	bacteroidetes	sphingobacteriia	sphingobacteriales	chitinophagaceae	taibaiella	chitinophagaceae bacterium	4	2	3	5	3	20	3	7	1	3
bacteria	actinobacteria	actinobacteria	actinomycetales	microbacteriaceae	cryocola	cryocola spp.	14	8	12	17	5	14	5	8	17	18
bacteria	proteobacteria	alphaproteobacteria	rhizobiales	hyphomicrobiaceae	devosia	devosia insulae	11	13	21	21	26	37	33	15	38	140
bacteria	bacteroidetes	sphingobacteriia	sphingobacteriales	sphingobacteriaceae	mucilaginibacter	mucilaginibacter sp.	0	5	157	240	67	14	28	39	3	4
bacteria	proteobacteria	gammaproteobacteria	xanthomonadales	xanthomonadaceae	dokdonella	dokdonella spp.	0	1	4	71	8	4	21	63	10	38
fungi	ascomycota	dothideomycetes	pleosporales	testudinaceae	neotestudina	neotestudina rosatii	0	4	1	1	1	1	2	1	3	1
bacteria	proteobacteria	alphaproteobacteria	rhizobiales	rhizobiaceae	rhizobium	rhizobium sp.	7	16	55	118	56	58	87	174	75	208
bacteria	proteobacteria	gammaproteobacteria	xanthomonadales	xanthomonadaceae	rhodanobacter	rhodanobacter spathiphylli	3	1	2	3	5	2	0	5	1	2
bacteria	proteobacteria	alphaproteobacteria	rhizobiales	rhizobiaceae	ensifer	ensifer sp.	5	11	12	187	20	15	44	473	15	5
bacteria	actinobacteria	actinobacteria	actinomycetales	microbacteriaceae	leifsonia	leifsonia spp.	5	7	7	15	3	16	8	13	13	174
bacteria	bacteroidetes	sphingobacteriia	sphingobacteriales	sphingobacteriaceae	sphingobacterium	sphingobacterium multivorum	0	2	14	562	119	12	7	430	11	2
bacteria	bacteroidetes	sphingobacteriia	sphingobacteriales	sphingobacteriaceae	pedobacter	pedobacter steynii	2	1	28	57	52	10	15	34	3	0
bacteria	proteobacteria	alphaproteobacteria	rhizobiales	phyllobacteriaceae	mesorhizobium	mesorhizobium sp.	19	15	15	16	13	35	16	29	19	50
bacteria	proteobacteria	alphaproteobacteria	rhodospirillales	rhodospirillaceae	azospirillum	azospirillum sp.	4	3	4	9	11	12	4	17	11	96
bacteria	proteobacteria	alphaproteobacteria	rhizobiales	hyphomicrobiaceae	rhizomicrobium	rhizomicrobium spp.	8	4	52	185	53	45	10	52	5	92
fungi	ascomycota	dothideomycetes	pleosporales	delitschiaceae	delitschia	delitschia winteri	0	1	0	1	0	0	1	2	2	1
bacteria	actinobacteria	actinobacteria	actinomycetales	nocardioidaceae	aeromicrobium	aeromicrobium ginsengisoli	2	7	50	19	13	4	6	8	9	6
bacteria	proteobacteria	gammaproteobacteria	xanthomonadales	sinobacteraceae	steroidobacter	steroidobacter spp.	71	137	56	71	68	115	37	29	71	310
bacteria	actinobacteria	actinobacteria	actinomycetales	pseudonocardiaceae	amycolatopsis	amycolatopsis taiwanensis	4	2	129	641	13	9	34	53	9	5
fungi	ascomycota	leotiomycetes	leotiomycetes	pseudeurotiaceae	leuconeurospora	leuconeurospora pulcherrima	0	3	2	0	1	0	0	2	15	17
bacteria	proteobacteria	alphaproteobacteria	sphingomonadales	sphingomonadaceae	sphingomonas	sphingomonas spp.	2	3	160	188	102	59	88	95	96	17
bacteria	proteobacteria	gammaproteobacteria	xanthomonadales	sinobacteraceae	steroidobacter	steroidobacter spp.	170	136	37	85	41	98	17	47	35	457
bacteria	nitrospirae	nitrospira	nitrospirales	nitrospiraceae	nitrospira	nitrospira japonica	241	178	199	59	230	227	4	5	4	5
bacteria	proteobacteria	betaproteobacteria	burkholderiales	alcaligenaceae	achromobacter	achromobacter xylosoxidans	12	18	24	108	161	33	114	162	116	19
bacteria	actinobacteria	actinobacteria	actinomycetales	mycobacteriaceae	mycobacterium	mycobacterium sacrum	26	34	28	65	20	22	99	227	36	45
bacteria	proteobacteria	betaproteobacteria	burkholderiales	burkholderiaceae	burkholderia	burkholderia spp.	148	166	134	60	50	174	3	5	3	50
bacteria	acidobacteria	acidobacteria	acidobacteria	acidobacteria	aridibacter	acidobacteria bacterium	87	71	135	117	126	152	7	2	14	6
bacteria	proteobacteria	alphaproteobacteria	sphingomonadales	sphingomonadaceae	novosphingobium	novosphingobium spp.	17	6	51	52	55	49	61	82	145	11
bacteria	bacteroidetes	sphingobacteriia	sphingobacteriales	chitinophagaceae	chitinophaga	chitinophaga spp.	141	199	241	92	138	208	4	2	6	11
bacteria	proteobacteria	gammaproteobacteria	xanthomonadales	xanthomonadaceae	luteibacter	luteibacter sp.	1	1	15	17	16	1	0	17	2	2
bacteria	proteobacteria	gammaproteobacteria	chromatiales	ectothiorhodospiraceae	thiorhodospira	thiorhodospira spp.	128	94	35	10	15	81	1	2	3	9
archaea	thaumarchaeota	thaumarchaeota	nitrososphaerales	nitrososphaeraceae	candidatus nitrososphaera	candidatus nitrososphaera	68	61	257	46	101	194	2	0	0	1
bacteria	proteobacteria	alphaproteobacteria	rhizobiales	xanthobacteraceae	labrys	labrys sp.	9	5	60	139	60	24	129	263	57	14
bacteria	firmicutes	clostridia	clostridiales	eubacteriaceae	eubacterium	eubacterium sp.	3	0	2	59	7	2	1	12	2	0
bacteria	proteobacteria	betaproteobacteria	burkholderiales	burkholderiaceae	cupriavidus	cupriavidus metallidurans	2	2	43	84	92	17	89	69	258	3
bacteria	proteobacteria	alphaproteobacteria	caulobacterales	caulobacteraceae	caulobacter	caulobacter vibrioides	3	4	8	13	13	10	8	17	35	41
bacteria	firmicutes	bacilli	bacillales	bacillaceae	bacillus	bacillus subtilis	39	44	242	111	68	59	9	7	4	19
bacteria	proteobacteria	alphaproteobacteria	rhodospirillales	rhodospirillaceae	dongia	dongia spp.	9	4	13	12	125	25	13	9	28	278
bacteria	actinobacteria	actinobacteria	solirubrobacterales	solirubrobacteraceae	solirubrobacter	solirubrobacter spp.	103	131	47	26	17	49	9	14	14	181
bacteria	bacteroidetes	sphingobacteriia	sphingobacteriales	sphingobacteriaceae	mucilaginibacter	mucilaginibacter sp.	0	2	0	0	0	1	1	3	0	4
bacteria	actinobacteria	actinobacteria	actinomycetales	micromonosporaceae	micromonospora	micromonospora sp.	18	25	10	53	11	15	7	55	10	116
bacteria	acidobacteria	holophagae	holophagales	holophagaceae	holophaga	holophaga spp.	104	62	58	22	34	76	2	1	2	8
bacteria	proteobacteria	deltaproteobacteria	desulfuromonadales	pelobacteraceae	pelobacter	pelobacter spp.	52	82	118	57	59	86	5	4	7	2
bacteria	proteobacteria	betaproteobacteria	nitrosomonadales	nitrosomonadaceae	nitrosospira	nitrosospira spp.	182	141	63	21	24	48	2	3	3	14
bacteria	actinobacteria	actinobacteria	actinomycetales	nocardioidaceae	kribbella	kribbella sandramycini	14	10	25	73	18	13	17	123	17	11
eukaryota	eukaryota	oomycetes	peronosporales	peronosporaceae	phytophthora	phytophthora infestans	70	65	32	19	47	51	1	18	20	3
bacteria	acidobacteria	acidobacteriia	acidobacteriales	acidobacteriaceae	acidobacterium	acidobacterium spp.	75	59	235	69	99	120	5	0	0	1
bacteria	proteobacteria	alphaproteobacteria	rhizobiales	hyphomicrobiaceae	rhodoplanes	rhodoplanes sp.	53	44	62	42	35	47	11	19	36	210
bacteria	proteobacteria	alphaproteobacteria	caulobacterales	caulobacteraceae	phenylobacterium	phenylobacterium sp.	31	34	70	86	30	50	9	48	30	41
bacteria	proteobacteria	alphaproteobacteria	rhodospirillales	rhodospirillaceae	azospirillum	azospirillum oryzae	7	1	22	24	39	19	47	36	239	7
viridiplantae	streptophyta	streptophyta	pinales	pinaceae	pinus	pinus taeda	4	5	28	29	6	3	5	20	0	12
bacteria	proteobacteria	gammaproteobacteria	pseudomonadales	moraxellaceae	acinetobacter	acinetobacter genomosp. 3	3	5	4	160	297	0	3	7	4	0
bacteria	proteobacteria	alphaproteobacteria	rhodospirillales	rhodospirillaceae	azospirillum	azospirillum sp.	52	13	20	37	29	39	24	82	63	184
bacteria	proteobacteria	deltaproteobacteria	myxococcales	cystobacteraceae	cystobacter	cystobacter violaceus	109	170	73	33	39	85	4	3	0	10
bacteria	proteobacteria	deltaproteobacteria	myxococcales	anaeromyxobacteraceae	anaeromyxobacter	anaeromyxobacter spp.	174	77	161	48	57	126	3	2	2	3
bacteria	bacteroidetes	sphingobacteriia	sphingobacteriales	chitinophagaceae	niastella	niastella populi	14	17	95	209	49	43	23	67	22	37
bacteria	acidobacteria	acidobacteriia	acidobacteriales	acidobacteriaceae	acidobacterium	acidobacterium spp.	87	51	111	64	63	103	3	5	4	7
bacteria	bacteroidetes	cytophagia	cytophagales	cytophagaceae	flexibacter	flexibacter spp.	191	178	76	44	60	156	2	4	19	21
bacteria	actinobacteria	actinobacteria	actinomycetales	micrococcaceae	arthrobacter	arthrobacter spp.	35	19	152	68	129	18	3	11	5	6
bacteria	proteobacteria	alphaproteobacteria	rhizobiales	methylobacteriaceae	methylobacterium	methylobacterium spp.	132	66	88	78	67	99	9	4	27	90
bacteria	firmicutes	clostridia	clostridiales	eubacteriaceae	eubacterium	eubacterium sp.	2	2	130	120	82	30	50	120	4	3
fungi	ascomycota	dothideomycetes	pleosporales	testudinaceae	neotestudina	neotestudina rosatii	2	0	0	1	0	0	0	1	3	1
bacteria	actinobacteria	actinobacteria	solirubrobacterales	conexibacteraceae	conexibacter	conexibacter spp.	5	1	5	2	3	5	1	2	0	14
fungi	ascomycota	sordariomycetes	hypocreales	nectriaceae	fusarium	fusarium solani	7	14	9	54	28	33	22	147	123	19
bacteria	proteobacteria	alphaproteobacteria	sphingomonadales	sphingomonadaceae	kaistobacter	kaistobacter spp.	29	37	84	101	49	47	23	84	16	18
bacteria	firmicutes	bacilli	bacillales	bacillaceae	bacillus	bacillus vireti	39	51	147	79	66	69	17	7	9	11
bacteria	bacteroidetes	sphingobacteriia	sphingobacteriales	chitinophagaceae	terrimonas	terrimonas spp.	68	122	68	32	77	99	7	7	16	142
bacteria	proteobacteria	gammaproteobacteria	xanthomonadales	xanthomonadaceae	stenotrophomonas	stenotrophomonas maltophilia	1	4	1	11	3	4	0	27	0	2
bacteria	proteobacteria	alphaproteobacteria	rhizobiales	hyphomicrobiaceae	hyphomicrobium	hyphomicrobium spp.	51	33	19	8	8	18	6	6	6	11
bacteria	proteobacteria	alphaproteobacteria	sphingomonadales	sphingomonadaceae	sphingosinicella	sphingosinicella sp.	52	57	25	14	17	20	40	17	36	26
bacteria	proteobacteria	betaproteobacteria	hydrogenophilales	hydrogenophilaceae	thiobacillus	thiobacillus spp.	110	53	28	10	18	66	0	0	0	4
bacteria	proteobacteria	gammaproteobacteria	xanthomonadales	xanthomonadaceae	thermomonas	thermomonas brevis	1	4	5	9	8	9	6	5	6	1
bacteria	actinobacteria	actinobacteria	actinomycetales	streptomycetaceae	streptomyces	streptomyces scabrisporus	0	2	1	2	1	0	3	7	1	3
bacteria	proteobacteria	alphaproteobacteria	sphingomonadales	sphingomonadaceae	sphingobium	sphingobium chlorophenolicum	1	0	3	2	58	57	2	1	65	307
bacteria	proteobacteria	alphaproteobacteria	rhizobiales	rhizobiales	nordella	nordella oligomobilis	9	7	58	63	61	87	20	19	54	27
bacteria	proteobacteria	gammaproteobacteria	xanthomonadales	xanthomonadaceae	xanthomonas	xanthomonas spp.	4	8	38	184	81	30	150	24	50	54
bacteria	bacteroidetes	cytophagia	cytophagales	cytophagaceae	cytophaga	cytophaga spp.	107	128	16	11	4	36	1	1	2	11
bacteria	proteobacteria	deltaproteobacteria	desulfuromonadales	pelobacteraceae	pelobacter	pelobacter spp.	39	31	79	30	48	108	0	1	0	8
bacteria	proteobacteria	alphaproteobacteria	rhizobiales	hyphomicrobiaceae	hyphomicrobium	hyphomicrobium spp.	81	74	11	16	7	32	8	13	29	131
bacteria	proteobacteria	betaproteobacteria	rhodocyclales	rhodocyclaceae	azoarcus	azoarcus spp.	197	146	121	26	68	130	6	2	1	3
bacteria	proteobacteria	deltaproteobacteria	myxococcales	myxococcaceae	myxococcus	myxococcus spp.	1	0	9	32	12	22	63	108	253	3
bacteria	actinobacteria	actinobacteria	actinomycetales	micromonosporaceae	micromonospora	dactylosporangium sp.	23	12	16	14	10	8	20	11	61	13
bacteria	bacteroidetes	cytophagia	cytophagales	cytophagaceae	dyadobacter	dyadobacter sp.	0	3	39	39	83	30	12	25	8	0
bacteria	bacteroidetes	sphingobacteriia	sphingobacteriales	sphingobacteriaceae	pedobacter	pedobacter wanjuense	1	1	4	7	13	3	4	4	0	0
bacteria	proteobacteria	alphaproteobacteria	rhodospirillales	rhodospirillales	reyranella	reyranella massiliensis	37	52	75	38	38	43	10	10	21	29
bacteria	bacteroidetes	cytophagia	cytophagales	cytophagaceae	dyadobacter	dyadobacter fermentans	2	4	38	63	290	140	12	11	12	4
bacteria	proteobacteria	gammaproteobacteria	chromatiales	ectothiorhodospiraceae	alkalilimnicola	alkalilimnicola ehrlichii	1	1	4	3	2	2	2	3	1	8
bacteria	verrucomicrobia	verrucomicrobiae	verrucomicrobiales	verrucomicrobiaceae	verrucomicrobium	verrucomicrobium spp.	127	108	69	16	36	72	1	0	2	4
bacteria	proteobacteria	gammaproteobacteria	pseudomonadales	pseudomonadaceae	pseudomonas	pseudomonas veronii	0	0	0	0	0	0	0	0	0	0
bacteria	proteobacteria	gammaproteobacteria	xanthomonadales	sinobacteraceae	steroidobacter	steroidobacter spp.	254	197	29	40	11	85	2	2	4	31
bacteria	verrucomicrobia	spartobacteria	spartobacteria	spartobacteria	chthoniobacter	chthoniobacter flavus	0	6	52	141	57	23	25	54	2	12
bacteria	proteobacteria	alphaproteobacteria	sphingomonadales	sphingomonadaceae	novosphingobium	novosphingobium spp.	5	5	100	157	45	24	7	27	18	0
bacteria	proteobacteria	gammaproteobacteria	xanthomonadales	xanthomonadaceae	pseudoxanthomonas	pseudoxanthomonas suwonensis	7	8	12	56	42	15	84	113	53	25
bacteria	proteobacteria	alphaproteobacteria	rhizobiales	methylobacteriaceae	microvirga	microvirga spp.	72	124	56	29	34	29	3	3	1	2
bacteria	proteobacteria	betaproteobacteria	burkholderiales	oxalobacteraceae	herbaspirillum	herbaspirillum seropedicae	14	7	16	18	14	16	5	10	13	29
bacteria	bacteroidetes	flavobacteriia	flavobacteriales	flavobacteriaceae	flavobacterium	flavobacterium spp.	136	123	68	23	26	36	1	1	2	0
bacteria	actinobacteria	actinobacteria	actinomycetales	streptosporangiaceae	streptosporangium	streptosporangium vulgare	1	1	3	3	1	0	1	2	2	1
bacteria	proteobacteria	alphaproteobacteria	rhizobiales	rhizobiaceae	rhizobium	rhizobium sp.	0	2	1	8	1	12	1	25	0	264
bacteria	proteobacteria	alphaproteobacteria	rhizobiales	hyphomicrobiaceae	rhodoplanes	rhodoplanes spp.	51	59	18	18	8	22	5	10	7	208
bacteria	actinobacteria	actinobacteria	actinomycetales	micromonosporaceae	actinoplanes	actinoplanes penicillatus	32	81	9	48	2	10	2	1	5	16
bacteria	proteobacteria	alphaproteobacteria	rhizobiales	hyphomicrobiaceae	rhodomicrobium	rhodomicrobium spp.	17	15	15	5	4	9	44	11	229	5
fungi	ascomycota	dothideomycetes	pleosporales	pleosporales	wettsteinina	wettsteinina lacustris	0	1	1	1	0	0	0	0	0	0
bacteria	chloroflexi	anaerolineae	anaerolineales	anaerolineaceae	levilinea	levilinea spp.	55	70	79	26	37	62	3	6	5	21
bacteria	bacteroidetes	sphingobacteriia	sphingobacteriales	sphingobacteriaceae	sphingobacterium	sphingobacterium spp.	0	0	2	1	1	1	0	0	0	0
bacteria	bacteroidetes	sphingobacteriia	sphingobacteriales	sphingobacteriaceae	mucilaginibacter	mucilaginibacter sp.	1	1	0	4	0	1	0	0	0	1
bacteria	bacteroidetes	sphingobacteriia	sphingobacteriales	chitinophagaceae	chitinophaga	rhizobium sp.	0	0	7	87	23	9	22	160	2	3
fungi	ascomycota	sordariomycetes	hypocreales	bionectriaceae	clonostachys	bionectria ochroleuca	0	0	16	29	14	11	77	199	4	12
bacteria	actinobacteria	actinobacteria	actinomycetales	streptomycetaceae	streptomyces	streptomyces mucoflavus	12	15	104	77	32	20	18	64	8	29
bacteria	proteobacteria	alphaproteobacteria	rhizobiales	methylocystaceae	methylocystis	methylocystis spp.	1	1	0	1	0	2	0	0	1	0
bacteria	proteobacteria	deltaproteobacteria	myxococcales	phaselicystidaceae	phaselicystis	phaselicystis spp.	33	30	26	9	3	35	4	0	2	188
bacteria	proteobacteria	gammaproteobacteria	chromatiales	ectothiorhodospiraceae	thiorhodospira	thiorhodospira spp.	3	5	3	6	5	6	8	3	3	14
bacteria	firmicutes	bacilli	bacillales	bacillaceae	bacillus	bacillus spp.	74	64	103	33	30	68	2	2	0	5
bacteria	acidobacteria	holophagae	holophagales	holophagaceae	holophaga	holophaga spp.	39	36	165	52	44	123	2	1	3	0
bacteria	proteobacteria	alphaproteobacteria	rhizobiales	bradyrhizobiaceae	rhodopseudomonas	rhodopseudomonas spp.	35	39	54	20	17	47	0	2	0	0
fungi	ascomycota	eurotiomycetes	chaetothyriales	herpotrichiellaceae	exophiala	exophiala pisciphila	0	0	0	2	1	1	0	2	5	1
bacteria	actinobacteria	actinobacteria	solirubrobacterales	conexibacteraceae	conexibacter	conexibacter spp.	8	8	0	6	2	9	1	1	7	227
bacteria	bacteroidetes	sphingobacteriia	sphingobacteriales	sphingobacteriaceae	sphingobacterium	sphingobacterium spp.	0	0	11	98	270	9	9	32	4	2
bacteria	bacteroidetes	sphingobacteriia	sphingobacteriales	chitinophagaceae	flavitalea	flavitalea spp.	66	113	57	15	16	34	1	2	1	0
eukaryota	eukaryota	oomycetes	peronosporales	peronosporaceae	phytophthora	phytophthora infestans	4	2	4	1	6	3	0	0	6	0
bacteria	chloroflexi	chloroflexia	chloroflexales	roseiflexaceae	roseiflexus	roseiflexus spp.	43	23	1	5	0	19	1	1	3	247
bacteria	actinobacteria	actinobacteria	actinomycetales	pseudonocardiaceae	amycolatopsis	amycolatopsis vancoresmycina	2	2	1	5	3	3	1	13	2	2
bacteria	actinobacteria	actinobacteria	actinomycetales	micromonosporaceae	couchioplanes	couchioplanes caeruleus	73	114	54	46	11	32	7	13	16	102
bacteria	verrucomicrobia	verrucomicrobiae	verrucomicrobiales	verrucomicrobiaceae	prosthecobacter	prosthecobacter spp.	20	12	102	42	37	76	2	5	2	4
bacteria	firmicutes	bacilli	bacillales	bacillales	exiguobacterium	exiguobacterium indicum	0	1	3	3	1	1	0	0	1	1
bacteria	proteobacteria	gammaproteobacteria	pseudomonadales	pseudomonadaceae	pseudomonas	pseudomonas spp.	27	24	2	7	1	12	2	10	4	63
bacteria	bacteroidetes	sphingobacteriia	sphingobacteriales	chitinophagaceae	chitinophaga	chitinophaga sp.	2	1	3	44	12	7	5	268	1	1
bacteria	proteobacteria	alphaproteobacteria	rhizobiales	hyphomicrobiaceae	hyphomicrobium	hyphomicrobium spp.	99	70	14	22	9	29	3	14	11	181
bacteria	proteobacteria	gammaproteobacteria	chromatiales	ectothiorhodospiraceae	spiribacter	spiribacter sp.	9	0	11	78	31	12	8	111	10	0
bacteria	bacteroidetes	sphingobacteriia	sphingobacteriales	sphingobacteriaceae	mucilaginibacter	mucilaginibacter spp.	2	0	2	36	5	1	1	31	0	1
bacteria	proteobacteria	alphaproteobacteria	sphingomonadales	sphingomonadaceae	sphingobium	sphingobium paucimobilis	1	0	35	122	55	7	1	18	3	1
bacteria	actinobacteria	actinobacteria	actinomycetales	catenulisporaceae	catenulispora	catenulispora rubra	0	2	32	56	1	1	41	202	3	1
bacteria	actinobacteria	actinobacteria	actinomycetales	nocardioidaceae	marmoricola	marmoricola sp.	5	4	46	28	21	7	12	21	10	3
bacteria	proteobacteria	betaproteobacteria	rhodocyclales	rhodocyclaceae	dechloromonas	dechloromonas spp.	11	14	134	30	80	141	1	1	2	2
bacteria	proteobacteria	deltaproteobacteria	myxococcales	kofleriaceae	haliangium	haliangium spp.	30	39	33	5	37	47	1	3	3	8
bacteria	verrucomicrobia	opitutae	opitutales	opitutaceae	opitutus	opitutus spp.	52	77	77	96	53	65	2	6	3	9
bacteria	proteobacteria	betaproteobacteria	rhodocyclales	rhodocyclaceae	dechloromonas	dechloromonas spp.	8	8	76	69	88	66	4	2	16	2
bacteria	bacteroidetes	sphingobacteriia	sphingobacteriales	chitinophagaceae	niastella	niastella sp.	5	11	30	13	20	23	30	8	31	8
bacteria	proteobacteria	alphaproteobacteria	rhizobiales	rhizobiaceae	rhizobium	rhizobium spp.	3	1	22	154	21	14	8	54	5	118
bacteria	proteobacteria	alphaproteobacteria	sphingomonadales	sphingomonadaceae	sphingomonas	sphingomonas spp.	25	32	64	36	43	54	22	11	25	17
bacteria	proteobacteria	alphaproteobacteria	rhodospirillales	rhodospirillaceae	defluviicoccus	defluviicoccus spp.	17	60	76	14	26	45	1	1	3	0
bacteria	actinobacteria	actinobacteria	actinomycetales	actinomycetaceae	actinomyces	actinomyces spp.	70	57	25	8	7	19	2	0	4	2
bacteria	proteobacteria	betaproteobacteria	burkholderiales	comamonadaceae	comamonas	comamonas testosteroni	1	6	20	76	95	20	13	16	28	9
bacteria	verrucomicrobia	verrucomicrobiae	verrucomicrobiales	verrucomicrobiaceae	verrucomicrobium	verrucomicrobium spp.	72	103	42	17	15	36	1	0	0	0
fungi	ascomycota	sordariomycetes	xylariales	xylariales	microdochium	microdochium nivale	0	0	0	1	1	2	1	0	10	13
bacteria	bacteroidetes	sphingobacteriia	sphingobacteriales	chitinophagaceae	niastella	niastella spp.	36	35	101	30	56	56	2	1	0	1
bacteria	proteobacteria	deltaproteobacteria	myxococcales	nannocystaceae	nannocystis	nannocystis spp.	63	69	101	31	18	18	0	1	1	2
archaea	thaumarchaeota	thaumarchaeota	nitrosopumilales	nitrosopumilaceae	candidatus nitrosoarchaeum	candidatus nitrosoarchaeum limnia	61	47	17	15	13	55	2	0	11	12
bacteria	proteobacteria	betaproteobacteria	burkholderiales	comamonadaceae	comamonas	comamonas spp.	2	4	68	38	67	8	1	19	13	3
eukaryota	eukaryota	chrysophyceae	chromulinales	chromulinaceae	spumella	spumella vulgaris	7	3	2	4	5	6	1	0	2	0
bacteria	bacteroidetes	cytophagia	cytophagales	cytophagaceae	adhaeribacter	adhaeribacter sp.	35	76	50	24	16	99	1	1	0	3
bacteria	proteobacteria	betaproteobacteria	methylophilales	methylophilaceae	methylophilus	methylophilus spp.	16	3	9	20	22	39	1	15	52	121
bacteria	proteobacteria	alphaproteobacteria	sphingomonadales	sphingomonadaceae	sphingomonas	sphingomonas spp.	19	19	33	26	20	43	4	4	6	9
bacteria	bacteroidetes	sphingobacteriia	sphingobacteriales	chitinophagaceae	niabella	niabella sp.	3	1	14	24	41	11	60	39	8	1
bacteria	proteobacteria	gammaproteobacteria	enterobacteriales	enterobacteriaceae	buchnera	buchnera aphidicola	0	1	0	3	0	1	0	0	2	0
bacteria	bacteroidetes	cytophagia	cytophagales	cytophagaceae	ohtaekwangia	ohtaekwangia spp.	8	9	8	12	4	7	5	28	11	180
bacteria	bacteroidetes	sphingobacteriia	sphingobacteriales	sphingobacteriaceae	sphingobacterium	sphingobacterium spp.	0	2	1	1	1	1	0	1	0	0
bacteria	proteobacteria	deltaproteobacteria	myxococcales	kofleriaceae	haliangium	haliangium spp.	72	55	16	17	9	31	1	2	0	0
bacteria	proteobacteria	alphaproteobacteria	rhodospirillales	rhodospirillaceae	skermanella	skermanella spp.	42	95	141	54	69	61	2	1	8	4
bacteria	proteobacteria	gammaproteobacteria	thiotrichales	thiotrichaceae	beggiatoa	beggiatoa spp.	37	23	52	23	25	95	0	0	2	2
bacteria	bacteroidetes	sphingobacteriia	sphingobacteriales	sphingobacteriaceae	mucilaginibacter	mucilaginibacter spp.	0	0	1	215	2	0	0	11	0	1
bacteria	chloroflexi	chloroflexia	chloroflexales	chloroflexaceae	chloroflexus	chloroflexus spp.	17	14	38	18	32	52	12	11	24	19
bacteria	bacteroidetes	sphingobacteriia	sphingobacteriales	chitinophagaceae	flavisolibacter	flavisolibacter spp.	83	91	35	11	32	14	0	0	0	0
bacteria	proteobacteria	betaproteobacteria	rhodocyclales	rhodocyclaceae	sterolibacterium	sterolibacterium sp.	23	7	18	58	19	36	3	26	9	132
bacteria	actinobacteria	actinobacteria	actinomycetales	nocardioidaceae	nocardioides	nocardioides spp.	0	5	1	0	0	3	1	1	0	0
bacteria	proteobacteria	alphaproteobacteria	caulobacterales	caulobacteraceae	phenylobacterium	phenylobacterium sp.	0	1	2	2	0	2	0	5	3	3
bacteria	actinobacteria	actinobacteria	solirubrobacterales	solirubrobacteraceae	solirubrobacter	solirubrobacter spp.	96	110	47	12	15	27	4	3	5	15
bacteria	bacteroidetes	sphingobacteriia	sphingobacteriales	chitinophagaceae	chitinophaga	chitinophaga spp.	31	50	85	21	46	40	1	0	0	0
bacteria	chloroflexi	chloroflexia	chloroflexales	chloroflexaceae	chloroflexus	chloroflexus spp.	68	83	13	8	11	50	1	0	6	15
bacteria	proteobacteria	betaproteobacteria	nitrosomonadales	nitrosomonadaceae	nitrosospira	nitrosospira spp.	7	16	6	12	2	58	0	5	3	156
bacteria	proteobacteria	deltaproteobacteria	desulfuromonadales	pelobacteraceae	pelobacter	pelobacter spp.	24	33	39	7	27	191	2	1	9	3
bacteria	firmicutes	clostridia	clostridiales	peptostreptococcaceae	peptoclostridium	clostridium hiranonis	3	0	0	0	0	1	0	0	0	12
bacteria	proteobacteria	alphaproteobacteria	sphingomonadales	sphingomonadaceae	novosphingobium	novosphingobium subarcticum	4	10	46	52	101	53	10	46	40	13
bacteria	bacteroidetes	cytophagia	cytophagales	cytophagaceae	flexibacter	flexibacter sp.	0	1	0	168	2	0	0	54	1	1
bacteria	proteobacteria	betaproteobacteria	burkholderiales	burkholderiales	leptothrix	leptothrix spp.	37	38	59	38	78	79	7	3	83	8
bacteria	actinobacteria	actinobacteria	actinomycetales	intrasporangiaceae	phycicoccus	phycicoccus sp.	6	14	8	5	8	8	1	3	2	2
bacteria	proteobacteria	deltaproteobacteria	myxococcales	cystobacteraceae	cystobacter	cystobacter fuscus	2	135	66	5	8	38	1	1	1	0
bacteria	proteobacteria	alphaproteobacteria	caulobacterales	caulobacteraceae	woodsholea	woodsholea spp.	18	9	1	2	4	11	1	1	0	8
bacteria	proteobacteria	betaproteobacteria	rhodocyclales	rhodocyclaceae	sulfuritalea	sulfuritalea spp.	0	3	7	4	12	8	35	19	6	40
bacteria	bacteroidetes	sphingobacteriia	sphingobacteriales	chitinophagaceae	niastella	niastella spp.	11	2	6	31	5	17	2	16	3	98
bacteria	chloroflexi	anaerolineae	anaerolineales	anaerolineaceae	ornatilinea	ornatilinea apprima	101	126	8	3	2	2	1	0	0	0
bacteria	proteobacteria	alphaproteobacteria	sphingomonadales	sphingomonadaceae	sphingopyxis	sphingopyxis chilensis	0	2	3	3	13	8	25	15	11	18
bacteria	proteobacteria	deltaproteobacteria	desulfuromonadales	pelobacteraceae	pelobacter	pelobacter spp.	17	26	85	18	39	71	1	0	2	2
bacteria	proteobacteria	deltaproteobacteria	syntrophobacterales	syntrophaceae	syntrophus	syntrophus spp.	32	55	38	20	26	27	0	1	0	2
bacteria	proteobacteria	betaproteobacteria	rhodocyclales	rhodocyclaceae	zoogloea	zoogloea spp.	29	36	39	22	20	34	5	1	2	1
bacteria	acidobacteria	acidobacteriia	acidobacteriales	acidobacteriaceae	acidobacterium	acidobacterium spp.	57	84	57	20	20	31	1	1	1	1
bacteria	proteobacteria	deltaproteobacteria	desulfuromonadales	pelobacteraceae	pelobacter	pelobacter spp.	73	53	45	29	23	42	2	0	0	4
bacteria	proteobacteria	deltaproteobacteria	myxococcales	polyangiaceae	byssovorax	byssovorax spp.	74	68	11	9	4	12	1	1	0	2
fungi	ascomycota	sordariomycetes	chaetosphaeriales	chaetosphaeriaceae	menispora	menispora tortuosa	0	1	0	13	0	0	1	187	4	4
bacteria	proteobacteria	deltaproteobacteria	desulfuromonadales	pelobacteraceae	pelobacter	pelobacter spp.	4	2	51	43	25	20	2	0	26	1
eukaryota	eukaryota	oomycetes	peronosporales	peronosporaceae	phytophthora	phytophthora infestans	7	9	14	4	66	53	1	2	6	1
bacteria	actinobacteria	actinobacteria	actinomycetales	micromonosporaceae	virgisporangium	virgisporangium ochraceum	69	70	16	17	10	23	3	10	16	19
bacteria	bacteroidetes	sphingobacteriia	sphingobacteriales	sphingobacteriaceae	sphingobacterium	sphingobacterium sp.	42	57	2	6	0	12	1	1	1	52
bacteria	verrucomicrobia	verrucomicrobiae	verrucomicrobiales	verrucomicrobiaceae	prosthecobacter	prosthecobacter spp.	87	40	40	8	18	37	0	1	0	2
bacteria	proteobacteria	alphaproteobacteria	rhizobiales	rhodobiaceae	rhodobium	rhodobium spp.	29	39	24	12	9	17	1	3	5	6
bacteria	proteobacteria	deltaproteobacteria	syntrophobacterales	syntrophobacteraceae	syntrophobacter	syntrophobacter spp.	35	86	50	13	12	35	1	0	0	1
bacteria	acidobacteria	acidobacteriia	acidobacteriales	acidobacteriaceae	acidobacterium	acidobacterium spp.	29	51	32	11	17	36	0	0	0	0
bacteria	proteobacteria	alphaproteobacteria	rhodospirillales	rhodospirillaceae	inquilinus	inquilinus limosus	1	0	54	13	9	4	91	21	4	0
bacteria	proteobacteria	deltaproteobacteria	myxococcales	polyangiaceae	aetherobacter	aetherobacter rufus	38	48	38	20	28	33	2	2	6	9
bacteria	proteobacteria	betaproteobacteria	burkholderiales	burkholderiaceae	burkholderia	burkholderia terrae	1	0	2	24	3	1	3	7	2	1
fungi	ascomycota	taphrinomycotina	taphrinomycotina	taphrinomycotina	saitoella	saitoella complicata	0	0	0	1	0	0	1	1	1	5
bacteria	bacteroidetes	sphingobacteriia	sphingobacteriales	sphingobacteriaceae	mucilaginibacter	mucilaginibacter spp.	0	0	3	8	0	1	1	3	0	0
bacteria	proteobacteria	alphaproteobacteria	sphingomonadales	sphingomonadaceae	novosphingobium	novosphingobium spp.	13	9	59	58	57	63	50	79	174	28
bacteria	acidobacteria	acidobacteriia	acidobacteriales	acidobacteriaceae	acidobacterium	acidobacterium spp.	85	45	30	14	12	41	1	1	2	1
bacteria	firmicutes	clostridia	clostridiales	clostridiales family xvii. incertae sedis	thermaerobacter	thermaerobacter spp.	7	22	52	16	13	31	1	3	4	16
bacteria	verrucomicrobia	opitutae	opitutales	opitutaceae	opitutus	opitutus sp.	10	14	4	21	20	44	1	2	5	49
bacteria	chloroflexi	chloroflexia	chloroflexales	chloroflexaceae	chloroflexus	chloroflexus spp.	61	40	22	7	13	36	1	0	37	3
bacteria	actinobacteria	actinobacteria	actinomycetales	microbacteriaceae	agromyces	agromyces ulmi	13	18	36	10	21	12	24	18	14	3
bacteria	actinobacteria	actinobacteria	solirubrobacterales	conexibacteraceae	conexibacter	conexibacter spp.	39	57	43	15	13	32	3	3	2	2
bacteria	actinobacteria	actinobacteria	actinomycetales	pseudonocardiaceae	pseudonocardia	pseudonocardia spp.	18	23	46	21	18	16	7	11	5	3
bacteria	proteobacteria	gammaproteobacteria	pseudomonadales	pseudomonadaceae	cellvibrio	cellvibrio ostraviensis	2	8	5	0	6	166	0	0	1	2
bacteria	proteobacteria	betaproteobacteria	burkholderiales	burkholderiaceae	burkholderia	burkholderia spp.	35	27	52	13	24	27	2	0	0	3
bacteria	gemmatimonadetes	gemmatimonadetes	gemmatimonadales	gemmatimonadaceae	gemmatimonas	gemmatimonas spp.	22	18	30	22	11	25	1	3	1	5
bacteria	acidobacteria	acidobacteriia	acidobacteriales	acidobacteriaceae	acidobacterium	acidobacterium spp.	2	1	6	13	3	12	6	6	1	128
bacteria	proteobacteria	gammaproteobacteria	pseudomonadales	pseudomonadaceae	pseudomonas	pseudomonas spp.	40	56	46	17	30	50	1	1	1	0
bacteria	proteobacteria	deltaproteobacteria	myxococcales	polyangiaceae	polyangium	polyangium sp.	7	25	49	18	79	50	0	0	6	1
bacteria	proteobacteria	deltaproteobacteria	desulfuromonadales	geobacteraceae	geobacter	geobacter spp.	1	5	4	131	6	3	11	91	12	7
fungi	ascomycota	leotiomycetes	helotiales	hyaloscyphaceae	hyaloscypha	hyaloscypha vitreola	1	0	0	0	0	0	0	0	3	9
bacteria	proteobacteria	deltaproteobacteria	desulfuromonadales	pelobacteraceae	pelobacter	pelobacter spp.	43	38	18	13	24	47	1	0	6	7
bacteria	proteobacteria	betaproteobacteria	burkholderiales	burkholderiales	methylibium	methylibium spp.	112	98	45	17	15	34	2	1	6	1
bacteria	proteobacteria	gammaproteobacteria	xanthomonadales	xanthomonadaceae	fulvimonas	fulvimonas sp.	1	2	56	73	36	21	5	24	9	1
bacteria	bacteroidetes	sphingobacteriia	sphingobacteriales	chitinophagaceae	flavitalea	flavitalea spp.	76	94	17	6	8	17	0	1	0	0
bacteria	proteobacteria	gammaproteobacteria	chromatiales	chromatiaceae	nitrosococcus	nitrosococcus spp.	11	8	35	22	28	56	0	0	1	22
bacteria	bacteroidetes	cytophagia	cytophagales	cytophagaceae	cytophaga	cytophaga spp.	5	18	45	8	34	67	1	0	3	11
bacteria	bacteroidetes	sphingobacteriia	sphingobacteriales	chitinophagaceae	flavisolibacter	flavosolibacter sp.	58	89	35	22	18	13	1	2	1	0
bacteria	actinobacteria	actinobacteria	actinomycetales	micromonosporaceae	catenuloplanes	catenuloplanes spp.	23	32	45	15	11	32	3	4	1	3
bacteria	bacteroidetes	cytophagia	cytophagales	cytophagales	chryseolinea	sphingobacteria bacterium	3	2	15	22	26	44	8	8	4	10
bacteria	gemmatimonadetes	gemmatimonadetes	gemmatimonadales	gemmatimonadaceae	gemmatimonas	gemmatimonas spp.	37	51	42	13	12	28	0	1	1	3
bacteria	proteobacteria	deltaproteobacteria	desulfuromonadales	pelobacteraceae	pelobacter	pelobacter spp.	51	65	36	22	24	64	0	0	0	9
bacteria	proteobacteria	alphaproteobacteria	sphingomonadales	sphingomonadaceae	sphingobium	sphingobium sp.	0	0	2	3	4	6	8	2	4	15
bacteria	proteobacteria	deltaproteobacteria	myxococcales	phaselicystidaceae	phaselicystis	phaselicystis spp.	16	18	3	0	5	18	1	0	1	35
bacteria	bacteroidetes	cytophagia	cytophagales	cytophagaceae	flexibacter	flexibacter spp.	5	1	4	2	18	6	3	4	5	2
bacteria	proteobacteria	betaproteobacteria	burkholderiales	comamonadaceae	acidovorax	acidovorax spp.	0	3	1	2	3	7	0	0	0	0
bacteria	acidobacteria	acidobacteriia	acidobacteriales	acidobacteriaceae	acidobacterium	acidobacterium spp.	24	30	40	17	21	21	3	3	0	2
bacteria	proteobacteria	gammaproteobacteria	pseudomonadales	pseudomonadaceae	pseudomonas	pseudomonas resinovorans	0	2	15	2	79	51	1	0	13	4
bacteria	proteobacteria	betaproteobacteria	burkholderiales	burkholderiaceae	burkholderia	burkholderia spp.	23	34	27	23	15	14	5	1	2	7
bacteria	proteobacteria	alphaproteobacteria	rhizobiales	hyphomicrobiaceae	pedomicrobium	pedomicrobium spp.	35	43	6	7	2	8	2	1	1	2
bacteria	gemmatimonadetes	gemmatimonadetes	gemmatimonadales	gemmatimonadaceae	gemmatimonas	gemmatimonas spp.	32	60	36	17	13	25	0	1	1	0
bacteria	proteobacteria	betaproteobacteria	rhodocyclales	rhodocyclaceae	azoarcus	azoarcus spp.	97	49	38	5	13	45	0	1	0	1
bacteria	bacteroidetes	sphingobacteriia	sphingobacteriales	sphingobacteriaceae	mucilaginibacter	mucilaginibacter spp.	1	0	19	7	111	5	21	2	5	2
bacteria	firmicutes	bacilli	bacillales	bacillaceae	bacillus	bacillus weihenstephanensis	7	6	15	3	10	9	32	4	5	39
bacteria	bacteroidetes	cytophagia	cytophagales	cytophagaceae	flexibacter	flexibacter spp.	0	0	20	5	14	64	2	7	31	2
bacteria	proteobacteria	alphaproteobacteria	sphingomonadales	sphingomonadaceae	sphingomonas	sphingomonas wittichii	3	4	11	3	3	13	3	2	2	57
bacteria	proteobacteria	alphaproteobacteria	rhizobiales	hyphomicrobiaceae	rhodoplanes	rhodoplanes spp.	12	11	3	11	2	15	1	6	3	85
bacteria	gemmatimonadetes	gemmatimonadetes	gemmatimonadales	gemmatimonadaceae	gemmatimonas	gemmatimonas spp.	38	34	21	15	18	59	0	0	0	0
bacteria	chloroflexi	chloroflexia	chloroflexales	roseiflexaceae	roseiflexus	roseiflexus spp.	26	26	20	19	11	23	3	3	10	12
bacteria	actinobacteria	actinobacteria	solirubrobacterales	conexibacteraceae	conexibacter	conexibacter spp.	32	41	14	4	7	16	1	1	5	10
bacteria	proteobacteria	deltaproteobacteria	myxococcales	phaselicystidaceae	phaselicystis	phaselicystis spp.	22	12	0	2	1	11	0	0	0	17
bacteria	proteobacteria	alphaproteobacteria	rhizobiales	hyphomicrobiaceae	pedomicrobium	pedomicrobium spp.	30	29	4	6	2	8	1	0	2	11
fungi	ascomycota	dothideomycetes	dothideales	dothideales	hortaea	hortaea werneckii	1	3	5	1	2	3	13	14	99	2
fungi	fungi	mucoromycotina	mucorales	mucoraceae	mucor	mucor plumbeus	0	3	1	2	0	1	0	0	0	0
bacteria	proteobacteria	alphaproteobacteria	rhizobiales	methylocystaceae	pleomorphomonas	pleomorphomonas spp.	0	0	29	15	26	17	14	1	28	2
bacteria	proteobacteria	deltaproteobacteria	desulfuromonadales	pelobacteraceae	pelobacter	pelobacter spp.	45	33	40	21	22	31	0	1	4	8
archaea	thaumarchaeota	thaumarchaeota	nitrososphaerales	nitrososphaeraceae	candidatus nitrososphaera	candidatus nitrososphaera	28	52	27	5	18	40	1	2	1	0
bacteria	gemmatimonadetes	gemmatimonadetes	gemmatimonadales	gemmatimonadaceae	gemmatimonas	gemmatimonas spp.	52	47	18	27	11	14	2	0	0	2
bacteria	chloroflexi	dehalococcoidia	dehalococcoidales	dehalococcoidaceae	dehalococcoides	dehalococcoides spp.	29	32	38	2	30	41	1	0	0	0
bacteria	proteobacteria	betaproteobacteria	rhodocyclales	rhodocyclaceae	azoarcus	azoarcus tolulyticus	27	26	104	49	92	105	2	4	6	3
bacteria	firmicutes	bacilli	bacillales	paenibacillaceae	cohnella	cohnella yongneupensis	1	4	35	43	37	12	9	11	1	1
bacteria	bacteroidetes	sphingobacteriia	sphingobacteriales	chitinophagaceae	niastella	niastella sp.	5	9	11	6	13	32	1	0	4	59
bacteria	chloroflexi	ktedonobacteria	ktedonobacterales	ktedonobacteraceae	ktedonobacter	ktedonobacter spp.	10	1	0	0	2	19	1	0	0	120
bacteria	proteobacteria	alphaproteobacteria	rhodospirillales	rhodospirillaceae	phaeospirillum	phaeospirillum fulvum	1	0	1	0	1	6	1	1	9	63
bacteria	gemmatimonadetes	gemmatimonadetes	gemmatimonadales	gemmatimonadaceae	gemmatimonas	gemmatimonas spp.	22	17	49	14	28	33	0	1	0	0
bacteria	gemmatimonadetes	gemmatimonadetes	gemmatimonadales	gemmatimonadaceae	gemmatimonas	gemmatimonas spp.	7	3	61	17	17	46	1	0	0	3
bacteria	gemmatimonadetes	gemmatimonadetes	gemmatimonadales	gemmatimonadaceae	gemmatimonas	gemmatimonas spp.	53	42	17	10	8	15	0	0	1	0
bacteria	acidobacteria	acidobacteriia	acidobacteriales	acidobacteriaceae	acidobacterium	acidobacterium spp.	38	43	34	18	11	38	0	0	1	3
bacteria	proteobacteria	alphaproteobacteria	rhizobiales	phyllobacteriaceae	mesorhizobium	mesorhizobium loti	0	0	2	1	0	6	0	2	1	27
bacteria	proteobacteria	gammaproteobacteria	xanthomonadales	xanthomonadaceae	xanthomonas	xanthomonas spp.	50	45	19	12	10	18	2	2	6	5
bacteria	acidobacteria	acidobacteriia	acidobacteriales	acidobacteriaceae	acidobacterium	acidobacterium spp.	29	19	39	10	17	35	0	1	0	1
bacteria	proteobacteria	betaproteobacteria	burkholderiales	burkholderiaceae	burkholderia	burkholderia spp.	26	27	16	20	7	15	1	0	0	1
bacteria	actinobacteria	actinobacteria	rubrobacterales	rubrobacteraceae	rubrobacter	rubrobacter spp.	87	81	6	5	5	30	1	0	0	1
bacteria	actinobacteria	actinobacteria	solirubrobacterales	conexibacteraceae	conexibacter	conexibacter spp.	1	4	2	5	2	7	15	28	0	208
bacteria	proteobacteria	alphaproteobacteria	rhodobacterales	rhodobacteraceae	paracoccus	paracoccus alcaliphilus	0	0	0	1	0	2	1	1	0	146
bacteria	proteobacteria	deltaproteobacteria	desulfuromonadales	pelobacteraceae	pelobacter	pelobacter spp.	45	35	15	12	10	37	1	2	3	23
bacteria	bacteroidetes	sphingobacteriia	sphingobacteriales	sphingobacteriaceae	mucilaginibacter	mucilaginibacter boryungensis	0	0	1	18	1	1	0	8	0	0
bacteria	proteobacteria	alphaproteobacteria	rhizobiales	hyphomicrobiaceae	rhodoplanes	rhodoplanes spp.	20	11	24	15	6	11	10	6	7	66
bacteria	bacteroidetes	sphingobacteriia	sphingobacteriales	chitinophagaceae	niastella	niastella spp.	20	22	42	32	35	14	3	4	5	1
bacteria	actinobacteria	actinobacteria	actinomycetales	frankiaceae	frankia	frankia spp.	47	60	13	11	9	18	0	1	0	1
bacteria	proteobacteria	deltaproteobacteria	myxococcales	phaselicystidaceae	phaselicystis	phaselicystis spp.	89	90	12	22	11	58	1	1	0	98
bacteria	proteobacteria	gammaproteobacteria	xanthomonadales	xanthomonadaceae	frateuria	frankia koreensis	1	0	2	22	2	5	2	34	0	16
bacteria	bacteroidetes	cytophagia	cytophagales	cytophagaceae	cytophaga	cytophaga spp.	69	29	4	7	4	10	0	0	3	1
bacteria	actinobacteria	actinobacteria	actinomycetales	nocardiaceae	rhodococcus	rhodococcus spp.	8	6	22	27	38	19	12	5	46	20
bacteria	proteobacteria	deltaproteobacteria	myxococcales	polyangiaceae	chondromyces	chondromyces apiculatus	0	0	6	96	9	6	3	17	8	1
bacteria	actinobacteria	actinobacteria	actinomycetales	actinomycetaceae	actinomyces	actinomyces spp.	44	57	42	22	19	52	1	2	0	13
bacteria	gemmatimonadetes	gemmatimonadetes	gemmatimonadales	gemmatimonadaceae	gemmatimonas	gemmatimonas spp.	2	2	21	9	7	7	0	4	2	0
bacteria	actinobacteria	actinobacteria	solirubrobacterales	conexibacteraceae	conexibacter	conexibacter spp.	17	18	21	12	6	12	4	0	3	4
bacteria	chloroflexi	chloroflexi	chloroflexi	chloroflexi	kouleothrix	kouleothrix spp.	24	34	23	17	11	18	3	2	12	7
bacteria	proteobacteria	betaproteobacteria	burkholderiales	burkholderiaceae	burkholderia	burkholderia spp.	0	0	14	20	36	32	13	2	37	1
bacteria	proteobacteria	gammaproteobacteria	xanthomonadales	xanthomonadaceae	lysobacter	lysobacter sp.	11	10	10	12	8	18	1	2	1	3
eukaryota	eukaryota	oomycetes	peronosporales	peronosporaceae	phytophthora	phytophthora infestans	1	4	1	0	39	1	3	1	98	0
bacteria	bacteroidetes	cytophagia	cytophagales	cytophagaceae	ohtaekwangia	ohtaekwangia spp.	73	35	7	2	5	22	2	0	0	6
bacteria	bacteroidetes	flavobacteriia	flavobacteriales	cryomorphaceae	fluviicola	fluviicola spp.	5	9	52	5	22	54	0	0	0	0
bacteria	proteobacteria	deltaproteobacteria	desulfuromonadales	pelobacteraceae	pelobacter	pelobacter spp.	34	40	29	11	8	16	0	3	0	0
bacteria	actinobacteria	actinobacteria	actinomycetales	thermomonosporaceae	actinoallomurus	actinoallomurus iriomotensis	1	0	2	10	0	1	0	81	1	49
bacteria	proteobacteria	deltaproteobacteria	myxococcales	nannocystaceae	nannocystis	nannocystis pusilla	3	0	8	28	86	18	8	1	1	0
bacteria	proteobacteria	deltaproteobacteria	myxococcales	polyangiaceae	byssovorax	byssovorax spp.	1	1	5	110	10	0	1	12	2	1
bacteria	proteobacteria	gammaproteobacteria	xanthomonadales	sinobacteraceae	steroidobacter	steroidobacter spp.	2	3	1	8	0	13	2	1	4	16
bacteria	actinobacteria	actinobacteria	actinomycetales	microbacteriaceae	cryobacterium	cryobacterium sp.	1	1	1	5	4	4	1	1	1	17
bacteria	proteobacteria	alphaproteobacteria	sphingomonadales	erythrobacteraceae	porphyrobacter	porphyrobacter donghaensis	1	1	0	0	1	9	1	0	2	34
bacteria	bacteroidetes	sphingobacteriia	sphingobacteriales	chitinophagaceae	flavisolibacter	flavisolibacter spp.	19	41	26	14	20	15	3	0	0	2
bacteria	verrucomicrobia	verrucomicrobiae	verrucomicrobiales	verrucomicrobiaceae	verrucomicrobium	verrucomicrobium spp.	35	19	9	7	4	37	6	0	8	11
bacteria	gemmatimonadetes	gemmatimonadetes	gemmatimonadales	gemmatimonadaceae	gemmatimonas	gemmatimonas spp.	37	32	19	1	10	14	0	1	0	0
bacteria	proteobacteria	alphaproteobacteria	rhodospirillales	rhodospirillaceae	azospirillum	azospirillum spp.	28	30	32	7	12	24	1	0	4	3
bacteria	proteobacteria	deltaproteobacteria	desulfuromonadales	pelobacteraceae	pelobacter	pelobacter spp.	12	27	43	17	11	33	0	0	0	0
bacteria	bacteroidetes	flavobacteriia	flavobacteriales	cryomorphaceae	fluviicola	fluviicola spp.	20	28	28	7	15	30	0	1	0	0
fungi	ascomycota	dothideomycetes	pleosporales	sporormiaceae	preussia	preussia minima	0	0	0	1	0	0	0	0	0	0
bacteria	actinobacteria	thermoleophilia	thermoleophilales	thermoleophilaceae	thermoleophilum	thermoleophilum spp.	26	37	20	11	11	13	3	2	3	6
bacteria	actinobacteria	actinobacteria	actinomycetales	cryptosporangiaceae	cryptosporangium	cryptosporangium japonicum	7	4	13	9	3	14	26	18	33	4
bacteria	actinobacteria	actinobacteria	actinomycetales	thermomonosporaceae	actinomadura	actinomadura scrupuli	12	68	0	2	1	27	0	0	0	0
bacteria	proteobacteria	deltaproteobacteria	myxococcales	myxococcaceae	myxococcus	myxococcus spp.	1	3	30	9	16	8	12	5	19	1
bacteria	proteobacteria	betaproteobacteria	nitrosomonadales	nitrosomonadaceae	nitrosovibrio	nitrosovibrio spp.	16	11	28	12	14	44	1	0	0	5
bacteria	cyanobacteria	cyanobacteria	syneschococcales	leptolyngbyaceae	leptolyngbya	leptolyngbya foveolarum	0	0	0	0	0	0	0	1	0	0
bacteria	proteobacteria	betaproteobacteria	burkholderiales	burkholderiaceae	burkholderia	burkholderia spp.	14	10	2	10	1	29	1	2	6	43
bacteria	proteobacteria	alphaproteobacteria	rhizobiales	hyphomicrobiaceae	blastochloris	blastochloris spp.	0	2	2	2	1	4	0	0	1	3
bacteria	acidobacteria	acidobacteriia	acidobacteriales	acidobacteriaceae	acidobacterium	acidobacterium spp.	160	146	109	40	38	117	3	0	3	1
bacteria	proteobacteria	deltaproteobacteria	desulfuromonadales	geobacteraceae	geobacter	geobacter humireducens	7	4	42	14	51	17	1	1	2	1
bacteria	bacteroidetes	cytophagia	cytophagales	cytophagaceae	cytophaga	cytophaga spp.	71	6	10	18	7	9	3	1	7	2
bacteria	actinobacteria	actinobacteria	rubrobacterales	rubrobacteraceae	rubrobacter	rubrobacter spp.	18	54	30	10	9	31	0	0	0	1
bacteria	proteobacteria	alphaproteobacteria	rhizobiales	rhizobiales	nordella	nordella spp.	5	8	4	7	5	16	5	1	18	22
bacteria	chloroflexi	ktedonobacteria	ktedonobacterales	ktedonobacteraceae	ktedonobacter	bacterium sosp1_30	1	0	1	0	0	1	1	0	1	1
bacteria	proteobacteria	deltaproteobacteria	desulfuromonadales	pelobacteraceae	pelobacter	pelobacter spp.	34	13	68	14	23	52	0	0	1	0
bacteria	bacteroidetes	cytophagia	cytophagales	cytophagaceae	ohtaekwangia	ohtaekwangia spp.	1	0	9	11	17	41	2	9	4	43
bacteria	bacteroidetes	sphingobacteriia	sphingobacteriales	chitinophagaceae	chitinophaga	chitinophaga sp.	1	1	2	9	15	53	3	6	2	28
bacteria	proteobacteria	alphaproteobacteria	rhizobiales	hyphomicrobiaceae	pedomicrobium	pedomicrobium spp.	3	1	4	1	1	3	0	0	0	2
bacteria	bacteroidetes	flavobacteriia	flavobacteriales	flavobacteriaceae	chryseobacterium	chryseobacterium joostei	1	1	0	50	36	2	0	36	1	1
bacteria	proteobacteria	alphaproteobacteria	rhodospirillales	rhodospirillales	reyranella	reyranella soli	6	6	8	18	11	32	2	7	3	79
bacteria	proteobacteria	deltaproteobacteria	desulfuromonadales	geobacteraceae	geothermobacter	geothermobacter spp.	33	20	14	6	6	22	0	0	0	0
bacteria	proteobacteria	alphaproteobacteria	rhizobiales	methylocystaceae	methylosinus	methylosinus spp.	10	17	9	10	5	21	0	0	0	4
bacteria	acidobacteria	acidobacteriia	acidobacteriales	acidobacteriaceae	acidobacterium	acidobacterium spp.	1	2	1	0	0	1	1	2	0	15
bacteria	proteobacteria	gammaproteobacteria	pseudomonadales	pseudomonadaceae	pseudomonas	pseudomonas sp.	33	12	41	43	130	58	14	51	28	79
bacteria	proteobacteria	deltaproteobacteria	myxococcales	kofleriaceae	haliangium	haliangium spp.	23	22	10	7	7	33	1	1	1	6
bacteria	proteobacteria	deltaproteobacteria	syntrophobacterales	syntrophobacteraceae	syntrophobacter	syntrophobacter spp.	26	23	31	7	12	25	0	0	0	0
bacteria	actinobacteria	actinobacteria	actinomycetales	frankiaceae	frankia	frankia spp.	39	38	7	6	2	10	3	0	0	5
bacteria	acidobacteria	solibacteres	solibacterales	solibacteraceae	candidatus solibacter	uncultured solibacter sp.	29	36	24	6	11	15	1	0	1	0
bacteria	proteobacteria	betaproteobacteria	methylophilales	methylophilaceae	methylobacillus	methylobacillus spp.	1	1	10	7	10	59	2	3	16	12
bacteria	proteobacteria	alphaproteobacteria	caulobacterales	caulobacteraceae	phenylobacterium	phenylobacterium spp.	0	0	2	5	0	3	3	0	3	22
bacteria	acidobacteria	acidobacteriia	acidobacteriales	acidobacteriaceae	terriglobus	terriglobus tenax	0	0	12	37	4	2	11	37	1	2
archaea	thaumarchaeota	thaumarchaeota	nitrososphaerales	nitrososphaeraceae	nitrososphaera	candidatus nitrososphaera gargensis	15	36	22	7	9	24	0	0	0	0
bacteria	proteobacteria	betaproteobacteria	hydrogenophilales	hydrogenophilaceae	thiobacillus	thiobacillus spp.	45	74	20	10	14	15	0	0	2	0
fungi	ascomycota	dothideomycetes	pleosporales	pleosporales	wettsteinina	wettsteinina lacustris	0	1	1	4	0	0	1	0	0	0
bacteria	proteobacteria	alphaproteobacteria	sphingomonadales	sphingomonadaceae	sphingomonas	sphingomonas wittichii	0	0	3	3	0	1	1	14	0	7
bacteria	gemmatimonadetes	gemmatimonadetes	gemmatimonadales	gemmatimonadaceae	gemmatimonas	gemmatimonas spp.	13	17	39	13	17	19	0	0	0	0
bacteria	proteobacteria	betaproteobacteria	burkholderiales	burkholderiaceae	burkholderia	burkholderia spp.	10	28	21	8	7	48	0	1	1	3
bacteria	proteobacteria	gammaproteobacteria	xanthomonadales	xanthomonadaceae	pseudoxanthomonas	pseudoxanthomonas mexicana	0	0	29	30	29	11	20	32	11	0
bacteria	proteobacteria	deltaproteobacteria	myxococcales	anaeromyxobacteraceae	anaeromyxobacter	anaeromyxobacter dehalogenans	18	23	37	7	21	12	1	0	1	0
bacteria	proteobacteria	betaproteobacteria	burkholderiales	burkholderiaceae	burkholderia	burkholderia spp.	2	3	6	1	3	15	1	0	0	0
bacteria	actinobacteria	actinobacteria	actinomycetales	micromonosporaceae	actinoplanes	actinoplanes sp.	11	7	11	26	12	9	14	23	15	10
bacteria	acidobacteria	solibacteres	solibacterales	solibacteraceae	candidatus solibacter	uncultured solibacter sp.	1	0	4	26	8	3	19	53	0	4
bacteria	proteobacteria	deltaproteobacteria	myxococcales	cystobacteraceae	cystobacter	cystobacter spp.	53	71	35	9	17	25	2	1	1	1
bacteria	bacteroidetes	sphingobacteriia	sphingobacteriales	chitinophagaceae	chitinophaga	chitinophaga spp.	3	1	23	8	8	2	19	5	2	0
bacteria	gemmatimonadetes	gemmatimonadetes	gemmatimonadales	gemmatimonadaceae	gemmatimonas	gemmatimonas spp.	1	3	3	0	3	13	0	0	2	21
archaea	thaumarchaeota	thaumarchaeota	nitrososphaerales	nitrososphaeraceae	nitrososphaera	nitrososphaera sp.	17	18	35	8	17	16	0	0	0	0
bacteria	planctomycetes	planctomycetia	planctomycetales	planctomycetaceae	blastopirellula	blastopirellula spp.	27	32	1	1	6	12	1	1	7	24
bacteria	proteobacteria	alphaproteobacteria	caulobacterales	caulobacteraceae	phenylobacterium	phenylobacterium spp.	4	1	16	21	18	12	6	7	9	10
bacteria	bacteroidetes	sphingobacteriia	sphingobacteriales	chitinophagaceae	niastella	niastella sp.	4	1	4	7	56	13	18	1	0	31
bacteria	proteobacteria	alphaproteobacteria	sphingomonadales	sphingomonadaceae	novosphingobium	novosphingobium capsulatum	0	1	6	8	13	4	0	2	8	1
bacteria	proteobacteria	alphaproteobacteria	sphingomonadales	sphingomonadaceae	sphingobium	sphingobium spp.	1	0	1	16	15	5	37	24	10	4
bacteria	proteobacteria	alphaproteobacteria	rhizobiales	hyphomicrobiaceae	rhodoplanes	rhodoplanes spp.	8	11	9	4	5	6	1	2	2	7
bacteria	gemmatimonadetes	gemmatimonadetes	gemmatimonadales	gemmatimonadaceae	gemmatimonas	gemmatimonas spp.	30	24	26	6	8	9	0	0	1	1
bacteria	bacteroidetes	cytophagia	cytophagales	cytophagaceae	ohtaekwangia	ohtaekwangia spp.	89	87	48	12	35	45	2	2	1	6
bacteria	proteobacteria	alphaproteobacteria	rhizobiales	bradyrhizobiaceae	bradyrhizobium	bradyrhizobium spp.	1	1	2	7	1	3	3	11	6	85
bacteria	proteobacteria	alphaproteobacteria	rhizobiales	methylobacteriaceae	methylobacterium	methylobacterium spp.	15	13	10	18	6	8	2	0	0	3
bacteria	gemmatimonadetes	gemmatimonadetes	gemmatimonadales	gemmatimonadaceae	gemmatimonas	gemmatimonas spp.	12	15	38	13	14	34	1	0	0	1
bacteria	bacteroidetes	sphingobacteriia	sphingobacteriales	sphingobacteriaceae	pedobacter	pedobacter spp.	2	0	19	2	27	45	7	1	17	1
bacteria	proteobacteria	betaproteobacteria	hydrogenophilales	hydrogenophilaceae	thiobacillus	thiobacillus spp.	16	17	15	24	7	19	0	3	0	1
bacteria	proteobacteria	alphaproteobacteria	rhizobiales	hyphomicrobiaceae	hyphomicrobium	hyphomicrobium spp.	20	25	1	4	1	7	6	2	23	24
bacteria	bacteroidetes	sphingobacteriia	sphingobacteriales	saprospiraceae	haliscomenobacter	haliscomenobacter spp.	2	6	19	16	11	55	1	2	2	1
bacteria	actinobacteria	actinobacteria	actinomycetales	actinomycetaceae	actinomyces	actinomyces spp.	49	22	12	8	5	13	1	1	1	3
bacteria	proteobacteria	betaproteobacteria	burkholderiales	burkholderiaceae	cupriavidus	cupriavidus spp.	21	22	33	16	5	6	1	2	0	0
bacteria	actinobacteria	actinobacteria	actinomycetales	geodermatophilaceae	geodermatophilus	geodermatophilus spp.	25	36	16	9	5	22	0	0	0	0
bacteria	chloroflexi	dehalococcoidia	dehalococcoidales	dehalococcoidaceae	dehalococcoides	dehalococcoides spp.	38	47	17	12	13	16	1	0	2	0
bacteria	proteobacteria	alphaproteobacteria	rhizobiales	rhodobiaceae	afifella	afifella marina	29	21	6	5	7	14	2	2	1	3
bacteria	gemmatimonadetes	gemmatimonadetes	gemmatimonadales	gemmatimonadaceae	gemmatimonas	gemmatimonas spp.	28	28	21	7	7	20	0	0	0	1
bacteria	acidobacteria	acidobacteriia	acidobacteriales	acidobacteriaceae	acidobacterium	acidobacterium spp.	24	30	37	13	18	15	0	0	0	0
bacteria	chloroflexi	chloroflexia	chloroflexales	chloroflexaceae	chloroflexus	chloroflexus spp.	6	8	10	7	8	10	4	3	6	37
bacteria	planctomycetes	planctomycetia	planctomycetales	planctomycetaceae	pirellula	pirellula spp.	47	47	6	1	2	5	0	0	0	2
bacteria	proteobacteria	gammaproteobacteria	xanthomonadales	xanthomonadaceae	metallibacterium	metallibacterium spp.	7	0	1	4	1	9	0	0	0	7
bacteria	actinobacteria	actinobacteria	actinomycetales	cellulomonadaceae	cellulomonas	cellulomonas spp.	14	16	6	3	2	5	1	1	4	1
bacteria	acidobacteria	solibacteres	solibacterales	solibacteraceae	candidatus solibacter	uncultured candidatus solibacter sp.	31	20	20	7	9	21	0	0	2	11
bacteria	proteobacteria	betaproteobacteria	burkholderiales	oxalobacteraceae	massilia	massilia timonae	9	13	14	43	9	5	5	5	13	7
bacteria	bacteroidetes	cytophagia	cytophagales	cytophagaceae	cytophaga	cytophaga spp.	62	28	7	5	22	21	1	1	9	0
bacteria	firmicutes	clostridia	thermoanaerobacterales	thermoanaerobacteraceae	moorella	moorella spp.	6	26	11	10	6	25	0	1	1	0
bacteria	cyanobacteria	cyanobacteria	synechococcales	synechococcaceae	synechococcus	synechococcus spp.	12	8	21	7	16	43	0	0	0	0
bacteria	bacteroidetes	flavobacteriia	flavobacteriales	flavobacteriaceae	flavobacterium	flavobacterium spp.	17	13	18	23	11	13	0	1	2	3
bacteria	acidobacteria	acidobacteriia	acidobacteriales	acidobacteriaceae	acidobacterium	acidobacterium spp.	1	0	0	0	0	0	0	1	0	0
bacteria	verrucomicrobia	verrucomicrobiae	verrucomicrobiales	verrucomicrobiaceae	prosthecobacter	prosthecobacter spp.	14	8	16	12	19	26	5	4	2	3
fungi	ascomycota	dothideomycetes	pleosporales	didymellaceae	phoma	phoma medicaginis	4	1	3	5	0	7	1	61	2	25
bacteria	chloroflexi	anaerolineae	anaerolineales	anaerolineaceae	levilinea	levilinea spp.	15	21	17	6	7	21	3	6	4	11
bacteria	proteobacteria	betaproteobacteria	hydrogenophilales	hydrogenophilaceae	thiobacillus	thiobacillus spp.	20	20	28	5	13	37	1	2	0	5
bacteria	proteobacteria	alphaproteobacteria	rhizobiales	beijerinckiaceae	chelatococcus	chelatococcus sp.	35	37	11	9	5	6	0	1	0	0
bacteria	bacteroidetes	cytophagia	cytophagales	cytophagaceae	ohtaekwangia	ohtaekwangia spp.	23	26	16	3	8	7	0	1	1	0
bacteria	proteobacteria	alphaproteobacteria	caulobacterales	caulobacteraceae	brevundimonas	brevundimonas spp.	0	0	1	2	2	4	2	4	3	75
bacteria	bacteroidetes	sphingobacteriia	sphingobacteriales	sphingobacteriaceae	sphingobacterium	sphingobacterium spp.	0	4	1	0	0	3	1	6	0	0
bacteria	chloroflexi	chloroflexi	chloroflexi	chloroflexi	kouleothrix	kouleothrix spp.	18	23	11	4	17	20	2	0	9	3
bacteria	proteobacteria	betaproteobacteria	nitrosomonadales	nitrosomonadaceae	nitrosospira	nitrosospira spp.	0	0	38	24	11	19	3	1	1	0
bacteria	proteobacteria	betaproteobacteria	burkholderiales	burkholderiaceae	cupriavidus	cupriavidus taiwanensis	0	0	16	12	27	7	14	23	6	7
bacteria	actinobacteria	actinobacteria	solirubrobacterales	conexibacteraceae	conexibacter	conexibacter spp.	12	34	26	12	11	18	1	0	0	3
bacteria	proteobacteria	gammaproteobacteria	xanthomonadales	xanthomonadaceae	stenotrophomonas	stenotrophomonas maltophilia	1	5	3	12	10	1	0	19	2	8
bacteria	proteobacteria	alphaproteobacteria	rhodospirillales	rhodospirillaceae	defluviicoccus	defluviicoccus spp.	16	44	47	7	20	23	0	0	0	0
bacteria	firmicutes	clostridia	thermoanaerobacterales	thermoanaerobacteraceae	moorella	moorella spp.	68	48	38	7	6	7	0	0	0	0
bacteria	bacteroidetes	sphingobacteriia	sphingobacteriales	chitinophagaceae	lacibacter	lacibacter spp.	3	4	30	3	49	10	0	0	1	0
bacteria	proteobacteria	gammaproteobacteria	xanthomonadales	xanthomonadaceae	lysobacter	thermomonas dokdonensis	32	22	23	21	14	35	1	5	2	4
bacteria	acidobacteria	acidobacteriia	acidobacteriales	acidobacteriaceae	acidobacterium	acidobacterium spp.	27	31	27	9	9	18	0	0	0	0
bacteria	proteobacteria	alphaproteobacteria	rhizobiales	methylobacteriaceae	methylobacterium	methylobacterium spp.	52	19	9	1	4	24	1	0	1	0
bacteria	proteobacteria	alphaproteobacteria	rhizobiales	phyllobacteriaceae	mesorhizobium	mesorhizobium spp.	5	5	3	4	7	10	0	4	1	20
bacteria	verrucomicrobia	verrucomicrobiae	verrucomicrobiales	verrucomicrobia subdivision 3	pedosphaera	pedosphaera spp.	20	32	22	6	7	16	0	0	0	1
bacteria	proteobacteria	gammaproteobacteria	alteromonadales	alteromonadaceae	alteromonas	alteromonas sp.	18	24	21	5	12	18	0	2	0	1
bacteria	verrucomicrobia	verrucomicrobiae	verrucomicrobiales	verrucomicrobia subdivision 3	pedosphaera	pedosphaera spp.	23	19	11	9	12	24	0	0	1	1
bacteria	actinobacteria	actinobacteria	solirubrobacterales	conexibacteraceae	conexibacter	conexibacter spp.	4	3	29	18	15	6	2	0	3	1
bacteria	gemmatimonadetes	gemmatimonadetes	gemmatimonadales	gemmatimonadaceae	gemmatimonas	gemmatimonas spp.	6	8	22	10	9	41	0	0	0	0
bacteria	actinobacteria	actinobacteria	solirubrobacterales	conexibacteraceae	conexibacter	conexibacter spp.	0	0	1	0	0	2	0	0	0	86
bacteria	acidobacteria	acidobacteriia	acidobacteriales	acidobacteriaceae	acidobacterium	acidobacterium spp.	0	1	1	35	2	1	0	36	0	12
bacteria	proteobacteria	alphaproteobacteria	rhodospirillales	rhodospirillales	reyranella	reyranella sp.	0	0	4	2	4	10	2	5	1	59
bacteria	proteobacteria	deltaproteobacteria	myxococcales	polyangiaceae	byssovorax	byssovorax spp.	9	5	6	6	7	8	0	1	0	17
bacteria	acidobacteria	holophagae	holophagales	holophagaceae	holophaga	holophaga spp.	12	14	23	8	11	31	1	1	0	1
bacteria	bacteroidetes	sphingobacteriia	sphingobacteriales	chitinophagaceae	sediminibacterium	sediminibacterium sp.	2	1	24	8	19	23	0	1	0	3
bacteria	proteobacteria	alphaproteobacteria	rhodospirillales	rhodospirillaceae	defluviicoccus	defluviicoccus spp.	9	43	16	2	9	14	1	0	0	0
bacteria	proteobacteria	betaproteobacteria	burkholderiales	burkholderiaceae	ralstonia	ralstonia pickettii	0	2	2	2	0	0	0	1	1	0
bacteria	actinobacteria	actinobacteria	rubrobacterales	rubrobacteraceae	rubrobacter	rubrobacter spp.	28	34	29	3	10	28	1	1	1	1
bacteria	actinobacteria	actinobacteria	solirubrobacterales	conexibacteraceae	conexibacter	conexibacter sp.	3	0	0	1	0	1	1	1	2	4
bacteria	bacteroidetes	cytophagia	cytophagales	cytophagaceae	cytophaga	cytophaga spp.	102	126	8	4	7	41	1	0	0	8
bacteria	proteobacteria	deltaproteobacteria	desulfuromonadales	geobacteraceae	geobacter	geobacter spp.	17	25	14	19	3	35	2	1	13	40
bacteria	bacteroidetes	sphingobacteriia	sphingobacteriales	chitinophagaceae	niastella	niastella spp.	9	14	19	10	15	21	29	4	2	9
eukaryota	bacillariophyta	fragilariophyceae	fragilariales	fragilariaceae	asterionellopsis	asterionellopsis glacialis	26	72	3	1	4	6	0	1	0	0
bacteria	acidobacteria	solibacteres	solibacterales	solibacteraceae	candidatus solibacter	uncultured candidatus solibacter sp.	18	16	21	11	13	21	0	1	2	0
bacteria	proteobacteria	deltaproteobacteria	desulfuromonadales	pelobacteraceae	pelobacter	pelobacter spp.	38	38	31	8	19	26	0	0	3	3
bacteria	proteobacteria	betaproteobacteria	rhodocyclales	rhodocyclaceae	sterolibacterium	sterolibacterium sp.	8	4	33	17	15	20	2	0	0	1
bacteria	verrucomicrobia	verrucomicrobiae	verrucomicrobiales	verrucomicrobiaceae	verrucomicrobium	verrucomicrobium spp.	33	28	14	7	5	5	1	0	1	0
bacteria	proteobacteria	alphaproteobacteria	rhizobiales	methylobacteriaceae	methylobacterium	methylobacterium spp.	25	14	3	6	4	40	1	0	0	9
bacteria	gemmatimonadetes	gemmatimonadetes	gemmatimonadales	gemmatimonadaceae	gemmatimonas	gemmatimonas spp.	37	46	20	11	5	30	0	1	0	3
bacteria	proteobacteria	alphaproteobacteria	rhizobiales	hyphomicrobiaceae	rhodoplanes	rhodoplanes spp.	11	10	3	2	0	8	0	0	0	46
bacteria	proteobacteria	alphaproteobacteria	rhizobiales	hyphomicrobiaceae	rhodoplanes	rhodoplanes spp.	30	38	14	3	4	7	1	0	1	3
bacteria	proteobacteria	deltaproteobacteria	desulfuromonadales	pelobacteraceae	pelobacter	pelobacter spp.	15	10	28	10	4	28	1	1	0	0
bacteria	proteobacteria	betaproteobacteria	nitrosomonadales	nitrosomonadaceae	nitrosospira	nitrosospira spp.	4	9	26	11	17	21	0	2	1	0
bacteria	proteobacteria	gammaproteobacteria	xanthomonadales	sinobacteraceae	steroidobacter	steroidobacter spp.	1	0	8	9	12	18	1	10	6	4
bacteria	proteobacteria	deltaproteobacteria	desulfobacterales	desulfobacteraceae	desulforegula	desulforegula spp.	9	4	25	10	11	19	3	0	1	0
bacteria	proteobacteria	alphaproteobacteria	rhizobiales	rhizobiaceae	rhizobium	rhizobium spp.	5	9	7	20	25	19	29	23	40	106
bacteria	chloroflexi	chloroflexia	chloroflexales	roseiflexaceae	roseiflexus	roseiflexus spp.	12	21	16	11	13	32	1	0	4	6
bacteria	chloroflexi	chloroflexia	chloroflexales	chloroflexaceae	chloroflexus	chloroflexus spp.	26	27	3	4	4	13	0	0	3	11
bacteria	proteobacteria	alphaproteobacteria	rhizobiales	rhodobiaceae	afifella	afifella pfennigii	34	32	23	14	13	16	0	2	2	2
bacteria	acidobacteria	acidobacteriia	acidobacteriales	acidobacteriaceae	acidobacterium	acidobacterium spp.	9	13	16	5	10	14	1	0	0	3
bacteria	planctomycetes	planctomycetia	planctomycetales	planctomycetaceae	blastopirellula	blastopirellula spp.	36	26	4	2	2	5	2	0	0	1
bacteria	actinobacteria	actinobacteria	gaiellales	gaiellaceae	gaiella	gaiella spp.	13	11	14	7	4	16	1	0	2	3
bacteria	actinobacteria	actinobacteria	actinomycetales	micromonosporaceae	luedemannella	luedemannella sp.	32	21	8	7	4	14	1	2	0	3
bacteria	proteobacteria	deltaproteobacteria	myxococcales	kofleriaceae	kofleria	kofleria spp.	2	2	34	34	16	5	1	10	4	1
bacteria	bacteroidetes	sphingobacteriia	sphingobacteriales	chitinophagaceae	chitinophaga	chitinophaga spp.	1	0	2	45	5	2	3	31	1	3
bacteria	actinobacteria	actinobacteria	actinomycetales	actinomycetaceae	actinomyces	actinomyces spp.	15	28	17	3	10	23	0	0	0	1
bacteria	proteobacteria	gammaproteobacteria	xanthomonadales	xanthomonadaceae	rudaea	rudaea cellulosilytica	1	0	0	1	0	1	0	0	0	0
bacteria	bacteroidetes	cytophagia	cytophagales	cytophagaceae	cytophaga	cytophaga spp.	1	2	3	2	3	7	8	4	0	44
bacteria	verrucomicrobia	verrucomicrobiae	verrucomicrobiales	verrucomicrobia subdivision 3	pedosphaera	pedosphaera spp.	12	10	38	10	21	45	3	0	0	1
bacteria	actinobacteria	thermoleophilia	thermoleophilales	thermoleophilaceae	thermoleophilum	thermoleophilum spp.	21	31	15	7	3	10	1	2	2	1
bacteria	chloroflexi	thermomicrobia	thermomicrobiales	thermomicrobiaceae	thermomicrobium	thermomicrobium spp.	35	26	4	0	3	16	0	0	0	1
bacteria	acidobacteria	acidobacteriia	acidobacteriales	acidobacteriaceae	acidobacterium	acidobacterium spp.	25	28	43	39	58	75	16	10	9	9
bacteria	chloroflexi	chloroflexia	chloroflexales	chloroflexaceae	chloroflexus	chloroflexus spp.	33	31	4	2	5	12	0	0	1	0
bacteria	bacteroidetes	cytophagia	cytophagales	cytophagaceae	cytophaga	cytophaga spp.	13	6	1	4	1	7	0	0	3	25
eukaryota	eukaryota	chrysophyceae	chromulinales	chromulinaceae	ochromonas	ochromonas danica	0	1	0	0	0	0	0	0	1	0
bacteria	proteobacteria	deltaproteobacteria	desulfuromonadales	geobacteraceae	geobacter	geobacter spp.	12	8	26	14	7	20	0	0	0	0
bacteria	proteobacteria	gammaproteobacteria	xanthomonadales	xanthomonadaceae	frateuria	frateuria soli	1	2	6	55	3	2	5	47	2	0
bacteria	actinobacteria	actinobacteria	actinomycetales	nocardiaceae	nocardia	nocardia spp.	0	0	1	1	0	1	2	1	2	1
bacteria	proteobacteria	deltaproteobacteria	desulfuromonadales	geobacteraceae	geothermobacter	geothermobacter spp.	37	11	17	5	13	19	1	2	1	2
bacteria	nitrospirae	nitrospira	nitrospirales	nitrospiraceae	nitrospira	nitrospira spp.	10	20	14	8	18	8	0	0	0	1
bacteria	bacteroidetes	sphingobacteriia	sphingobacteriales	chitinophagaceae	flavisolibacter	flavisolibacter spp.	2	2	1	5	5	10	1	1	0	46
bacteria	proteobacteria	deltaproteobacteria	desulfuromonadales	geobacteraceae	geothermobacter	geothermobacter spp.	33	16	11	2	4	19	0	0	0	0
fungi	ascomycota	dothideomycetes	pleosporales	pleosporaceae	pyrenophora	pyrenophora phaeocomes	0	1	0	0	0	1	0	1	0	0
bacteria	proteobacteria	deltaproteobacteria	myxococcales	polyangiaceae	jahnella	jahnella thaxteri	0	8	17	2	14	24	14	1	6	0
bacteria	proteobacteria	alphaproteobacteria	rhizobiales	phyllobacteriaceae	nitratireductor	nitratireductor spp.	10	1	7	1	11	27	0	2	3	18
bacteria	proteobacteria	alphaproteobacteria	rhodospirillales	rhodospirillales	reyranella	reyranella massiliensis	11	7	7	7	7	4	10	5	7	28
bacteria	proteobacteria	deltaproteobacteria	myxococcales	anaeromyxobacteraceae	anaeromyxobacter	anaeromyxobacter spp.	2	80	0	0	1	0	0	0	1	0
bacteria	proteobacteria	gammaproteobacteria	alteromonadales	alteromonadaceae	alteromonas	alteromonas sp.	10	16	20	1	15	17	1	1	0	3
bacteria	proteobacteria	betaproteobacteria	burkholderiales	burkholderiaceae	ralstonia	ralstonia spp.	12	8	6	1	2	5	2	1	0	28
eukaryota	eukaryota	chrysophyceae	chromulinales	chromulinaceae	pedospumella	pedospumella encystans	0	1	1	1	0	1	0	0	0	1
bacteria	proteobacteria	gammaproteobacteria	pseudomonadales	pseudomonadaceae	pseudomonas	pseudomonas spp.	13	15	26	6	4	19	0	0	1	0
bacteria	actinobacteria	actinobacteria	solirubrobacterales	conexibacteraceae	conexibacter	conexibacter spp.	1	1	3	3	0	1	2	0	3	2
bacteria	planctomycetes	planctomycetia	planctomycetales	planctomycetaceae	zavarzinella	zavarzinella spp.	30	39	8	11	3	3	1	0	1	1
bacteria	actinobacteria	actinobacteria	rubrobacterales	rubrobacteraceae	rubrobacter	rubrobacter spp.	0	0	0	13	0	0	0	71	0	0
bacteria	proteobacteria	deltaproteobacteria	desulfuromonadales	pelobacteraceae	pelobacter	pelobacter spp.	8	16	27	8	6	22	0	0	1	9
bacteria	actinobacteria	actinobacteria	actinomycetales	micromonosporaceae	catellatospora	catellatospora spp.	30	28	4	6	2	5	0	1	0	0
bacteria	proteobacteria	alphaproteobacteria	rhizobiales	beijerinckiaceae	beijerinckia	beijerinckia spp.	27	11	3	1	4	18	0	0	2	2
fungi	ascomycota	dothideomycetes	pleosporales	pleosporales	wettsteinina	wettsteinina lacustris	1	1	0	0	0	0	0	0	0	0
bacteria	proteobacteria	betaproteobacteria	burkholderiales	burkholderiaceae	burkholderia	burkholderia spp.	5	2	4	10	1	2	1	4	2	1
bacteria	chloroflexi	chloroflexia	chloroflexales	chloroflexaceae	chloroflexus	chloroflexus spp.	8	7	2	1	1	11	1	0	0	27
bacteria	proteobacteria	betaproteobacteria	burkholderiales	comamonadaceae	pelomonas	pelomonas sp.	9	15	40	47	167	42	113	8	58	43
bacteria	verrucomicrobia	spartobacteria	spartobacteria	spartobacteria	chthoniobacter	chthoniobacter flavus	17	10	13	14	7	16	2	5	3	20
bacteria	proteobacteria	alphaproteobacteria	rhodospirillales	rhodospirillaceae	rhodocista	rhodocista spp.	1	0	0	5	0	3	0	1	1	9
bacteria	actinobacteria	actinobacteria	actinomycetales	nocardioidaceae	nocardioides	nocardioides spp.	1	0	0	5	1	3	0	7	1	5
bacteria	planctomycetes	planctomycetia	planctomycetales	planctomycetaceae	pirellula	pirellula spp.	12	13	17	3	5	30	0	0	0	1
bacteria	proteobacteria	betaproteobacteria	methylophilales	methylophilaceae	methylobacillus	methylobacillus spp.	2	0	25	10	31	16	1	1	1	0
bacteria	bacteroidetes	cytophagia	cytophagales	cytophagaceae	flexibacter	flexibacter spp.	0	1	0	15	0	2	0	8	0	0
bacteria	proteobacteria	alphaproteobacteria	rhizobiales	methylobacteriaceae	methylobacterium	methylobacterium spp.	11	16	7	22	13	24	4	2	3	3
bacteria	proteobacteria	betaproteobacteria	burkholderiales	burkholderiales	aquabacterium	aquabacterium spp.	14	19	19	6	7	7	0	1	0	1
bacteria	gemmatimonadetes	gemmatimonadetes	gemmatimonadales	gemmatimonadaceae	gemmatimonas	gemmatimonas spp.	23	38	4	2	5	8	0	0	0	0
fungi	ascomycota	dothideomycetes	pleosporales	pleosporales	wettsteinina	wettsteinina lacustris	0	0	0	0	0	0	0	0	0	0
bacteria	proteobacteria	deltaproteobacteria	myxococcales	anaeromyxobacteraceae	anaeromyxobacter	anaeromyxobacter spp.	0	1	1	3	0	2	0	0	0	74
bacteria	proteobacteria	gammaproteobacteria	xanthomonadales	xanthomonadaceae	dokdonella	dokdonella spp.	1	0	12	3	34	3	5	2	1	1
fungi	ascomycota	sordariomycetes	xylariales	xylariaceae	xylaria	xylaria hypoxylon	0	1	0	0	0	0	0	0	2	9
bacteria	proteobacteria	deltaproteobacteria	desulfuromonadales	pelobacteraceae	pelobacter	pelobacter spp.	2	14	0	0	7	51	0	0	0	1
fungi	ascomycota	sordariomycetes	chaetosphaeriales	chaetosphaeriaceae	menispora	menispora tortuosa	0	0	0	0	0	0	0	1	4	3
bacteria	proteobacteria	betaproteobacteria	burkholderiales	burkholderiaceae	ralstonia	ralstonia spp.	48	23	1	3	0	5	0	0	0	0
bacteria	proteobacteria	alphaproteobacteria	rhizobiales	hyphomicrobiaceae	prosthecomicrobium	prosthecomicrobium spp.	0	0	0	0	1	0	0	0	0	1
bacteria	verrucomicrobia	verrucomicrobiae	verrucomicrobiales	verrucomicrobiaceae	verrucomicrobium	verrucomicrobium spp.	42	34	26	7	10	29	0	0	0	1
bacteria	gemmatimonadetes	gemmatimonadetes	gemmatimonadales	gemmatimonadaceae	gemmatimonas	gemmatimonas spp.	16	25	15	5	4	5	1	0	0	0
bacteria	firmicutes	bacilli	bacillales	paenibacillaceae	paenibacillus	paenibacillus sp.	2	2	2	2	0	1	0	0	0	3
bacteria	proteobacteria	alphaproteobacteria	rhizobiales	hyphomicrobiaceae	devosia	devosia soli	2	3	5	2	1	1	0	2	0	54
bacteria	proteobacteria	deltaproteobacteria	myxococcales	kofleriaceae	kofleria	kofleria spp.	1	2	1	1	1	8	0	0	0	6
bacteria	proteobacteria	gammaproteobacteria	xanthomonadales	xanthomonadaceae	fulvimonas	fulvimonas soli	5	3	24	8	16	20	0	0	2	0
bacteria	chloroflexi	chloroflexi	chloroflexi	chloroflexi	kouleothrix	kouleothrix spp.	23	34	17	11	13	17	2	0	2	1
bacteria	chlamydiae	chlamydiia	chlamydiales	chlamydiaceae	chlamydia	chlamydia spp.	0	0	0	0	0	0	0	0	0	1
bacteria	proteobacteria	alphaproteobacteria	rhodospirillales	rhodospirillales	reyranella	reyranella sp.	0	2	4	6	3	5	3	3	0	65
bacteria	actinobacteria	actinobacteria	actinomycetales	promicromonosporaceae	promicromonospora	promicromonospora sp.	1	0	0	6	0	5	0	64	0	0
bacteria	firmicutes	clostridia	thermoanaerobacterales	thermoanaerobacteraceae	moorella	moorella spp.	1	10	37	8	10	9	0	0	2	1
bacteria	chlamydiae	chlamydiia	chlamydiales	chlamydiaceae	chlamydia	chlamydia spp.	0	0	0	0	0	0	0	0	1	0
bacteria	chloroflexi	chloroflexia	chloroflexales	chloroflexaceae	chloroflexus	chloroflexus spp.	34	21	1	1	1	5	1	0	1	9
bacteria	actinobacteria	actinobacteria	solirubrobacterales	conexibacteraceae	conexibacter	conexibacter spp.	18	14	5	1	0	6	3	0	0	7
bacteria	proteobacteria	deltaproteobacteria	desulfuromonadales	pelobacteraceae	pelobacter	pelobacter spp.	6	12	27	4	5	21	0	0	0	0
bacteria	proteobacteria	gammaproteobacteria	chromatiales	ectothiorhodospiraceae	thiorhodospira	thiorhodospira spp.	115	64	18	14	13	63	0	2	3	44
bacteria	gemmatimonadetes	gemmatimonadetes	gemmatimonadales	gemmatimonadaceae	gemmatimonas	gemmatimonas spp.	8	13	20	10	10	10	1	1	0	1
bacteria	planctomycetes	planctomycetia	planctomycetales	planctomycetaceae	blastopirellula	blastopirellula spp.	0	0	1	1	0	1	0	0	0	6
bacteria	bacteroidetes	sphingobacteriia	sphingobacteriales	chitinophagaceae	chitinophaga	chitinophaga spp.	22	24	12	4	8	4	1	1	0	1
bacteria	proteobacteria	betaproteobacteria	nitrosomonadales	nitrosomonadaceae	nitrosospira	nitrosospira spp.	14	12	27	6	17	6	0	0	2	0
bacteria	proteobacteria	alphaproteobacteria	rhizobiales	phyllobacteriaceae	mesorhizobium	mesorhizobium spp.	1	0	0	0	0	1	0	1	0	1
bacteria	proteobacteria	deltaproteobacteria	desulfuromonadales	geobacteraceae	geobacter	geobacter spp.	16	19	16	9	5	14	0	0	1	2
bacteria	proteobacteria	betaproteobacteria	rhodocyclales	rhodocyclaceae	uliginosibacterium	uliginosibacterium gangwonense	5	0	5	1	47	15	0	1	2	0
bacteria	chloroflexi	chloroflexia	chloroflexales	chloroflexaceae	chloroflexus	chloroflexus spp.	58	11	0	0	1	3	0	0	1	2
bacteria	proteobacteria	alphaproteobacteria	caulobacterales	caulobacteraceae	caulobacter	caulobacter spp.	15	29	12	3	5	9	2	0	0	0
bacteria	bacteroidetes	sphingobacteriia	sphingobacteriales	chitinophagaceae	terrimonas	terrimonas spp.	6	14	10	5	12	18	0	0	0	1
eukaryota	eukaryota	oomycetes	peronosporales	peronosporaceae	phytophthora	phytophthora infestans	13	0	1	12	6	41	0	0	1	0
bacteria	verrucomicrobia	verrucomicrobiae	verrucomicrobiales	verrucomicrobiaceae	prosthecobacter	prosthecobacter spp.	1	1	7	12	34	16	0	0	1	1
bacteria	bacteroidetes	sphingobacteriia	sphingobacteriales	sphingobacteriaceae	pedobacter	pedobacter spp.	1	2	15	14	23	10	1	8	6	0
bacteria	bacteroidetes	sphingobacteriia	sphingobacteriales	chitinophagaceae	chitinophaga	chitinophaga spp.	4	18	30	6	17	12	2	0	1	0
bacteria	bacteroidetes	cytophagia	cytophagales	cytophagaceae	siphonobacter	siphonobacter sp.	0	0	4	10	7	1	38	16	1	0
bacteria	proteobacteria	gammaproteobacteria	oceanospirillales	halomonadaceae	chromohalobacter	chromohalobacter sp.	19	10	20	3	9	10	0	1	0	0
bacteria	planctomycetes	planctomycetia	planctomycetales	planctomycetaceae	zavarzinella	zavarzinella spp.	18	36	10	2	2	11	0	0	0	0
bacteria	proteobacteria	deltaproteobacteria	desulfuromonadales	pelobacteraceae	pelobacter	pelobacter carbinolicus	16	16	2	3	6	12	0	0	0	0
bacteria	bacteroidetes	sphingobacteriia	sphingobacteriales	chitinophagaceae	chitinophaga	chitinophaga arvensicola	0	0	0	7	4	1	3	1	1	0
bacteria	proteobacteria	alphaproteobacteria	sphingomonadales	erythrobacteraceae	porphyrobacter	porphyrobacter spp.	20	16	15	8	9	23	1	0	1	2
bacteria	bacteroidetes	sphingobacteriia	sphingobacteriales	chitinophagaceae	flavisolibacter	flavisolibacter spp.	0	0	0	1	1	2	1	2	0	6
bacteria	proteobacteria	betaproteobacteria	burkholderiales	comamonadaceae	polaromonas	polaromonas spp.	0	0	0	0	0	0	1	0	0	0
bacteria	planctomycetes	planctomycetia	planctomycetales	planctomycetaceae	pirellula	pirellula spp.	4	3	26	2	14	25	0	0	0	0
fungi	ascomycota	dothideomycetes	pleosporales	didymellaceae	phoma	phoma medicaginis	28	8	11	7	6	7	0	2	2	0
bacteria	proteobacteria	deltaproteobacteria	myxococcales	anaeromyxobacteraceae	anaeromyxobacter	anaeromyxobacter spp.	11	10	29	3	11	8	0	0	12	2
bacteria	firmicutes	bacilli	bacillales	paenibacillaceae	paenibacillus	paenibacillus sp.	4	5	9	6	37	3	16	2	2	0
bacteria	bacteroidetes	cytophagia	cytophagales	cytophagaceae	ohtaekwangia	ohtaekwangia spp.	0	5	6	4	10	28	1	0	10	24
bacteria	verrucomicrobia	verrucomicrobiae	verrucomicrobiales	verrucomicrobiaceae	verrucomicrobium	verrucomicrobium spp.	24	15	13	3	6	8	0	0	0	1
bacteria	proteobacteria	deltaproteobacteria	desulfuromonadales	geobacteraceae	geobacter	geobacter spp.	18	3	17	3	1	2	1	0	0	0
bacteria	proteobacteria	deltaproteobacteria	myxococcales	kofleriaceae	haliangium	haliangium spp.	0	1	26	30	6	4	1	3	0	0
bacteria	proteobacteria	deltaproteobacteria	myxococcales	anaeromyxobacteraceae	anaeromyxobacter	anaeromyxobacter spp.	27	22	9	1	1	4	0	0	0	1
bacteria	proteobacteria	alphaproteobacteria	rhizobiales	rhizobiaceae	rhizobium	rhizobium spp.	10	8	7	1	10	12	0	0	4	12
bacteria	firmicutes	bacilli	bacillales	bacillaceae	ornithinibacillus	ornithinibacillus sp.	2	0	0	1	0	1	0	0	0	1
fungi	ascomycota	dothideomycetes	pleosporales	pleosporaceae	bipolaris	cochliobolus sativus	0	0	0	1	0	0	0	0	3	0
bacteria	proteobacteria	alphaproteobacteria	sphingomonadales	erythrobacteraceae	altererythrobacter	altererythrobacter spp.	7	11	4	7	6	14	0	0	0	2
bacteria	verrucomicrobia	opitutae	opitutales	opitutaceae	opitutus	opitutus terrae	1	3	13	26	6	6	1	2	1	2
bacteria	proteobacteria	alphaproteobacteria	rhodospirillales	rhodospirillaceae	dongia	dongia spp.	8	3	5	3	2	3	0	2	5	8
bacteria	acidobacteria	holophagae	holophagales	holophagaceae	holophaga	holophaga spp.	9	9	12	5	11	28	0	0	0	0
bacteria	gemmatimonadetes	gemmatimonadetes	gemmatimonadales	gemmatimonadaceae	gemmatimonas	gemmatimonas spp.	8	33	12	4	6	6	0	1	1	0
bacteria	chloroflexi	chloroflexia	chloroflexales	chloroflexaceae	chloroflexus	chloroflexus spp.	22	39	0	1	3	6	0	0	2	1
bacteria	planctomycetes	planctomycetia	planctomycetales	planctomycetaceae	pirellula	pirellula spp.	13	10	0	4	0	6	0	0	0	17
bacteria	bacteroidetes	cytophagia	cytophagales	cytophagaceae	emticicia	emticicia sp.	0	0	3	5	27	7	1	1	9	17
bacteria	proteobacteria	betaproteobacteria	rhodocyclales	rhodocyclaceae	azospira	dechlorosoma sp.	1	0	8	0	57	4	1	0	2	0
bacteria	actinobacteria	actinobacteria	actinomycetales	micromonosporaceae	catellatospora	catellatospora sp.	24	25	2	4	0	8	0	0	0	0
bacteria	proteobacteria	alphaproteobacteria	sphingomonadales	sphingomonadaceae	novosphingobium	novosphingobium spp.	2	5	6	7	0	19	0	1	2	2
fungi	ascomycota	dothideomycetes	pleosporales	pleosporaceae	paradendryphiella	dendryphiella arenaria	4	10	0	7	3	9	0	1	3	31
bacteria	gemmatimonadetes	gemmatimonadetes	gemmatimonadales	gemmatimonadaceae	gemmatimonas	gemmatimonas spp.	8	18	16	4	8	15	1	0	0	1
metazoa	arthropoda	insecta	coleoptera	dytiscidae	philaccolilus	philaccolilus mekus	0	35	32	1	0	0	0	0	1	0
bacteria	bacteroidetes	cytophagia	cytophagales	cytophagaceae	flexibacter	flexibacter flexilis	15	26	7	6	10	15	0	1	18	3
bacteria	proteobacteria	alphaproteobacteria	caulobacterales	caulobacteraceae	phenylobacterium	phenylobacterium spp.	0	0	1	0	2	0	1	0	1	39
bacteria	proteobacteria	betaproteobacteria	burkholderiales	burkholderiaceae	cupriavidus	cupriavidus spp.	10	2	6	4	0	21	0	0	0	7
bacteria	acidobacteria	acidobacteriia	acidobacteriales	acidobacteriaceae	acidobacterium	acidobacterium spp.	3	5	12	24	6	12	1	4	0	2
bacteria	actinobacteria	actinobacteria	acidimicrobiales	acidimicrobiaceae	aciditerrimonas	aciditerrimonas spp.	1	2	7	5	3	4	2	4	3	3
bacteria	proteobacteria	deltaproteobacteria	desulfuromonadales	pelobacteraceae	pelobacter	pelobacter spp.	7	23	17	11	4	19	1	1	0	0
bacteria	bacteroidetes	cytophagia	cytophagales	cytophagaceae	cytophaga	cytophaga spp.	1	0	0	1	0	6	0	0	0	5
bacteria	verrucomicrobia	verrucomicrobiae	verrucomicrobiales	verrucomicrobia subdivision 3	pedosphaera	pedosphaera spp.	11	8	16	5	15	18	0	1	0	0
bacteria	proteobacteria	deltaproteobacteria	desulfobacterales	desulfobacteraceae	algorimarina	algorimarina spp.	0	0	0	0	0	0	0	0	0	0
bacteria	planctomycetes	planctomycetia	planctomycetales	planctomycetaceae	gemmata	gemmata sp.	21	16	21	1	23	24	7	9	18	7
bacteria	chloroflexi	anaerolineae	anaerolineales	anaerolineaceae	bellilinea	bellilinea spp.	38	27	2	0	0	4	0	0	0	0
bacteria	actinobacteria	actinobacteria	actinomycetales	micromonosporaceae	micromonospora	micromonospora spp.	5	10	1	8	4	5	5	9	35	25
bacteria	actinobacteria	actinobacteria	acidimicrobiales	acidimicrobiaceae	ferrimicrobium	ferrimicrobium spp.	9	13	3	2	4	3	0	2	0	4
bacteria	chloroflexi	anaerolineae	anaerolineales	anaerolineaceae	bellilinea	bellilinea spp.	14	12	14	5	4	19	0	0	0	0
bacteria	planctomycetes	planctomycetia	planctomycetales	planctomycetaceae	pirellula	pirellula spp.	10	14	4	0	3	9	0	0	5	10
bacteria	proteobacteria	alphaproteobacteria	sphingomonadales	sphingomonadaceae	sphingobium	sphingobium sp.	0	0	2	4	8	10	8	4	8	35
bacteria	proteobacteria	deltaproteobacteria	syntrophobacterales	syntrophaceae	desulfomonile	desulfomonile spp.	10	31	2	2	2	15	0	0	0	5
bacteria	proteobacteria	alphaproteobacteria	rhizobiales	phyllobacteriaceae	mesorhizobium	mesorhizobium spp.	1	1	12	1	13	21	2	0	11	5
bacteria	proteobacteria	alphaproteobacteria	rhodospirillales	rhodospirillaceae	defluviicoccus	defluviicoccus spp.	13	13	14	6	7	15	0	0	0	0
bacteria	actinobacteria	actinobacteria	actinomycetales	nocardioidaceae	nocardioides	nocardioides spp.	2	5	6	3	3	8	2	1	9	8
bacteria	proteobacteria	deltaproteobacteria	desulfuromonadales	pelobacteraceae	pelobacter	pelobacter spp.	10	3	0	0	0	4	0	0	1	0
bacteria	chloroflexi	chloroflexia	chloroflexales	chloroflexaceae	chloroflexus	chloroflexus spp.	0	1	5	22	6	1	18	1	10	0
bacteria	actinobacteria	actinobacteria	actinomycetales	pseudonocardiaceae	lentzea	lentzea spp.	0	1	3	3	2	2	0	0	0	50
bacteria	gemmatimonadetes	gemmatimonadetes	gemmatimonadales	gemmatimonadaceae	gemmatimonas	gemmatimonas aurantiaca	8	18	7	10	6	10	0	0	1	2
fungi	ascomycota	taphrinomycotina	taphrinomycotina	taphrinomycotina	saitoella	saitoella complicata	0	0	0	1	1	0	0	0	2	8
bacteria	proteobacteria	alphaproteobacteria	sphingomonadales	sphingomonadaceae	blastomonas	blastomonas spp.	0	0	0	0	1	0	0	0	0	0
bacteria	bacteroidetes	sphingobacteriia	sphingobacteriales	sphingobacteriaceae	sphingobacterium	sphingobacterium spp.	3	0	3	18	4	4	2	20	6	6
bacteria	cyanobacteria	oscillatoriophycideae	chroococcales	cyanobacteriaceae	cyanobacterium	cyanobacterium spp.	8	20	12	3	8	18	0	0	0	1
bacteria	verrucomicrobia	opitutae	opitutales	opitutaceae	opitutus	opitutus spp.	23	8	9	13	6	17	0	2	0	2
bacteria	proteobacteria	betaproteobacteria	burkholderiales	burkholderiaceae	burkholderia	burkholderia spp.	4	3	18	6	8	15	1	1	0	1
bacteria	acidobacteria	acidobacteriia	acidobacteriales	acidobacteriaceae	acidobacterium	acidobacterium spp.	20	18	6	4	6	11	0	0	1	1
bacteria	bacteroidetes	cytophagia	cytophagales	cytophagaceae	ohtaekwangia	ohtaekwangia spp.	3	3	7	4	10	20	2	0	16	17
bacteria	chloroflexi	anaerolineae	anaerolineales	anaerolineaceae	ornatilinea	ornatilinea apprima	34	23	2	2	0	1	0	0	1	1
bacteria	actinobacteria	actinobacteria	solirubrobacterales	conexibacteraceae	conexibacter	conexibacter spp.	16	28	11	1	5	5	0	0	0	0
fungi	ascomycota	dothideomycetes	pleosporales	pleosporaceae	bipolaris	bipolaris tetramera	1	0	0	0	1	0	0	0	2	0
bacteria	chloroflexi	thermomicrobia	sphaerobacterales	sphaerobacteraceae	sphaerobacter	sphaerobacter spp.	0	0	0	2	3	4	9	21	4	13
bacteria	verrucomicrobia	opitutae	opitutales	opitutaceae	opitutus	opitutus spp.	17	11	6	2	9	7	2	1	5	5
bacteria	proteobacteria	betaproteobacteria	burkholderiales	oxalobacteraceae	massilia	massilia sp.	14	14	5	6	4	1	2	5	6	5
bacteria	gemmatimonadetes	gemmatimonadetes	gemmatimonadales	gemmatimonadaceae	gemmatimonas	gemmatimonas spp.	10	18	13	6	11	6	0	0	0	0
bacteria	proteobacteria	deltaproteobacteria	myxococcales	polyangiaceae	byssovorax	byssovorax spp.	0	2	7	6	2	0	1	1	0	1
bacteria	bacteroidetes	sphingobacteriia	sphingobacteriales	chitinophagaceae	flavisolibacter	flavisolibacter spp.	30	18	4	3	3	1	0	1	0	2
bacteria	actinobacteria	actinobacteria	actinomycetales	geodermatophilaceae	blastococcus	blastococcus spp.	22	16	6	8	2	5	0	1	0	0
bacteria	actinobacteria	actinobacteria	solirubrobacterales	conexibacteraceae	conexibacter	conexibacter spp.	3	1	10	3	3	1	7	2	17	7
bacteria	proteobacteria	deltaproteobacteria	bdellovibrionales	bacteriovoracaceae	bacteriovorax	bacteriovorax spp.	0	1	0	1	0	0	0	0	1	0
bacteria	bacteroidetes	sphingobacteriia	sphingobacteriales	chitinophagaceae	sediminibacterium	sediminibacterium ginsengisoli	5	5	9	6	8	8	0	0	0	0
bacteria	proteobacteria	gammaproteobacteria	xanthomonadales	xanthomonadaceae	xanthomonas	xanthomonas axonopodis	0	0	0	1	0	0	0	0	0	2
bacteria	proteobacteria	alphaproteobacteria	rhizobiales	hyphomicrobiaceae	rhizomicrobium	rhizomicrobium palustre	0	0	1	1	0	0	0	0	0	0
bacteria	chloroflexi	anaerolineae	anaerolineales	anaerolineaceae	anaerolinea	anaerolinea spp.	25	32	0	2	1	3	0	0	0	3
bacteria	gemmatimonadetes	gemmatimonadetes	gemmatimonadales	gemmatimonadaceae	gemmatimonas	gemmatimonas spp.	8	6	35	11	19	25	3	4	0	1
bacteria	bacteroidetes	sphingobacteriia	sphingobacteriales	sphingobacteriaceae	pedobacter	pedobacter spp.	29	21	5	1	1	7	0	0	1	1
bacteria	actinobacteria	actinobacteria	actinomycetales	kineosporiaceae	angustibacter	angustibacter aerolatus	0	0	0	0	1	0	0	0	0	1
bacteria	proteobacteria	alphaproteobacteria	rhizobiales	beijerinckiaceae	beijerinckia	beijerinckia spp.	0	1	1	1	1	0	2	12	0	2
bacteria	proteobacteria	alphaproteobacteria	rhizobiales	methylocystaceae	methylosinus	methylosinus sporium	0	1	1	0	0	10	0	0	0	7
bacteria	chloroflexi	dehalococcoidia	dehalococcoidales	dehalococcoidaceae	dehalococcoides	dehalococcoides spp.	3	8	2	1	1	6	0	0	1	5
bacteria	bacteroidetes	sphingobacteriia	sphingobacteriales	chitinophagaceae	flavisolibacter	flavisolibacter sp.	1	0	1	10	7	5	21	6	1	53
bacteria	proteobacteria	gammaproteobacteria	xanthomonadales	sinobacteraceae	steroidobacter	steroidobacter spp.	19	23	1	1	2	9	0	0	1	6
bacteria	proteobacteria	gammaproteobacteria	methylococcales	methylococcaceae	methylomicrobium	methylomicrobium agile	0	0	1	0	0	0	0	0	0	1
bacteria	acidobacteria	acidobacteriia	acidobacteriales	acidobacteriaceae	acidobacterium	acidobacterium spp.	6	3	7	0	2	10	1	1	2	28
bacteria	planctomycetes	planctomycetia	planctomycetales	planctomycetaceae	pirellula	pirellula spp.	15	24	8	6	6	3	1	0	0	0
bacteria	bacteroidetes	flavobacteriia	flavobacteriales	cryomorphaceae	fluviicola	fluviicola spp.	11	15	10	3	6	11	0	0	4	1
bacteria	verrucomicrobia	verrucomicrobiae	verrucomicrobiales	verrucomicrobiaceae	verrucomicrobium	verrucomicrobium spp.	0	0	0	1	2	0	2	2	1	37
bacteria	actinobacteria	actinobacteria	actinomycetales	actinomycetaceae	actinomyces	actinomyces spp.	0	3	1	2	1	2	0	1	0	4
bacteria	proteobacteria	betaproteobacteria	nitrosomonadales	nitrosomonadaceae	nitrosospira	nitrosospira spp.	4	6	13	11	12	11	1	1	1	1
bacteria	bacteroidetes	cytophagia	cytophagales	cytophagaceae	ohtaekwangia	ohtaekwangia spp.	0	2	15	4	20	7	1	0	6	2
bacteria	proteobacteria	deltaproteobacteria	desulfobacterales	desulfobulbaceae	desulfotalea	desulfotalea spp.	16	5	15	4	8	8	0	0	0	0
bacteria	proteobacteria	betaproteobacteria	burkholderiales	burkholderiales	thiobacter	thiobacter spp.	2	2	2	0	1	11	0	0	3	13
bacteria	proteobacteria	alphaproteobacteria	sphingomonadales	sphingomonadaceae	sphingomonas	sphingomonas spp.	0	0	8	26	7	3	9	27	0	1
bacteria	actinobacteria	actinobacteria	gaiellales	gaiellaceae	gaiella	gaiella spp.	13	10	6	3	4	4	3	1	3	4
bacteria	planctomycetes	planctomycetia	planctomycetales	planctomycetaceae	pirellula	pirellula spp.	19	11	4	1	4	3	0	0	1	8
bacteria	proteobacteria	gammaproteobacteria	xanthomonadales	xanthomonadaceae	dokdonella	dokdonella spp.	0	0	0	0	1	0	0	0	1	1
bacteria	bacteroidetes	sphingobacteriia	sphingobacteriales	chitinophagaceae	niastella	niastella spp.	1	10	19	8	9	11	0	2	0	0
bacteria	gemmatimonadetes	gemmatimonadetes	gemmatimonadales	gemmatimonadaceae	gemmatimonas	gemmatimonas spp.	8	25	10	1	3	15	0	0	0	0
bacteria	planctomycetes	planctomycetia	planctomycetales	planctomycetaceae	planctomyces	planctomyces spp.	20	14	2	0	2	5	0	3	5	4
fungi	ascomycota	sordariomycetes	xylariales	xylariaceae	anthostomella	anthostomella aquatica	0	2	0	0	0	0	0	1	7	42
bacteria	proteobacteria	deltaproteobacteria	myxococcales	anaeromyxobacteraceae	anaeromyxobacter	anaeromyxobacter spp.	31	9	4	0	0	9	1	1	4	0
bacteria	proteobacteria	deltaproteobacteria	myxococcales	polyangiaceae	byssovorax	byssovorax spp.	11	15	12	4	3	13	0	1	0	0
bacteria	proteobacteria	betaproteobacteria	methylophilales	methylophilaceae	methylobacillus	methylobacillus sp.	0	0	5	3	6	9	0	5	9	22
bacteria	acidobacteria	holophagae	holophagales	holophagaceae	holophaga	holophaga spp.	9	13	17	9	8	14	1	0	0	0
bacteria	bacteroidetes	cytophagia	cytophagales	cytophagaceae	flexibacter	flexibacter spp.	2	0	0	0	0	0	0	0	0	0
bacteria	bacteroidetes	sphingobacteriia	sphingobacteriales	chitinophagaceae	taibaiella	taibaiella sp.	1	0	5	1	4	5	2	1	2	5
bacteria	actinobacteria	actinobacteria	actinomycetales	micrococcaceae	arthrobacter	arthrobacter spp.	25	39	20	4	6	28	2	1	3	0
bacteria	actinobacteria	actinobacteria	actinomycetales	streptosporangiaceae	nonomuraea	nonomuraea terrinata	2	4	1	7	3	3	0	58	3	4
bacteria	proteobacteria	deltaproteobacteria	myxococcales	kofleriaceae	haliangium	haliangium spp.	22	20	5	0	3	4	0	0	0	1
fungi	ascomycota	sordariomycetes	xylariales	amphisphaeriaceae	cainia	cainia graminis	0	0	0	0	0	0	0	1	1	7
bacteria	chloroflexi	anaerolineae	anaerolineales	anaerolineaceae	longilinea	longilinea spp.	23	20	1	1	2	11	0	0	0	1
bacteria	proteobacteria	alphaproteobacteria	rhodospirillales	acetobacteraceae	gluconobacter	gluconobacter spp.	6	7	3	3	1	4	1	0	0	1
bacteria	proteobacteria	alphaproteobacteria	rhizobiales	phyllobacteriaceae	mesorhizobium	mesorhizobium spp.	17	22	3	6	4	6	0	0	0	0
bacteria	actinobacteria	actinobacteria	solirubrobacterales	conexibacteraceae	conexibacter	conexibacter sp.	11	12	5	5	3	6	2	1	0	3
bacteria	proteobacteria	alphaproteobacteria	rhizobiales	rhizobiaceae	rhizobium	rhizobium spp.	0	0	0	12	1	1	0	8	0	0
bacteria	chloroflexi	chloroflexi	chloroflexi	chloroflexi	kouleothrix	kouleothrix spp.	31	16	4	3	4	3	0	0	0	0
bacteria	proteobacteria	deltaproteobacteria	myxococcales	cystobacteraceae	stigmatella	stigmatella spp.	1	3	7	12	13	8	1	11	4	2
bacteria	bacteroidetes	cytophagia	cytophagales	cytophagaceae	flexibacter	flexibacter spp.	1	3	1	0	0	2	0	2	1	8
bacteria	proteobacteria	betaproteobacteria	rhodocyclales	rhodocyclaceae	dechloromonas	dechloromonas spp.	0	1	27	27	18	20	0	0	6	0
bacteria	firmicutes	bacilli	bacillales	bacillaceae	bacillus	bacillus gibsonii	29	11	6	2	1	2	1	1	0	3
bacteria	firmicutes	clostridia	clostridiales	clostridiaceae	clostridium	clostridium spp.	9	2	12	2	13	18	0	1	0	0
bacteria	bacteroidetes	sphingobacteriia	sphingobacteriales	chitinophagaceae	chitinophaga	chitinophaga sp.	0	0	0	0	0	0	0	0	0	0
bacteria	bacteroidetes	sphingobacteriia	sphingobacteriales	chitinophagaceae	terrimonas	terrimonas rubra	0	0	4	1	13	0	5	0	1	0
bacteria	acidobacteria	solibacteres	solibacterales	solibacteraceae	candidatus solibacter	uncultured candidatus solibacter sp.	21	12	9	4	5	6	0	0	0	0
bacteria	nitrospirae	nitrospira	nitrospirales	nitrospiraceae	nitrospira	nitrospira spp.	5	6	11	4	8	7	0	0	0	0
fungi	ascomycota	taphrinomycotina	taphrinomycotina	taphrinomycotina	saitoella	saitoella complicata	0	1	0	0	1	0	0	0	5	1
bacteria	acidobacteria	acidobacteriia	acidobacteriales	acidobacteriaceae	acidobacterium	acidobacterium spp.	7	6	11	2	4	25	0	0	0	0
bacteria	proteobacteria	alphaproteobacteria	sphingomonadales	sphingomonadaceae	sphingomonas	sphingomonas spp.	0	0	0	2	0	0	1	0	0	0
bacteria	proteobacteria	betaproteobacteria	burkholderiales	burkholderiaceae	burkholderia	burkholderia spp.	2	4	2	0	1	0	0	1	0	0
bacteria	bacteroidetes	cytophagia	cytophagales	cytophagaceae	cytophaga	cytophaga spp.	16	16	1	6	1	11	0	0	0	1
bacteria	proteobacteria	deltaproteobacteria	desulfuromonadales	pelobacteraceae	pelobacter	pelobacter spp.	8	3	2	5	1	7	0	0	0	19
bacteria	proteobacteria	alphaproteobacteria	rhizobiales	hyphomicrobiaceae	hyphomicrobium	hyphomicrobium denitrificans	5	6	4	2	1	2	1	6	0	3
bacteria	proteobacteria	deltaproteobacteria	desulfuromonadales	geobacteraceae	geobacter	geobacter spp.	9	9	15	6	6	14	1	2	1	2
bacteria	actinobacteria	actinobacteria	acidimicrobiales	iamiaceae	iamia	iamia spp.	6	10	4	3	2	3	1	1	0	11
bacteria	firmicutes	clostridia	clostridiales	clostridiaceae	clostridium	clostridium spp.	10	15	6	7	2	5	0	0	0	0
bacteria	proteobacteria	deltaproteobacteria	desulfobacterales	desulfobacteraceae	desulforegula	desulforegula spp.	4	1	18	6	9	14	0	0	0	1
bacteria	bacteroidetes	flavobacteriia	flavobacteriales	flavobacteriaceae	flavobacterium	flavobacterium spp.	5	0	0	0	0	0	0	0	0	0
bacteria	proteobacteria	alphaproteobacteria	rhizobiales	bradyrhizobiaceae	nitrobacter	nitrobacter spp.	3	1	0	4	2	6	1	6	2	93
bacteria	bacteroidetes	bacteroidia	bacteroidales	bacteroidaceae	bacteroides	bacteroides spp.	1	1	1	0	25	17	6	4	0	0
archaea	thaumarchaeota	thaumarchaeota	nitrososphaerales	nitrososphaeraceae	nitrososphaera	nitrososphaera sp.	9	11	14	4	4	12	0	0	1	0
fungi	ascomycota	eurotiomycetes	verrucariales	verrucariaceae	psoroglaena	psoroglaena biatorella	0	0	0	1	0	2	1	0	0	51
bacteria	proteobacteria	deltaproteobacteria	myxococcales	polyangiaceae	jahnella	jahnella thaxteri	9	14	7	3	28	8	0	0	7	2
bacteria	proteobacteria	betaproteobacteria	burkholderiales	burkholderiaceae	ralstonia	ralstonia spp.	20	5	7	2	1	19	0	0	8	2
bacteria	chloroflexi	dehalococcoidia	dehalococcoidales	dehalococcoidaceae	dehalococcoides	dehalococcoides spp.	21	11	0	0	1	2	0	0	0	1
bacteria	acidobacteria	acidobacteriia	acidobacteriales	acidobacteriaceae	acidobacterium	acidobacterium spp.	29	7	5	1	7	1	1	1	0	0
bacteria	verrucomicrobia	verrucomicrobiae	verrucomicrobiales	verrucomicrobiaceae	luteolibacter	luteolibacter spp.	9	6	15	4	5	8	0	0	0	2
bacteria	actinobacteria	actinobacteria	solirubrobacterales	conexibacteraceae	conexibacter	conexibacter spp.	0	6	2	0	0	4	0	1	0	6
bacteria	proteobacteria	deltaproteobacteria	desulfuromonadales	geobacteraceae	geobacter	geobacter spp.	8	5	13	6	3	12	1	2	0	2
bacteria	proteobacteria	deltaproteobacteria	deltaproteobacteria	deltaproteobacteria	candidatus babela	delta proteobacterium babl1	0	0	0	0	0	0	0	0	0	0
bacteria	proteobacteria	deltaproteobacteria	desulfuromonadales	geobacteraceae	geobacter	geobacter spp.	24	29	3	4	1	2	0	0	0	1
fungi	ascomycota	dothideomycetes	pleosporales	didymellaceae	phoma	phoma herbarum	48	2	0	1	0	0	0	0	0	0
bacteria	actinobacteria	actinobacteria	actinomycetales	micromonosporaceae	catenuloplanes	catenuloplanes spp.	13	13	17	3	5	8	0	1	1	0
bacteria	proteobacteria	alphaproteobacteria	sphingomonadales	sphingomonadaceae	sphingopyxis	sphingomonas taejonensis	0	0	3	0	1	0	10	4	8	1
bacteria	proteobacteria	deltaproteobacteria	myxococcales	polyangiaceae	polyangium	polyangium sp.	3	12	16	5	1	19	0	0	1	0
bacteria	proteobacteria	alphaproteobacteria	rhodospirillales	rhodospirillaceae	defluviicoccus	defluviicoccus spp.	4	11	12	4	9	9	0	0	0	0
bacteria	proteobacteria	alphaproteobacteria	rhizobiales	methylobacteriaceae	methylobacterium	methylobacterium tardum	0	1	3	8	1	0	1	6	0	6
bacteria	proteobacteria	betaproteobacteria	rhodocyclales	rhodocyclaceae	sterolibacterium	sterolibacterium spp.	0	0	1	0	0	0	0	0	1	1
bacteria	proteobacteria	alphaproteobacteria	rhizobiales	hyphomicrobiaceae	rhodoplanes	rhodoplanes spp.	0	0	0	1	0	0	0	1	0	1
bacteria	chloroflexi	caldilineae	caldilineales	caldilineaceae	caldilinea	caldilinea spp.	8	7	15	7	4	9	0	0	0	0
bacteria	proteobacteria	deltaproteobacteria	myxococcales	anaeromyxobacteraceae	anaeromyxobacter	anaeromyxobacter spp.	9	14	9	11	7	3	2	0	7	1
eukaryota	eukaryota	eukaryota	longamoebia	longamoebia	acanthamoeba	acanthamoeba castellanii	12	10	0	2	1	3	0	0	0	5
bacteria	acidobacteria	acidobacteriia	acidobacteriales	acidobacteriaceae	acidobacterium	acidobacterium spp.	5	9	13	10	6	7	0	1	0	0
bacteria	proteobacteria	alphaproteobacteria	sphingomonadales	sphingomonadaceae	sphingomonas	sphingomonas spp.	1	0	4	0	1	2	0	0	1	0
bacteria	actinobacteria	actinobacteria	actinomycetales	micromonosporaceae	salinispora	salinispora pacifica	15	8	11	22	5	11	1	12	2	11
bacteria	proteobacteria	gammaproteobacteria	gammaproteobacteria	gammaproteobacteria	candidatus nardonella	endosymbiont of sphenophorus abbreviata	0	1	0	50	0	0	0	0	0	0
bacteria	verrucomicrobia	spartobacteria	spartobacteria	spartobacteria	chthoniobacter	chthoniobacter flavus	0	3	10	14	3	3	2	10	2	2
bacteria	proteobacteria	alphaproteobacteria	sphingomonadales	sphingomonadaceae	sphingomonas	sphingomonas sp.	5	12	7	2	9	12	2	3	1	3
bacteria	actinobacteria	actinobacteria	solirubrobacterales	conexibacteraceae	conexibacter	conexibacter spp.	17	8	10	4	1	6	0	1	0	5
bacteria	bacteroidetes	cytophagia	cytophagales	cytophagaceae	cytophaga	cytophaga spp.	11	15	19	0	3	12	0	0	0	0
bacteria	bacteroidetes	sphingobacteriia	sphingobacteriales	chitinophagaceae	terrimonas	terrimonas spp.	16	29	11	4	4	3	0	0	0	0
bacteria	proteobacteria	alphaproteobacteria	rhizobiales	xanthobacteraceae	starkeya	starkeya sp.	3	1	1	3	3	3	9	7	5	20
bacteria	proteobacteria	deltaproteobacteria	myxococcales	kofleriaceae	kofleria	kofleria spp.	8	13	7	0	4	9	0	0	0	0
bacteria	proteobacteria	deltaproteobacteria	desulfuromonadales	geobacteraceae	geoalkalibacter	geoalkalibacter spp.	1	6	10	4	9	11	1	0	1	9
metazoa	nematoda	chromadorea	tylenchida	heteroderidae	globodera	globodera rostochiensis	1	0	1	0	0	0	0	0	0	0
bacteria	proteobacteria	alphaproteobacteria	caulobacterales	caulobacteraceae	caulobacter	caulobacter spp.	1	1	17	8	5	8	3	2	3	3
bacteria	chloroflexi	chloroflexi	chloroflexi	chloroflexi	kouleothrix	kouleothrix spp.	0	0	0	0	0	8	0	0	1	41
bacteria	verrucomicrobia	opitutae	opitutales	opitutaceae	opitutus	opitutus spp.	1	10	16	15	4	2	1	0	0	0
bacteria	planctomycetes	planctomycetia	planctomycetales	planctomycetaceae	zavarzinella	zavarzinella spp.	8	6	16	5	4	11	0	0	0	0
bacteria	actinobacteria	actinobacteria	solirubrobacterales	conexibacteraceae	conexibacter	conexibacter woesei	2	1	5	0	1	1	0	4	0	31
bacteria	proteobacteria	oligoflexia	silvanigrellales	silvanigrellales	spirobacillus	spirobacillus cienkowskii	0	0	18	6	11	12	0	0	0	3
bacteria	actinobacteria	actinobacteria	solirubrobacterales	conexibacteraceae	conexibacter	conexibacter spp.	11	11	15	13	7	11	0	1	1	0
bacteria	actinobacteria	actinobacteria	solirubrobacterales	conexibacteraceae	conexibacter	conexibacter spp.	28	17	4	4	0	3	0	1	1	6
bacteria	bacteroidetes	sphingobacteriia	sphingobacteriales	chitinophagaceae	terrimonas	terrimonas spp.	23	24	1	0	1	1	0	0	0	0
metazoa	nematoda	chromadorea	diplogasterida	neodiplogasteridae	pristionchus	pristionchus pacificus	1	0	4	3	39	1	2	0	0	0
bacteria	actinobacteria	actinobacteria	actinomycetales	nocardioidaceae	pimelobacter	pimelobacter spp.	4	2	6	5	5	4	8	12	2	3
bacteria	bacteroidetes	bacteroidia	bacteroidales	bacteroidaceae	bacteroides	bacteroides spp.	2	3	10	5	17	4	0	0	0	1
bacteria	proteobacteria	deltaproteobacteria	desulfuromonadales	geobacteraceae	geobacter	geobacter spp.	7	10	2	2	3	8	0	0	0	1
bacteria	firmicutes	clostridia	thermoanaerobacterales	thermoanaerobacteraceae	thermoanaerobacter	thermoanaerobacter spp.	15	21	3	2	0	5	0	0	0	0
bacteria	actinobacteria	actinobacteria	actinomycetales	promicromonosporaceae	cellulosimicrobium	cellulosimicrobium terreum	3	6	4	1	4	4	20	2	0	2
bacteria	proteobacteria	deltaproteobacteria	myxococcales	kofleriaceae	haliangium	haliangium spp.	26	27	28	10	42	28	6	11	7	10
bacteria	actinobacteria	actinobacteria	actinomycetales	nocardiaceae	nocardia	nocardia vinacea	0	0	5	4	1	3	13	14	6	1
bacteria	proteobacteria	alphaproteobacteria	rhodospirillales	acetobacteraceae	acidisphaera	acidisphaera spp.	1	1	3	8	3	5	1	0	0	16
bacteria	proteobacteria	deltaproteobacteria	myxococcales	kofleriaceae	haliangium	haliangium spp.	2	4	13	5	12	4	0	0	2	6
bacteria	proteobacteria	deltaproteobacteria	myxococcales	anaeromyxobacteraceae	anaeromyxobacter	anaeromyxobacter spp.	11	12	7	4	5	6	0	0	1	2
bacteria	bacteroidetes	sphingobacteriia	sphingobacteriales	chitinophagaceae	chitinophaga	chitinophaga spp.	7	15	10	6	6	8	0	0	0	0
bacteria	proteobacteria	gammaproteobacteria	enterobacteriales	enterobacteriaceae	pantoea	pantoea dispersa	5	2	3	3	5	5	3	7	21	5
bacteria	actinobacteria	actinobacteria	actinomycetales	thermomonosporaceae	actinomadura	actinomadura sp.	1	2	4	9	2	3	2	20	4	0
bacteria	actinobacteria	actinobacteria	actinomycetales	streptomycetaceae	streptomyces	streptomyces sp.	6	6	8	6	5	8	0	2	0	2
bacteria	proteobacteria	deltaproteobacteria	myxococcales	polyangiaceae	aetherobacter	aetherobacter sp.	0	0	15	25	0	0	1	7	0	1
bacteria	proteobacteria	betaproteobacteria	burkholderiales	burkholderiaceae	ralstonia	ralstonia spp.	2	2	0	1	1	1	0	0	0	9
bacteria	chloroflexi	anaerolineae	anaerolineales	anaerolineaceae	longilinea	longilinea spp.	8	5	0	0	0	13	0	0	2	14
bacteria	acidobacteria	acidobacteriia	acidobacteriales	acidobacteriaceae	acidobacterium	acidobacterium spp.	2	11	11	4	9	9	0	0	0	3
bacteria	bacteroidetes	sphingobacteriia	sphingobacteriales	chitinophagaceae	niastella	niastella sp.	6	9	1	15	1	2	2	12	0	0
bacteria	actinobacteria	thermoleophilia	thermoleophilales	thermoleophilaceae	thermoleophilum	thermoleophilum spp.	19	16	3	0	1	6	0	2	1	2
fungi	ascomycota	leotiomycetes	helotiales	sclerotiniaceae	sclerotinia	sclerotinia sclerotiorum	0	0	1	0	1	0	0	0	0	1
bacteria	proteobacteria	deltaproteobacteria	myxococcales	kofleriaceae	haliangium	haliangium tepidum	13	11	7	3	6	6	1	0	0	0
bacteria	proteobacteria	alphaproteobacteria	rhizobiales	hyphomicrobiaceae	filomicrobium	filomicrobium spp.	16	16	3	4	2	2	2	1	0	4
bacteria	acidobacteria	holophagae	holophagales	holophagaceae	holophaga	holophaga spp.	13	11	23	9	5	19	0	0	0	0
bacteria	acidobacteria	acidobacteriia	acidobacteriales	acidobacteriaceae	acidobacterium	acidobacterium spp.	5	8	7	8	3	13	0	1	3	0
bacteria	firmicutes	clostridia	thermoanaerobacterales	thermoanaerobacteraceae	moorella	moorella spp.	9	5	13	0	2	7	0	0	0	0
bacteria	bacteroidetes	sphingobacteriia	sphingobacteriales	chitinophagaceae	niastella	niastella spp.	10	16	21	15	7	19	0	6	0	8
eukaryota	eukaryota	eukaryota	longamoebia	longamoebia	acanthamoeba	acanthamoeba sp.	1	0	1	0	35	8	0	1	0	0
bacteria	bacteroidetes	sphingobacteriia	sphingobacteriales	sphingobacteriaceae	sphingobacterium	sphingobacterium spp.	0	0	1	2	2	2	0	0	0	3
bacteria	proteobacteria	deltaproteobacteria	myxococcales	polyangiaceae	byssovorax	byssovorax spp.	4	5	6	7	3	6	1	1	10	1
bacteria	spirochaetes	spirochaetia	spirochaetales	spirochaetaceae	spironema	spironema sp.	1	1	10	15	5	3	2	7	2	0
bacteria	bacteroidetes	sphingobacteriia	sphingobacteriales	chitinophagaceae	terrimonas	terrimonas sp.	1	2	1	3	0	19	1	1	0	14
bacteria	proteobacteria	deltaproteobacteria	myxococcales	myxococcaceae	aggregicoccus	aggregicoccus edonensis	9	7	3	0	2	16	0	0	0	8
bacteria	proteobacteria	gammaproteobacteria	xanthomonadales	sinobacteraceae	steroidobacter	steroidobacter sp.	4	16	12	4	3	4	2	2	1	0
bacteria	bacteroidetes	cytophagia	cytophagales	cytophagaceae	cytophaga	cytophaga spp.	6	9	7	19	11	12	0	0	0	0
bacteria	actinobacteria	actinobacteria	solirubrobacterales	solirubrobacteraceae	solirubrobacter	solirubrobacter spp.	19	32	6	3	3	1	0	1	0	1
bacteria	chloroflexi	chloroflexia	chloroflexales	chloroflexaceae	chloroflexus	chloroflexus spp.	1	0	2	2	0	13	2	0	6	27
fungi	ascomycota	sordariomycetes	xylariales	xylariales	microdochium	microdochium nivale	10	7	0	7	2	4	0	2	3	8
bacteria	proteobacteria	deltaproteobacteria	desulfuromonadales	desulfuromonadaceae	desulfuromonas	desulfuromonas spp.	13	6	5	0	6	13	0	0	1	2
bacteria	bacteroidetes	cytophagia	cytophagales	cytophagaceae	cytophaga	cytophaga spp.	12	7	5	1	5	14	0	0	0	2
bacteria	proteobacteria	alphaproteobacteria	rhodospirillales	rhodospirillaceae	skermanella	skermanella spp.	6	1	12	7	12	14	0	2	1	1
bacteria	proteobacteria	alphaproteobacteria	rickettsiales	anaplasmataceae	wolbachia	wolbachia pipientis	1	0	1	1	1	0	0	0	0	0
bacteria	firmicutes	bacilli	bacillales	pasteuriaceae	pasteuria	pasteuria spp.	26	18	5	0	2	4	0	0	0	0
bacteria	chloroflexi	thermomicrobia	sphaerobacterales	sphaerobacteraceae	sphaerobacter	sphaerobacter spp.	10	8	3	3	3	4	0	0	1	3
bacteria	proteobacteria	alphaproteobacteria	rhodospirillales	rhodospirillaceae	rhodocista	rhodocista sp.	0	0	2	2	1	1	0	0	0	0
bacteria	proteobacteria	alphaproteobacteria	pelagibacterales	pelagibacteraceae	candidatus pelagibacter	candidatus pelagibacter ubique	0	38	0	0	0	0	1	0	0	0
bacteria	gemmatimonadetes	gemmatimonadetes	gemmatimonadales	gemmatimonadaceae	gemmatimonas	gemmatimonas spp.	15	2	8	4	8	9	1	0	0	0
bacteria	bacteroidetes	sphingobacteriia	sphingobacteriales	sphingobacteriaceae	sphingobacterium	sphingobacterium spp.	1	0	3	2	9	17	2	0	13	0
eukaryota	eukaryota	litostomatea	haptorida	spathidiidae	arcuospathidium	arcuospathidium sp.	0	1	6	0	0	13	0	0	0	2
fungi	ascomycota	dothideomycetes	pleosporales	coniothyriaceae	coniothyrium	coniothyrium palmarum	0	0	0	1	0	0	0	0	1	0
bacteria	proteobacteria	alphaproteobacteria	rhodobacterales	rhodobacteraceae	paracoccus	paracoccus spp.	5	18	6	3	4	3	0	0	1	0
bacteria	actinobacteria	actinobacteria	acidimicrobiales	iamiaceae	iamia	iamia spp.	5	6	5	1	2	5	0	0	4	6
bacteria	proteobacteria	deltaproteobacteria	myxococcales	polyangiaceae	chondromyces	chondromyces spp.	3	4	14	6	8	7	0	4	1	1
bacteria	actinobacteria	actinobacteria	actinomycetales	microbacteriaceae	leifsonia	leifsonia poae	7	3	8	10	7	6	2	15	3	22
bacteria	actinobacteria	actinobacteria	actinomycetales	streptosporangiaceae	acrocarpospora	acrocarpospora sp.	5	5	3	9	2	2	2	0	1	2
bacteria	bacteroidetes	sphingobacteriia	sphingobacteriales	chitinophagaceae	terrimonas	terrimonas spp.	8	4	12	4	3	12	0	0	1	2
bacteria	proteobacteria	alphaproteobacteria	rhizobiales	methylocystaceae	pleomorphomonas	pleomorphomonas spp.	0	0	3	3	12	2	21	0	21	1
bacteria	proteobacteria	alphaproteobacteria	rhodospirillales	rhodospirillaceae	lacibacterium	lacibacterium sp.	0	1	0	0	0	0	0	0	0	10
bacteria	proteobacteria	deltaproteobacteria	desulfuromonadales	pelobacteraceae	pelobacter	pelobacter spp.	2	1	4	0	2	15	0	0	0	1
bacteria	chloroflexi	anaerolineae	anaerolineales	anaerolineaceae	longilinea	longilinea spp.	8	5	5	3	3	6	1	1	12	9
bacteria	planctomycetes	planctomycetia	planctomycetales	planctomycetaceae	zavarzinella	zavarzinella spp.	11	9	10	5	3	7	0	0	0	0
bacteria	chloroflexi	thermomicrobia	sphaerobacterales	sphaerobacteraceae	sphaerobacter	sphaerobacter spp.	20	15	8	0	3	11	0	0	0	0
bacteria	proteobacteria	gammaproteobacteria	alteromonadales	alteromonadaceae	alteromonas	alteromonas sp.	10	10	13	5	4	10	0	0	0	0
bacteria	bacteroidetes	cytophagia	cytophagales	cytophagaceae	flexibacter	flexibacter spp.	0	1	21	15	6	3	0	0	0	0
bacteria	actinobacteria	actinobacteria	acidimicrobiales	acidimicrobiaceae	aciditerrimonas	aciditerrimonas spp.	3	9	8	1	4	7	0	1	4	6
bacteria	actinobacteria	actinobacteria	solirubrobacterales	conexibacteraceae	conexibacter	conexibacter spp.	14	9	1	0	3	1	1	0	0	0
bacteria	proteobacteria	alphaproteobacteria	sphingomonadales	sphingomonadaceae	sphingomonas	sphingomonas mali	2	0	6	13	6	2	5	10	5	24
bacteria	proteobacteria	deltaproteobacteria	desulfuromonadales	pelobacteraceae	pelobacter	pelobacter spp.	1	6	6	3	4	5	1	0	7	4
bacteria	proteobacteria	deltaproteobacteria	desulfuromonadales	desulfuromonadaceae	desulfuromonas	desulfuromonas spp.	6	4	9	4	2	16	0	1	0	1
bacteria	proteobacteria	deltaproteobacteria	myxococcales	anaeromyxobacteraceae	anaeromyxobacter	anaeromyxobacter spp.	10	9	26	5	3	9	0	0	0	0
bacteria	bacteroidetes	sphingobacteriia	sphingobacteriales	chitinophagaceae	chitinophaga	chitinophaga sp.	0	0	1	0	1	1	22	2	3	0
bacteria	actinobacteria	actinobacteria	actinomycetales	acidothermaceae	acidothermus	acidothermus spp.	8	5	3	0	2	10	0	2	0	4
bacteria	actinobacteria	actinobacteria	actinomycetales	tsukamurellaceae	tsukamurella	tsukamurella tyrosinosolvens	0	1	1	9	0	0	1	28	1	0
bacteria	planctomycetes	planctomycetia	planctomycetales	planctomycetaceae	pirellula	pirellula spp.	3	0	2	1	0	2	0	0	6	24
bacteria	acidobacteria	acidobacteriia	acidobacteriales	acidobacteriaceae	acidobacterium	acidobacterium spp.	6	14	7	4	5	7	0	0	0	0
bacteria	gemmatimonadetes	gemmatimonadetes	gemmatimonadales	gemmatimonadaceae	gemmatimonas	gemmatimonas spp.	12	15	5	3	2	7	0	0	0	1
bacteria	planctomycetes	planctomycetia	planctomycetales	planctomycetaceae	blastopirellula	blastopirellula spp.	9	3	2	1	0	4	0	0	0	2
bacteria	proteobacteria	gammaproteobacteria	xanthomonadales	sinobacteraceae	steroidobacter	steroidobacter spp.	1	1	3	5	3	12	0	0	0	15
bacteria	proteobacteria	alphaproteobacteria	rhizobiales	phyllobacteriaceae	mesorhizobium	mesorhizobium spp.	8	8	10	7	3	6	0	1	1	1
bacteria	planctomycetes	planctomycetia	planctomycetales	planctomycetaceae	gemmata	gemmata spp.	1	5	12	3	10	7	2	3	3	3
bacteria	actinobacteria	actinobacteria	acidimicrobiales	iamiaceae	iamia	iamia spp.	13	8	4	4	1	2	1	0	6	6
bacteria	proteobacteria	deltaproteobacteria	syntrophobacterales	syntrophobacteraceae	desulfovirga	desulfovirga spp.	4	5	2	1	1	1	1	0	1	0
bacteria	bacteroidetes	sphingobacteriia	sphingobacteriales	chitinophagaceae	chitinophaga	chitinophaga spp.	2	0	2	31	1	7	4	0	1	0
bacteria	bacteroidetes	sphingobacteriia	sphingobacteriales	sphingobacteriaceae	nubsella	nubsella spp.	0	0	1	5	4	3	9	7	3	0
bacteria	proteobacteria	gammaproteobacteria	chromatiales	chromatiaceae	thiocystis	thiocystis violacea	2	1	11	5	9	17	0	0	0	0
eukaryota	eukaryota	oomycetes	pythiales	pythiaceae	phytopythium	pythium ostracodes	0	0	0	0	1	0	0	0	39	1
bacteria	proteobacteria	deltaproteobacteria	desulfuromonadales	pelobacteraceae	pelobacter	pelobacter spp.	10	7	16	1	7	11	0	0	0	0
bacteria	cyanobacteria	oscillatoriophycideae	chroococcales	microcystaceae	microcystis	microcystis sp.	6	16	11	3	2	5	0	0	0	1
bacteria	proteobacteria	gammaproteobacteria	xanthomonadales	sinobacteraceae	steroidobacter	steroidobacter spp.	5	7	12	1	2	27	0	0	0	12
bacteria	actinobacteria	actinobacteria	actinomycetales	micromonosporaceae	catenuloplanes	catenuloplanes sp.	18	24	3	15	3	19	6	3	38	0
bacteria	actinobacteria	actinobacteria	rubrobacterales	rubrobacteraceae	rubrobacter	rubrobacter spp.	1	0	0	0	0	1	0	0	0	36
bacteria	proteobacteria	deltaproteobacteria	desulfuromonadales	geobacteraceae	geobacter	geobacter spp.	14	12	6	2	0	6	0	0	0	3
bacteria	actinobacteria	actinobacteria	acidimicrobiales	iamiaceae	iamia	iamia spp.	11	9	1	1	1	3	1	1	2	3
bacteria	proteobacteria	alphaproteobacteria	rhodospirillales	rhodospirillales	reyranella	reyranella spp.	0	3	3	1	3	11	2	4	0	12
bacteria	planctomycetes	planctomycetia	planctomycetales	planctomycetaceae	blastopirellula	blastopirellula spp.	13	10	2	3	0	5	0	0	0	4
bacteria	proteobacteria	alphaproteobacteria	sphingomonadales	sphingomonadaceae	sphingomonas	sphingomonas spp.	4	13	10	3	4	9	0	0	0	1
bacteria	bacteroidetes	cytophagia	cytophagales	cytophagaceae	ohtaekwangia	ohtaekwangia spp.	1	1	4	0	32	6	0	0	0	0
bacteria	gemmatimonadetes	gemmatimonadetes	gemmatimonadales	gemmatimonadaceae	gemmatimonas	gemmatimonas spp.	8	19	2	1	1	10	0	0	0	0
bacteria	chloroflexi	chloroflexia	chloroflexales	roseiflexaceae	roseiflexus	roseiflexus spp.	7	5	13	4	4	5	1	0	3	1
bacteria	bacteroidetes	cytophagia	cytophagales	cytophagaceae	flexibacter	flexibacter spp.	0	0	0	36	0	0	0	6	0	0
bacteria	proteobacteria	alphaproteobacteria	alphaproteobacteria	alphaproteobacteria	candidatus monilibacter	candidatus monilibacter batavus	6	8	11	2	6	6	0	0	0	0
bacteria	acidobacteria	solibacteres	solibacterales	solibacteraceae	candidatus solibacter	uncultured candidatus solibacter sp.	2	2	13	5	5	22	1	0	0	0
bacteria	cyanobacteria	cyanobacteria	oscillatoriales	oscillatoriales	halospirulina	halospirulina spp.	0	0	1	1	0	0	21	15	1	0
bacteria	proteobacteria	alphaproteobacteria	sphingomonadales	sphingomonadaceae	sphingomonas	sphingomonas sp.	39	26	48	31	42	41	10	12	37	36
bacteria	planctomycetes	planctomycetia	planctomycetales	planctomycetaceae	blastopirellula	blastopirellula spp.	3	2	0	1	0	5	0	0	0	14
bacteria	verrucomicrobia	verrucomicrobiae	verrucomicrobiales	verrucomicrobiaceae	verrucomicrobium	verrucomicrobium sp.	4	2	3	3	2	12	3	2	1	3
bacteria	proteobacteria	gammaproteobacteria	gammaproteobacteria	competibacteraceae	candidatus competibacter	uncultured candidatus competibacter sp.	0	0	14	4	12	10	0	0	2	0
bacteria	proteobacteria	alphaproteobacteria	sphingomonadales	sphingomonadaceae	novosphingobium	novosphingobium spp.	2	6	9	10	7	20	0	0	0	0
bacteria	gemmatimonadetes	gemmatimonadetes	gemmatimonadales	gemmatimonadaceae	gemmatimonas	gemmatimonas spp.	5	5	8	2	7	14	1	0	1	0
bacteria	verrucomicrobia	verrucomicrobiae	verrucomicrobiales	verrucomicrobiaceae	verrucomicrobium	verrucomicrobium spp.	4	3	9	7	5	12	0	0	0	0
bacteria	chloroflexi	chloroflexia	chloroflexales	chloroflexaceae	chloroflexus	chloroflexus spp.	6	5	5	4	4	14	0	0	1	0
archaea	thaumarchaeota	thaumarchaeota	nitrosopumilales	nitrosopumilaceae	candidatus nitrosoarchaeum	candidatus nitrosoarchaeum limnia	0	0	0	0	0	1	0	0	0	10
bacteria	bacteroidetes	sphingobacteriia	sphingobacteriales	chitinophagaceae	ferruginibacter	ferruginibacter sp.	8	16	6	2	2	8	0	0	0	1
bacteria	proteobacteria	alphaproteobacteria	rhodospirillales	acetobacteraceae	stella	stella spp.	4	2	8	1	3	7	0	0	9	6
bacteria	planctomycetes	planctomycetia	planctomycetales	planctomycetaceae	gemmata	gemmata spp.	1	1	5	1	3	0	6	5	6	5
bacteria	proteobacteria	deltaproteobacteria	desulfobacterales	desulfobacteraceae	algorimarina	algorimarina spp.	0	0	0	0	1	0	0	0	0	0
viridiplantae	streptophyta	streptophyta	fabales	fabaceae	lupinus	lupinus luteus	0	1	0	0	0	1	23	17	1	1
bacteria	acidobacteria	holophagae	holophagales	holophagaceae	geothrix	geothrix spp.	16	10	5	5	6	15	0	0	2	6
bacteria	gemmatimonadetes	gemmatimonadetes	gemmatimonadales	gemmatimonadaceae	gemmatimonas	gemmatimonas spp.	27	18	2	1	0	3	0	1	0	0
bacteria	proteobacteria	deltaproteobacteria	myxococcales	polyangiaceae	chondromyces	chondromyces lanuginosus	1	0	3	8	18	7	0	1	0	0
bacteria	gemmatimonadetes	gemmatimonadetes	gemmatimonadales	gemmatimonadaceae	gemmatimonas	gemmatimonas spp.	2	2	1	0	0	14	0	0	2	13
bacteria	verrucomicrobia	verrucomicrobiae	verrucomicrobiales	verrucomicrobia subdivision 3	pedosphaera	pedosphaera spp.	0	0	10	16	4	6	0	0	0	4
bacteria	proteobacteria	alphaproteobacteria	rhodospirillales	rhodospirillaceae	rhodocista	rhodocista spp.	0	0	0	2	0	5	1	0	8	21
bacteria	proteobacteria	deltaproteobacteria	desulfuromonadales	geobacteraceae	geobacter	geobacter spp.	3	7	9	5	8	6	0	0	0	1
bacteria	gemmatimonadetes	gemmatimonadetes	gemmatimonadales	gemmatimonadaceae	gemmatimonas	gemmatimonas spp.	15	13	2	0	1	1	0	0	0	0
bacteria	acidobacteria	holophagae	holophagales	holophagaceae	holophaga	holophaga spp.	16	3	4	0	2	2	0	0	0	2
bacteria	bacteroidetes	sphingobacteriia	sphingobacteriales	chitinophagaceae	niastella	niastella spp.	3	8	5	15	0	8	0	2	0	10
bacteria	actinobacteria	actinobacteria	gaiellales	gaiellaceae	gaiella	gaiella spp.	3	9	16	4	4	17	0	0	0	0
bacteria	firmicutes	clostridia	clostridiales	clostridiaceae	tepidimicrobium	tepidimicrobium sp.	0	0	4	3	16	18	0	0	0	0
bacteria	proteobacteria	alphaproteobacteria	rhizobiales	xanthobacteraceae	xanthobacter	xanthobacter flavus	0	0	1	0	0	0	0	1	0	42
viridiplantae	chlorophyta	chlorophyceae	chlamydomonadales	chlamydomonadales	tetracystis	tetracystis tetraspora	38	0	0	1	1	0	0	0	0	1
bacteria	proteobacteria	alphaproteobacteria	rhodospirillales	acetobacteraceae	paracraurococcus	paracraurococcus sp.	0	0	0	1	3	0	4	3	16	16
bacteria	bacteroidetes	sphingobacteriia	sphingobacteriales	sphingobacteriaceae	mucilaginibacter	mucilaginibacter sp.	0	0	8	7	1	1	0	1	0	0
bacteria	acidobacteria	acidobacteriia	acidobacteriales	acidobacteriaceae	acidobacterium	acidobacterium spp.	4	5	16	4	4	8	0	0	0	0
bacteria	proteobacteria	betaproteobacteria	methylophilales	methylophilaceae	methylovorus	methylovorus sp.	0	5	0	0	3	4	5	22	2	0
bacteria	acidobacteria	holophagae	holophagales	holophagaceae	holophaga	holophaga spp.	109	68	59	22	21	87	1	3	0	2
bacteria	actinobacteria	actinobacteria	acidimicrobiales	acidimicrobiaceae	aciditerrimonas	aciditerrimonas sp.	1	3	0	0	0	2	2	1	4	11
bacteria	gemmatimonadetes	gemmatimonadetes	gemmatimonadales	gemmatimonadaceae	gemmatimonas	gemmatimonas spp.	20	17	5	0	2	5	0	0	1	0
bacteria	actinobacteria	actinobacteria	actinomycetales	geodermatophilaceae	blastococcus	blastococcus spp.	3	13	9	2	7	3	1	0	0	1
bacteria	bacteroidetes	sphingobacteriia	sphingobacteriales	chitinophagaceae	niastella	niastella spp.	0	1	6	9	7	8	0	0	0	0
bacteria	firmicutes	clostridia	clostridiales	clostridiales	flavonifractor	clostridium orbiscindens	0	0	6	4	4	2	3	4	15	2
bacteria	proteobacteria	alphaproteobacteria	rhodospirillales	rhodospirillaceae	rhodocista	rhodocista spp.	0	1	1	0	1	0	0	1	0	35
bacteria	actinobacteria	actinobacteria	acidimicrobiales	iamiaceae	iamia	iamia spp.	7	5	10	3	6	9	1	1	4	1
bacteria	proteobacteria	alphaproteobacteria	rhodospirillales	rhodospirillaceae	azospirillum	azospirillum sp.	0	0	0	2	0	1	0	3	0	1
bacteria	proteobacteria	gammaproteobacteria	pseudomonadales	pseudomonadaceae	pseudomonas	pseudomonas spp.	17	4	9	0	4	7	0	0	1	0
bacteria	gemmatimonadetes	gemmatimonadetes	gemmatimonadales	gemmatimonadaceae	gemmatimonas	gemmatimonas spp.	0	0	6	12	5	4	1	8	0	0
bacteria	bacteroidetes	sphingobacteriia	sphingobacteriales	chitinophagaceae	terrimonas	terrimonas spp.	9	13	6	0	2	8	1	1	0	0
bacteria	proteobacteria	alphaproteobacteria	rhodobacterales	rhodobacteraceae	rubellimicrobium	rubellimicrobium spp.	5	4	11	3	6	17	0	0	0	0
bacteria	chloroflexi	chloroflexia	chloroflexales	chloroflexaceae	chloroflexus	chloroflexus spp.	11	20	0	0	2	7	0	0	0	1
bacteria	actinobacteria	actinobacteria	solirubrobacterales	conexibacteraceae	conexibacter	conexibacter spp.	4	4	10	6	6	10	3	0	0	1
bacteria	proteobacteria	gammaproteobacteria	legionellales	coxiellaceae	aquicella	aquicella spp.	1	0	2	5	1	0	1	0	0	5
metazoa	nematoda	chromadorea	rhabditida	rhabditidae	mesorhabditis	mesorhabditis sp.	0	0	7	3	27	0	1	1	0	0
bacteria	gemmatimonadetes	gemmatimonadetes	gemmatimonadales	gemmatimonadaceae	gemmatimonas	gemmatimonas spp.	7	14	6	3	1	5	1	0	1	0
bacteria	actinobacteria	actinobacteria	actinomycetales	sporichthyaceae	sporichthya	sporichthya spp.	7	2	4	1	1	7	1	2	0	1
bacteria	bacteroidetes	sphingobacteriia	sphingobacteriales	chitinophagaceae	sediminibacterium	sediminibacterium spp.	13	10	6	2	6	6	0	0	0	0
bacteria	proteobacteria	alphaproteobacteria	alphaproteobacteria	alphaproteobacteria	geminicoccus	geminicoccus roseus	1	2	2	0	2	2	0	0	0	30
bacteria	bacteroidetes	sphingobacteriia	sphingobacteriales	chitinophagaceae	sediminibacterium	sediminibacterium sp.	1	1	1	2	1	0	1	2	0	2
bacteria	proteobacteria	gammaproteobacteria	xanthomonadales	xanthomonadaceae	thermomonas	thermomonas spp.	3	3	0	0	0	0	0	1	0	0
bacteria	proteobacteria	betaproteobacteria	burkholderiales	oxalobacteraceae	janthinobacterium	janthinobacterium spp.	0	0	1	1	20	3	0	1	13	0
bacteria	proteobacteria	gammaproteobacteria	alteromonadales	alteromonadaceae	haliea	haliea spp.	4	10	8	0	5	8	0	0	0	2
bacteria	proteobacteria	deltaproteobacteria	myxococcales	nannocystaceae	plesiocystis	plesiocystis spp.	2	8	3	4	3	18	0	0	0	0
bacteria	proteobacteria	deltaproteobacteria	myxococcales	anaeromyxobacteraceae	anaeromyxobacter	anaeromyxobacter spp.	16	13	3	1	1	5	0	0	0	0
bacteria	bacteroidetes	cytophagia	cytophagales	cytophagaceae	ohtaekwangia	ohtaekwangia spp.	7	3	11	0	12	8	0	0	0	0
bacteria	proteobacteria	deltaproteobacteria	myxococcales	myxococcaceae	aggregicoccus	aggregicoccus edonensis	17	18	5	0	0	5	0	0	0	1
bacteria	actinobacteria	acidimicrobiia	acidimicrobiales	microthrixaceae	candidatus microthrix	uncultured candidatus microthrix sp.	1	2	2	0	3	2	1	0	2	35
bacteria	actinobacteria	actinobacteria	actinomycetales	micromonosporaceae	actinoplanes	actinoplanes spp.	5	8	4	0	1	1	0	3	0	4
bacteria	bacteroidetes	cytophagia	cytophagales	cytophagaceae	flexibacter	flexibacter spp.	0	1	0	1	0	0	0	0	0	0
bacteria	chloroflexi	dehalococcoidia	dehalococcoidia	dehalococcoidia	dehalogenimonas	dehalogenimonas spp.	4	4	2	2	1	6	0	0	1	8
bacteria	actinobacteria	actinobacteria	solirubrobacterales	solirubrobacteraceae	solirubrobacter	solirubrobacter spp.	6	6	7	3	4	5	0	2	0	0
bacteria	proteobacteria	deltaproteobacteria	desulfuromonadales	geobacteraceae	geothermobacter	geothermobacter spp.	11	4	4	0	0	4	0	0	0	0
archaea	thaumarchaeota	thaumarchaeota	nitrososphaerales	nitrososphaeraceae	candidatus nitrososphaera	candidatus nitrososphaera	9	5	8	3	4	8	0	0	0	0
bacteria	proteobacteria	betaproteobacteria	rhodocyclales	rhodocyclaceae	rhodocyclus	rhodocyclus spp.	5	7	7	1	6	10	0	0	1	0
bacteria	proteobacteria	alphaproteobacteria	rhizobiales	methylobacteriaceae	microvirga	microvirga spp.	41	48	31	12	16	14	7	1	0	1
bacteria	proteobacteria	betaproteobacteria	sulfuricellales	sulfuricellaceae	sulfuricella	sulfuricella spp.	0	0	1	3	3	3	2	1	2	85
bacteria	proteobacteria	deltaproteobacteria	myxococcales	polyangiaceae	chondromyces	chondromyces apiculatus	4	9	16	2	3	4	0	0	0	2
bacteria	firmicutes	bacilli	bacillales	alicyclobacillaceae	tumebacillus	tumebacillus spp.	6	0	7	3	4	16	0	0	0	0
bacteria	proteobacteria	deltaproteobacteria	desulfobacterales	desulfobacteraceae	algorimarina	algorimarina spp.	0	0	0	1	0	0	0	1	0	0
bacteria	proteobacteria	alphaproteobacteria	rhizobiales	methylocystaceae	methylocystis	methylocystis spp.	1	0	0	0	0	0	0	0	0	11
bacteria	acidobacteria	holophagae	holophagales	holophagaceae	holophaga	holophaga spp.	9	7	4	0	2	3	0	0	0	0
bacteria	acidobacteria	acidobacteriia	acidobacteriales	acidobacteriaceae	acidobacterium	acidobacterium spp.	5	7	13	3	6	6	0	0	0	0
bacteria	acidobacteria	holophagae	holophagales	holophagaceae	holophaga	holophaga spp.	3	5	8	2	4	10	0	0	0	1
bacteria	bacteroidetes	flavobacteriia	flavobacteriales	cryomorphaceae	fluviicola	fluviicola spp.	5	9	8	3	7	5	0	1	0	0
bacteria	bacteroidetes	sphingobacteriia	sphingobacteriales	sphingobacteriaceae	solitalea	solitalea canadensis	3	1	4	3	13	4	10	0	0	0
fungi	ascomycota	sordariomycetes	hypocreales	hypocreales	verticillium	verticillium catenulatum	0	0	0	0	0	1	0	1	2	1
bacteria	acidobacteria	acidobacteriia	acidobacteriales	acidobacteriaceae	acidobacterium	acidobacterium spp.	2	5	13	1	8	8	0	0	0	1
bacteria	actinobacteria	actinobacteria	rubrobacterales	rubrobacteraceae	rubrobacter	rubrobacter spp.	15	7	3	1	3	7	0	0	0	1
bacteria	cyanobacteria	gloeobacteria	gloeobacterales	gloeobacteraceae	gloeobacter	gloeobacter spp.	3	0	1	0	4	6	1	0	14	6
bacteria	planctomycetes	phycisphaerae	phycisphaerales	phycisphaeraceae	phycisphaera	phycisphaera spp.	9	12	8	1	2	3	0	0	0	0
bacteria	bacteroidetes	sphingobacteriia	sphingobacteriales	sphingobacteriaceae	mucilaginibacter	mucilaginibacter sp.	0	0	0	0	1	1	0	0	0	0
bacteria	proteobacteria	gammaproteobacteria	pseudomonadales	pseudomonadaceae	pseudomonas	pseudomonas spp.	2	1	6	3	15	5	1	17	2	8
bacteria	cyanobacteria	cyanobacteria	oscillatoriales	oscillatoriales	halospirulina	halospirulina spp.	0	0	1	4	1	0	63	59	1	0
bacteria	gemmatimonadetes	gemmatimonadetes	gemmatimonadales	gemmatimonadaceae	gemmatimonas	gemmatimonas spp.	0	4	12	4	3	14	0	0	0	0
fungi	ascomycota	dothideomycetes	pleosporales	delitschiaceae	delitschia	delitschia didyma	3	2	7	7	2	11	0	2	0	0
bacteria	cyanobacteria	oscillatoriophycideae	chroococcales	cyanobacteriaceae	cyanobacterium	cyanobacterium spp.	2	2	8	6	5	13	0	0	0	1
bacteria	gemmatimonadetes	gemmatimonadetes	gemmatimonadales	gemmatimonadaceae	gemmatimonas	gemmatimonas spp.	5	3	1	1	1	1	0	1	0	1
bacteria	proteobacteria	betaproteobacteria	burkholderiales	burkholderiaceae	burkholderia	burkholderia spp.	3	1	1	2	0	0	0	0	0	0
bacteria	actinobacteria	actinobacteria	acidimicrobiales	acidimicrobiaceae	ilumatobacter	ilumatobacter spp.	3	2	0	0	0	1	5	1	13	9
bacteria	bacteroidetes	sphingobacteriia	sphingobacteriales	chitinophagaceae	terrimonas	terrimonas spp.	16	21	15	9	13	21	1	3	0	19
bacteria	gemmatimonadetes	gemmatimonadetes	gemmatimonadales	gemmatimonadaceae	gemmatimonas	gemmatimonas spp.	13	18	4	0	3	2	1	0	0	0
bacteria	firmicutes	clostridia	clostridiales	peptococcaceae	desulfosporosinus	desulfosporosinus meridiei	6	9	11	1	4	5	0	0	0	0
bacteria	gemmatimonadetes	gemmatimonadetes	gemmatimonadales	gemmatimonadaceae	gemmatimonas	gemmatimonas spp.	4	10	5	1	1	10	0	0	0	0
bacteria	proteobacteria	gammaproteobacteria	xanthomonadales	sinobacteraceae	steroidobacter	steroidobacter spp.	2	4	7	1	5	10	1	0	0	7
bacteria	verrucomicrobia	verrucomicrobiae	verrucomicrobiales	verrucomicrobiaceae	luteolibacter	luteolibacter cuticulihirudinis	0	0	1	0	0	0	0	1	0	0
bacteria	proteobacteria	deltaproteobacteria	myxococcales	kofleriaceae	haliangium	haliangium spp.	0	0	0	0	0	0	0	0	0	0
bacteria	proteobacteria	gammaproteobacteria	chromatiales	chromatiaceae	nitrosococcus	nitrosococcus spp.	0	0	0	0	0	0	0	0	1	0
bacteria	chloroflexi	chloroflexi	chloroflexi	chloroflexi	kouleothrix	kouleothrix spp.	4	5	2	0	1	2	0	0	0	2
bacteria	gemmatimonadetes	gemmatimonadetes	gemmatimonadales	gemmatimonadaceae	gemmatimonas	gemmatimonas spp.	6	13	9	3	0	5	0	0	0	0
bacteria	proteobacteria	deltaproteobacteria	syntrophobacterales	syntrophobacteraceae	desulfovirga	desulfovirga spp.	12	8	6	4	3	2	0	0	0	0
bacteria	bacteroidetes	cytophagia	cytophagales	cytophagaceae	cytophaga	cytophaga spp.	26	28	1	5	2	9	0	0	1	0
bacteria	actinobacteria	actinobacteria	actinomycetales	pseudonocardiaceae	actinophytocola	actinophytocola sp.	2	1	5	5	3	6	2	10	17	0
bacteria	proteobacteria	oligoflexia	silvanigrellales	silvanigrellales	spirobacillus	spirobacillus cienkowskii	0	0	0	0	0	0	0	0	0	0
bacteria	proteobacteria	alphaproteobacteria	rhizobiales	methylocystaceae	methylosinus	methylosinus spp.	0	0	0	0	0	0	0	1	0	2
bacteria	proteobacteria	deltaproteobacteria	bdellovibrionales	bdellovibrionaceae	vampirovibrio	vampirovibrio chlorellavorus	0	1	0	32	0	0	0	3	0	0
bacteria	bacteroidetes	sphingobacteriia	sphingobacteriales	sphingobacteriaceae	pedobacter	pedobacter sp.	0	0	7	18	12	5	1	8	1	1
viridiplantae	streptophyta	streptophyta	pinales	pinaceae	pinus	pinus taeda	0	1	0	0	0	4	0	0	0	31
bacteria	proteobacteria	deltaproteobacteria	myxococcales	anaeromyxobacteraceae	anaeromyxobacter	anaeromyxobacter spp.	3	3	5	3	5	7	0	1	0	7
bacteria	bacteroidetes	sphingobacteriia	sphingobacteriales	chitinophagaceae	flavisolibacter	flavisolibacter spp.	24	19	5	2	2	4	0	0	0	0
bacteria	proteobacteria	gammaproteobacteria	pseudomonadales	pseudomonadaceae	pseudomonas	pseudomonas oryzihabitans	2	0	0	1	1	3	0	1	0	2
bacteria	actinobacteria	actinobacteria	rubrobacterales	rubrobacteraceae	rubrobacter	rubrobacter spp.	3	6	14	2	2	9	0	0	0	0
bacteria	proteobacteria	gammaproteobacteria	xanthomonadales	sinobacteraceae	steroidobacter	steroidobacter spp.	0	2	9	2	5	14	0	1	0	3
bacteria	proteobacteria	alphaproteobacteria	rhizobiales	hyphomicrobiaceae	rhodoplanes	rhodoplanes spp.	24	23	5	9	2	5	0	1	3	2
bacteria	gemmatimonadetes	gemmatimonadetes	gemmatimonadales	gemmatimonadaceae	gemmatimonas	gemmatimonas spp.	24	28	5	1	3	1	0	0	0	1
bacteria	firmicutes	bacilli	bacillales	paenibacillaceae	ammoniphilus	ammoniphilus spp.	1	0	3	2	3	1	1	2	0	8
bacteria	actinobacteria	actinobacteria	gaiellales	gaiellaceae	gaiella	gaiella occulta	7	10	9	3	0	3	2	0	0	2
bacteria	actinobacteria	actinobacteria	actinomycetales	nocardiaceae	rhodococcus	rhodococcus spp.	9	21	3	5	2	3	0	0	0	0
bacteria	actinobacteria	actinobacteria	solirubrobacterales	solirubrobacteraceae	solirubrobacter	solirubrobacter spp.	1	2	8	1	6	4	1	1	2	0
bacteria	gemmatimonadetes	gemmatimonadetes	gemmatimonadales	gemmatimonadaceae	gemmatimonas	gemmatimonas spp.	14	10	10	3	4	4	1	4	2	2
bacteria	proteobacteria	deltaproteobacteria	myxococcales	polyangiaceae	sorangium	sorangium cellulosum	5	13	3	1	3	2	0	0	0	0
bacteria	bacteroidetes	cytophagia	cytophagales	cytophagaceae	flexibacter	flexibacter flexilis	4	18	1	0	4	9	0	0	0	0
bacteria	actinobacteria	actinobacteria	gaiellales	gaiellaceae	gaiella	gaiella spp.	0	0	0	0	0	1	0	0	0	30
bacteria	actinobacteria	actinobacteria	actinomycetales	mycobacteriaceae	mycobacterium	mycobacterium sp.	0	0	1	1	0	2	0	0	2	14
bacteria	actinobacteria	actinobacteria	acidimicrobiales	acidimicrobiaceae	ilumatobacter	ilumatobacter spp.	5	1	0	0	1	1	1	0	2	17
bacteria	proteobacteria	deltaproteobacteria	myxococcales	nannocystaceae	plesiocystis	plesiocystis spp.	9	1	4	0	1	5	2	0	12	1
bacteria	proteobacteria	betaproteobacteria	burkholderiales	comamonadaceae	polaromonas	polaromonas jejuensis	6	11	19	10	22	11	16	3	78	41
bacteria	proteobacteria	alphaproteobacteria	sphingomonadales	sphingomonadaceae	blastomonas	blastomonas spp.	2	0	0	1	0	0	0	0	0	0
bacteria	proteobacteria	gammaproteobacteria	alteromonadales	alteromonadaceae	saccharophagus	saccharophagus spp.	7	9	0	0	0	12	0	0	0	3
fungi	ascomycota	dothideomycetes	pleosporales	pleosporaceae	alternaria	embellisia allii	0	0	0	0	0	0	0	0	0	1
bacteria	firmicutes	bacilli	bacillales	paenibacillaceae	paenibacillus	paenibacillus sp.	1	0	0	31	1	0	0	0	0	0
bacteria	planctomycetes	planctomycetia	planctomycetales	planctomycetaceae	planctomyces	planctomyces spp.	3	0	3	5	7	1	0	1	1	5
bacteria	proteobacteria	alphaproteobacteria	rhizobiales	methylobacteriaceae	microvirga	microvirga spp.	3	15	4	2	1	1	0	0	0	0
bacteria	gemmatimonadetes	gemmatimonadetes	gemmatimonadales	gemmatimonadaceae	gemmatimonas	gemmatimonas spp.	7	10	7	4	2	2	0	1	0	0
bacteria	ignavibacteriae	ignavibacteria	ignavibacteriales	melioribacteraceae	melioribacter	melioribacter spp.	4	4	7	2	7	11	0	0	0	0
fungi	ascomycota	sordariomycetes	hypocreales	nectriaceae	fusarium	fusarium sp.	0	2	0	0	1	1	0	0	1	2
bacteria	chloroflexi	chloroflexi	chloroflexi	chloroflexi	kouleothrix	kouleothrix spp.	7	3	10	7	3	3	1	1	0	0
bacteria	proteobacteria	alphaproteobacteria	rhizobiales	methylocystaceae	methylosinus	methylosinus spp.	10	13	8	8	4	24	1	0	1	0
bacteria	proteobacteria	deltaproteobacteria	desulfuromonadales	pelobacteraceae	pelobacter	pelobacter spp.	13	7	3	3	3	2	0	0	1	0
bacteria	cyanobacteria	oscillatoriophycideae	chroococcales	cyanobacteriaceae	cyanobacterium	cyanobacterium spp.	14	9	0	0	1	3	0	0	0	0
bacteria	firmicutes	bacilli	bacillales	bacillaceae	bacillus	bacillus spp.	3	11	10	3	3	5	4	2	0	1
bacteria	proteobacteria	gammaproteobacteria	oceanospirillales	hahellaceae	hahella	hahella spp.	12	13	2	1	1	1	0	0	2	1
bacteria	proteobacteria	betaproteobacteria	burkholderiales	burkholderiaceae	burkholderia	burkholderia spp.	15	13	5	1	1	2	0	0	0	0
bacteria	actinobacteria	actinobacteria	solirubrobacterales	conexibacteraceae	conexibacter	conexibacter spp.	4	16	10	3	2	8	1	1	1	2
bacteria	proteobacteria	gammaproteobacteria	xanthomonadales	sinobacteraceae	steroidobacter	steroidobacter spp.	14	9	9	3	3	8	0	0	0	4
bacteria	gemmatimonadetes	gemmatimonadetes	gemmatimonadales	gemmatimonadaceae	gemmatimonas	gemmatimonas spp.	7	3	11	0	4	9	0	0	0	0
bacteria	chloroflexi	dehalococcoidia	dehalococcoidales	dehalococcoidaceae	dehalococcoides	dehalococcoides spp.	0	0	0	0	0	0	0	0	0	0
bacteria	chloroflexi	chloroflexia	chloroflexales	roseiflexaceae	roseiflexus	roseiflexus spp.	1	0	1	8	2	1	0	0	2	2
bacteria	actinobacteria	actinobacteria	actinomycetales	streptomycetaceae	streptomyces	streptomyces spp.	0	0	0	0	0	0	0	2	0	28
bacteria	verrucomicrobia	verrucomicrobiae	verrucomicrobiales	verrucomicrobia subdivision 3	pedosphaera	pedosphaera spp.	14	9	1	0	0	6	0	0	1	1
bacteria	acidobacteria	acidobacteriia	acidobacteriales	acidobacteriaceae	acidobacterium	acidobacterium spp.	6	3	6	8	2	5	0	0	0	0
bacteria	verrucomicrobia	verrucomicrobiae	verrucomicrobiales	verrucomicrobiaceae	verrucomicrobium	verrucomicrobium spp.	7	12	0	1	2	10	0	0	0	2
bacteria	verrucomicrobia	verrucomicrobiae	verrucomicrobiales	verrucomicrobiaceae	verrucomicrobium	verrucomicrobium spp.	0	0	0	0	1	0	0	0	0	12
bacteria	proteobacteria	deltaproteobacteria	desulfuromonadales	geobacteraceae	geobacter	geobacter spp.	14	13	2	2	2	1	0	0	0	0
bacteria	proteobacteria	gammaproteobacteria	xanthomonadales	xanthomonadaceae	arenimonas	arenimonas daechungensis	9	6	2	6	6	7	0	2	0	4
bacteria	proteobacteria	alphaproteobacteria	rhodospirillales	rhodospirillaceae	dongia	dongia sp.	1	1	1	0	0	0	0	0	1	0
bacteria	acidobacteria	acidobacteriia	acidobacteriales	acidobacteriaceae	acidobacterium	acidobacterium spp.	1	20	5	0	5	2	0	0	0	0
bacteria	proteobacteria	alphaproteobacteria	rhizobiales	beijerinckiaceae	methylocella	methylocella sp.	6	9	2	3	1	1	1	0	0	1
bacteria	proteobacteria	alphaproteobacteria	rhizobiales	methylocystaceae	methylocystis	methylocystis spp.	0	0	0	0	1	1	0	1	0	2
bacteria	proteobacteria	alphaproteobacteria	rhizobiales	phyllobacteriaceae	mesorhizobium	mesorhizobium spp.	0	4	4	3	2	4	1	1	3	1
fungi	ascomycota	sordariomycetes	microascales	microascales	doratomyces	doratomyces sp.	0	0	0	0	0	0	0	0	1	3
bacteria	chloroflexi	dehalococcoidia	dehalococcoidales	dehalococcoidaceae	dehalococcoides	dehalococcoides spp.	0	0	0	0	1	0	0	0	0	0
bacteria	proteobacteria	deltaproteobacteria	myxococcales	polyangiaceae	chondromyces	chondromyces spp.	7	4	2	5	2	1	2	1	0	1
bacteria	acidobacteria	acidobacteriia	acidobacteriales	acidobacteriaceae	acidobacterium	acidobacterium spp.	5	3	6	5	6	9	0	0	0	1
bacteria	planctomycetes	planctomycetia	planctomycetales	planctomycetaceae	planctomyces	planctomyces spp.	1	0	4	3	2	3	0	2	0	6
bacteria	actinobacteria	actinobacteria	acidimicrobiales	acidimicrobiaceae	aciditerrimonas	aciditerrimonas spp.	3	5	4	3	1	3	0	1	0	2
bacteria	proteobacteria	deltaproteobacteria	desulfuromonadales	geobacteraceae	geobacter	geobacter spp.	0	3	1	4	13	7	5	1	0	0
bacteria	chloroflexi	chloroflexia	chloroflexales	chloroflexaceae	chloroflexus	chloroflexus spp.	5	3	1	0	2	8	0	0	5	9
bacteria	gemmatimonadetes	gemmatimonadetes	gemmatimonadales	gemmatimonadaceae	gemmatimonas	gemmatimonas spp.	1	0	7	5	7	5	0	2	0	5
bacteria	gemmatimonadetes	gemmatimonadetes	gemmatimonadales	gemmatimonadaceae	gemmatimonas	gemmatimonas spp.	8	15	0	0	0	0	0	0	0	0
bacteria	proteobacteria	alphaproteobacteria	rhodospirillales	rhodospirillaceae	azospirillum	azospirillum sp.	0	0	0	0	0	0	0	0	0	0
bacteria	acidobacteria	holophagae	holophagales	holophagaceae	holophaga	holophaga spp.	6	2	6	4	5	8	0	1	0	0
bacteria	actinobacteria	actinobacteria	actinomycetales	nocardioidaceae	nocardioides	nocardioides spp.	2	0	1	2	0	1	2	0	5	3
bacteria	acidobacteria	acidobacteriia	acidobacteriales	acidobacteriaceae	candidatus koribacter	candidatus koribacter versatilis	5	6	7	2	2	6	0	2	1	1
bacteria	chloroflexi	chloroflexi	chloroflexi	chloroflexi	kouleothrix	kouleothrix spp.	10	22	5	0	0	4	0	0	1	0
bacteria	chloroflexi	thermomicrobia	thermomicrobiales	thermomicrobiaceae	thermomicrobium	thermomicrobium spp.	13	11	0	1	2	5	0	0	0	0
bacteria	proteobacteria	alphaproteobacteria	caulobacterales	caulobacteraceae	caulobacter	caulobacter spp.	0	0	0	4	0	2	0	4	0	0
bacteria	acidobacteria	holophagae	holophagales	holophagaceae	holophaga	holophaga spp.	5	6	1	1	3	6	1	0	3	2
bacteria	planctomycetes	planctomycetia	planctomycetales	planctomycetaceae	pirellula	pirellula spp.	18	4	4	0	2	8	0	0	0	0
bacteria	proteobacteria	alphaproteobacteria	rhodospirillales	rhodospirillaceae	azospirillum	azospirillum sp.	1	1	1	1	1	0	1	0	1	3
bacteria	chloroflexi	anaerolineae	anaerolineales	anaerolineaceae	longilinea	longilinea spp.	5	4	3	0	1	2	0	2	0	3
bacteria	actinobacteria	actinobacteria	rubrobacterales	rubrobacteraceae	rubrobacter	rubrobacter spp.	6	13	2	4	0	4	1	1	0	0
bacteria	proteobacteria	deltaproteobacteria	myxococcales	sandaracinaceae	sandaracinus	sandaracinus spp.	5	3	5	1	5	10	0	0	1	0
bacteria	proteobacteria	gammaproteobacteria	legionellales	coxiellaceae	aquicella	aquicella spp.	0	0	1	11	4	3	0	10	2	0
bacteria	actinobacteria	actinobacteria	actinomycetales	geodermatophilaceae	blastococcus	blastococcus spp.	0	0	1	0	0	1	2	0	0	1
bacteria	proteobacteria	deltaproteobacteria	myxococcales	polyangiaceae	byssovorax	byssovorax spp.	1	0	7	2	4	1	3	9	0	1
bacteria	proteobacteria	alphaproteobacteria	rhodospirillales	acetobacteraceae	gluconobacter	gluconobacter spp.	8	11	2	1	1	3	0	0	0	5
bacteria	cyanobacteria	oscillatoriophycideae	chroococcales	cyanobacteriaceae	cyanobacterium	cyanobacterium spp.	0	3	8	8	6	3	1	0	0	0
bacteria	acidobacteria	holophagae	holophagales	holophagaceae	holophaga	holophaga spp.	15	15	2	0	1	0	1	0	0	0
fungi	ascomycota	dothideomycetes	pleosporales	didymellaceae	phoma	phoma medicaginis	10	0	0	3	1	12	0	5	0	0
bacteria	proteobacteria	betaproteobacteria	burkholderiales	comamonadaceae	acidovorax	acidovorax sp.	155	185	212	242	317	120	67	105	185	84
bacteria	planctomycetes	phycisphaerae	phycisphaerales	phycisphaeraceae	phycisphaera	phycisphaera spp.	12	10	4	1	2	2	0	0	0	0
bacteria	actinobacteria	actinobacteria	acidimicrobiales	acidimicrobiaceae	aciditerrimonas	aciditerrimonas spp.	6	5	10	3	1	7	0	0	0	0
bacteria	planctomycetes	planctomycetia	planctomycetales	planctomycetaceae	gemmata	gemmata spp.	3	3	11	3	1	10	0	0	0	0
bacteria	proteobacteria	gammaproteobacteria	xanthomonadales	xanthomonadaceae	xanthomonas	xanthomonas sp.	0	0	2	0	0	0	2	2	2	0
bacteria	actinobacteria	actinobacteria	actinomycetales	nocardioidaceae	nocardioides	nocardioides maritimus	4	7	1	1	2	2	0	0	2	0
bacteria	proteobacteria	gammaproteobacteria	xanthomonadales	sinobacteraceae	steroidobacter	steroidobacter spp.	0	1	7	6	5	12	0	0	0	0
bacteria	actinobacteria	actinobacteria	actinomycetales	nocardioidaceae	marmoricola	marmoricola sp.	1	6	9	3	4	4	1	0	1	1
bacteria	bacteroidetes	sphingobacteriia	sphingobacteriales	chitinophagaceae	sediminibacterium	sediminibacterium sp.	0	0	0	0	0	8	0	0	0	7
bacteria	bacteroidetes	sphingobacteriia	sphingobacteriales	chitinophagaceae	flavitalea	flavitalea spp.	47	61	21	6	6	12	0	1	0	0
bacteria	proteobacteria	deltaproteobacteria	desulfuromonadales	geobacteraceae	geobacter	geobacter spp.	29	0	0	1	1	0	0	0	0	0
bacteria	proteobacteria	deltaproteobacteria	myxococcales	kofleriaceae	haliangium	haliangium spp.	4	1	3	2	0	1	0	0	0	1
bacteria	verrucomicrobia	verrucomicrobiae	verrucomicrobiales	verrucomicrobia subdivision 3	pedosphaera	pedosphaera spp.	14	2	1	0	1	6	0	0	0	0
bacteria	bacteroidetes	sphingobacteriia	sphingobacteriales	sphingobacteriaceae	sphingobacterium	sphingobacterium spp.	0	0	3	2	19	4	1	0	0	0
bacteria	actinobacteria	actinobacteria	actinomycetales	actinomycetaceae	actinomyces	actinomyces spp.	4	9	3	0	3	11	0	0	1	0
bacteria	actinobacteria	actinobacteria	actinomycetales	micrococcaceae	arthrobacter	arthrobacter spp.	0	1	7	4	5	7	1	0	3	1
bacteria	planctomycetes	planctomycetia	planctomycetales	planctomycetaceae	singulisphaera	singulisphaera acidiphila	1	3	2	0	2	1	2	4	1	11
bacteria	bacteroidetes	sphingobacteriia	sphingobacteriales	sphingobacteriaceae	sphingobacterium	sphingobacterium sp.	0	0	0	7	0	0	0	8	0	0
bacteria	bacteroidetes	cytophagia	cytophagales	cytophagaceae	ohtaekwangia	ohtaekwangia kribbensis	3	5	5	1	2	8	1	1	6	0
bacteria	proteobacteria	alphaproteobacteria	rhizobiales	methylocystaceae	methylosinus	methylosinus sporium	0	0	1	0	0	0	0	0	0	8
bacteria	proteobacteria	gammaproteobacteria	legionellales	coxiellaceae	aquicella	aquicella spp.	0	1	0	0	0	0	0	1	0	3
bacteria	actinobacteria	actinobacteria	solirubrobacterales	conexibacteraceae	conexibacter	conexibacter sp.	13	9	5	2	1	7	13	2	1	3
bacteria	proteobacteria	deltaproteobacteria	desulfuromonadales	geobacteraceae	geobacter	geobacter spp.	4	1	10	1	10	4	0	0	0	0
bacteria	firmicutes	clostridia	thermoanaerobacterales	thermoanaerobacteraceae	carboxydothermus	carboxydothermus spp.	9	5	5	0	1	10	0	0	0	0
bacteria	planctomycetes	planctomycetia	candidatus brocadiales	candidatus brocadiaceae	candidatus kuenenia	uncultured candidatus kuenenia sp.	16	12	3	1	3	7	0	0	1	1
bacteria	acidobacteria	acidobacteriia	acidobacteriales	acidobacteriaceae	acidobacterium	acidobacterium spp.	0	4	7	7	5	7	0	0	0	0
fungi	ascomycota	dothideomycetes	botryosphaeriales	botryosphaeriaceae	botryosphaeria	botryosphaeria dothidea	2	0	1	1	1	0	5	19	0	0
bacteria	proteobacteria	deltaproteobacteria	myxococcales	polyangiaceae	polyangium	polyangium sp.	3	10	1	0	0	6	1	0	0	12
bacteria	bacteroidetes	sphingobacteriia	sphingobacteriales	sphingobacteriaceae	sphingobacterium	sphingobacterium sp.	0	1	0	0	0	1	0	0	0	0
bacteria	planctomycetes	planctomycetia	candidatus brocadiales	candidatus brocadiaceae	candidatus kuenenia	uncultured candidatus kuenenia sp.	0	1	0	0	0	1	0	0	0	28
bacteria	acidobacteria	acidobacteriia	acidobacteriales	acidobacteriaceae	acidobacterium	acidobacterium spp.	7	10	9	2	1	2	0	0	0	0
bacteria	verrucomicrobia	verrucomicrobiae	verrucomicrobiales	verrucomicrobiaceae	verrucomicrobium	verrucomicrobium spp.	8	6	5	3	5	1	0	0	0	0
bacteria	proteobacteria	deltaproteobacteria	desulfuromonadales	pelobacteraceae	pelobacter	pelobacter spp.	13	7	3	0	0	5	0	0	0	0
fungi	fungi	mucoromycotina	endogonales	endogonaceae	endogone	endogone lactiflua	0	0	0	0	0	0	0	0	0	0
bacteria	bacteroidetes	cytophagia	cytophagales	cytophagaceae	ohtaekwangia	ohtaekwangia spp.	4	2	2	2	2	12	0	0	1	0
bacteria	proteobacteria	deltaproteobacteria	desulfuromonadales	geobacteraceae	geobacter	geobacter spp.	11	2	1	2	0	1	0	0	0	0
bacteria	verrucomicrobia	verrucomicrobiae	verrucomicrobiales	verrucomicrobiaceae	verrucomicrobium	verrucomicrobium spp.	2	3	6	4	6	5	1	4	1	0
bacteria	proteobacteria	alphaproteobacteria	caulobacterales	caulobacteraceae	caulobacter	caulobacter spp.	0	0	0	0	0	1	0	0	0	1
bacteria	gemmatimonadetes	gemmatimonadetes	gemmatimonadales	gemmatimonadaceae	gemmatimonas	gemmatimonas spp.	6	2	4	0	0	0	0	0	0	0
viridiplantae	chlorophyta	chlorophyceae	chlamydomonadales	chlamydomonadales	tetracystis	tetracystis tetraspora	13	2	6	1	4	3	0	0	0	0
bacteria	proteobacteria	alphaproteobacteria	rhizobiales	methylobacteriaceae	methylobacterium	methylobacterium spp.	21	22	13	11	19	9	2	0	1	0
bacteria	actinobacteria	actinobacteria	actinomycetales	streptomycetaceae	streptomyces	streptomyces sp.	1	6	14	31	13	9	15	34	6	2
bacteria	bacteroidetes	flavobacteriia	flavobacteriales	cryomorphaceae	fluviicola	fluviicola spp.	10	6	11	2	6	14	0	0	0	0
bacteria	actinobacteria	actinobacteria	actinomycetales	nocardiaceae	rhodococcus	rhodococcus spp.	0	0	2	0	0	0	7	5	9	6
bacteria	actinobacteria	actinobacteria	acidimicrobiales	iamiaceae	iamia	iamia spp.	5	3	1	2	1	2	0	1	1	10
bacteria	firmicutes	clostridia	clostridiales	syntrophomonadaceae	syntrophomonas	syntrophomonas spp.	0	12	8	2	1	6	0	1	0	0
bacteria	planctomycetes	planctomycetia	planctomycetales	planctomycetaceae	pirellula	pirellula spp.	18	17	1	2	1	2	0	0	0	0
bacteria	bacteroidetes	cytophagia	cytophagales	flammeovirgaceae	roseivirga	roseivirga spongicola	0	4	13	3	4	4	2	1	0	0
bacteria	proteobacteria	alphaproteobacteria	rhizobiales	hyphomicrobiaceae	rhodoplanes	rhodoplanes spp.	55	45	23	21	11	14	0	2	3	35
bacteria	proteobacteria	alphaproteobacteria	rhizobiales	methylobacteriaceae	microvirga	microvirga spp.	0	0	4	21	2	1	0	0	0	1
bacteria	acidobacteria	acidobacteriia	acidobacteriales	acidobacteriaceae	acidobacterium	acidobacterium spp.	4	9	9	3	2	2	1	0	0	0
bacteria	planctomycetes	planctomycetia	planctomycetales	planctomycetaceae	gemmata	gemmata spp.	2	6	3	0	4	6	0	1	9	2
bacteria	proteobacteria	deltaproteobacteria	myxococcales	nannocystaceae	plesiocystis	plesiocystis spp.	2	2	4	2	8	10	0	0	0	1
bacteria	proteobacteria	gammaproteobacteria	xanthomonadales	sinobacteraceae	steroidobacter	steroidobacter spp.	0	1	4	4	2	9	0	1	0	4
bacteria	proteobacteria	alphaproteobacteria	rhodospirillales	rhodospirillaceae	azospirillum	azospirillum lipoferum	0	0	0	0	0	0	0	0	0	0
bacteria	chlamydiae	chlamydiia	chlamydiales	parachlamydiaceae	candidatus metachlamydia	candidatus metachlamydia lacustris	0	0	0	0	0	0	1	0	0	29
bacteria	chloroflexi	anaerolineae	anaerolineales	anaerolineaceae	anaerolinea	anaerolinea spp.	8	7	0	0	1	17	1	0	6	3
eukaryota	eukaryota	oomycetes	peronosporales	peronosporaceae	phytophthora	phytophthora infestans	2	2	8	2	11	3	0	0	3	0
bacteria	proteobacteria	deltaproteobacteria	myxococcales	polyangiaceae	byssovorax	byssovorax spp.	1	7	1	2	2	5	3	0	3	0
bacteria	proteobacteria	alphaproteobacteria	rhizobiales	bradyrhizobiaceae	afipia	afipia sp.	2	0	0	3	0	0	4	20	0	0
bacteria	acidobacteria	holophagae	holophagales	holophagaceae	holophaga	holophaga spp.	4	4	11	4	2	5	0	0	1	0
bacteria	bacteroidetes	cytophagia	cytophagales	cytophagaceae	ohtaekwangia	ohtaekwangia spp.	1	0	3	1	3	7	0	0	13	0
bacteria	chloroflexi	chloroflexia	chloroflexales	chloroflexaceae	chloroflexus	chloroflexus sp.	11	10	3	2	1	6	0	0	0	0
bacteria	acidobacteria	acidobacteriia	acidobacteriales	acidobacteriaceae	acidobacterium	acidobacterium spp.	9	6	4	1	4	5	2	2	0	1
bacteria	firmicutes	clostridia	thermoanaerobacterales	thermoanaerobacteraceae	carboxydothermus	carboxydothermus spp.	14	9	0	1	2	4	0	0	0	0
bacteria	proteobacteria	alphaproteobacteria	rhodospirillales	rhodospirillaceae	marispirillum	marispirillum spp.	0	0	0	0	0	1	0	0	0	28
bacteria	proteobacteria	alphaproteobacteria	sphingomonadales	sphingomonadaceae	sphingopyxis	sphingomonas terrae	0	1	0	0	0	2	0	0	0	2
bacteria	planctomycetes	planctomycetia	planctomycetales	planctomycetaceae	zavarzinella	zavarzinella spp.	6	6	6	2	2	6	0	0	1	0
bacteria	proteobacteria	deltaproteobacteria	bdellovibrionales	bdellovibrionaceae	vampirovibrio	vampirovibrio chlorellavorus	0	1	6	4	9	0	3	0	6	0
bacteria	verrucomicrobia	verrucomicrobiae	verrucomicrobiales	verrucomicrobiaceae	prosthecobacter	prosthecobacter spp.	8	2	2	3	3	10	1	0	1	13
fungi	ascomycota	dothideomycetes	pleosporales	didymellaceae	phoma	phoma herbarum	0	3	4	15	2	2	0	0	1	0
bacteria	proteobacteria	alphaproteobacteria	rhodospirillales	rhodospirillaceae	defluviicoccus	defluviicoccus spp.	11	4	3	4	3	3	0	0	0	0
bacteria	proteobacteria	deltaproteobacteria	desulfuromonadales	pelobacteraceae	pelobacter	pelobacter spp.	3	2	7	0	3	12	0	0	0	0
bacteria	proteobacteria	gammaproteobacteria	pseudomonadales	pseudomonadaceae	pseudomonas	pseudomonas spp.	18	9	1	0	0	0	0	0	0	0
bacteria	proteobacteria	deltaproteobacteria	myxococcales	polyangiaceae	byssovorax	byssovorax spp.	8	6	28	35	20	16	1	3	2	22
bacteria	planctomycetes	phycisphaerae	phycisphaerales	phycisphaeraceae	phycisphaera	phycisphaera spp.	4	6	4	3	3	3	0	0	0	0
bacteria	chloroflexi	chloroflexi	chloroflexi	chloroflexi	kouleothrix	kouleothrix spp.	17	24	10	6	3	13	1	1	0	2
bacteria	verrucomicrobia	verrucomicrobiae	verrucomicrobiales	verrucomicrobiaceae	verrucomicrobium	verrucomicrobium spp.	4	2	5	0	1	6	0	0	1	1
bacteria	proteobacteria	alphaproteobacteria	rhizobiales	hyphomicrobiaceae	hyphomicrobium	hyphomicrobium spp.	0	0	0	0	0	0	0	0	0	0
bacteria	proteobacteria	alphaproteobacteria	sphingomonadales	erythrobacteraceae	altererythrobacter	alterierythrobacter sp.	4	5	0	5	2	8	0	1	0	14
bacteria	proteobacteria	deltaproteobacteria	myxococcales	polyangiaceae	chondromyces	chondromyces crocatus	18	3	1	1	1	3	0	0	1	0
bacteria	actinobacteria	actinobacteria	actinomycetales	cryptosporangiaceae	fodinicola	fodinicola spp.	4	6	2	2	4	8	0	0	0	1
bacteria	proteobacteria	alphaproteobacteria	rhodospirillales	rhodospirillaceae	azospirillum	azospirillum spp.	0	0	2	1	0	4	0	0	0	3
bacteria	chloroflexi	chloroflexia	herpetosiphonales	herpetosiphonaceae	herpetosiphon	herpetosiphon spp.	0	1	15	0	6	6	0	0	1	0
bacteria	ignavibacteriae	ignavibacteria	ignavibacteriales	ignavibacteriaceae	ignavibacterium	ignavibacterium spp.	0	0	1	1	1	1	0	0	0	2
bacteria	proteobacteria	deltaproteobacteria	myxococcales	nannocystaceae	nannocystis	nannocystis spp.	2	8	8	1	10	7	0	0	0	3
bacteria	proteobacteria	alphaproteobacteria	rhizobiales	beijerinckiaceae	chelatococcus	chelatococcus spp.	7	3	2	0	0	0	0	0	8	0
bacteria	bacteroidetes	bacteroidia	bacteroidales	prolixibacteraceae	prolixibacter	prolixibacter spp.	3	6	5	0	5	7	1	0	1	0
bacteria	proteobacteria	betaproteobacteria	rhodocyclales	rhodocyclaceae	thauera	thauera linaloolentis	0	3	17	5	9	4	0	0	0	0
bacteria	acidobacteria	acidobacteriia	acidobacteriales	acidobacteriaceae	acidobacterium	acidobacterium spp.	10	7	2	1	2	4	0	0	0	0
bacteria	bacteroidetes	sphingobacteriia	sphingobacteriales	chitinophagaceae	flavihumibacter	flavihumibacter sp.	8	2	4	3	6	3	1	0	0	0
bacteria	proteobacteria	alphaproteobacteria	rhizobiales	methylocystaceae	methylocystis	methylocystis spp.	2	1	3	2	1	3	0	0	0	5
bacteria	proteobacteria	gammaproteobacteria	chromatiales	chromatiaceae	thiorhodovibrio	thiorhodovibrio spp.	2	0	4	2	5	11	0	0	0	0
bacteria	bacteroidetes	sphingobacteriia	sphingobacteriales	chitinophagaceae	chitinophaga	chitinophaga pinensis	0	1	2	5	0	0	0	9	0	3
bacteria	bacteroidetes	cytophagia	cytophagales	cytophagaceae	cytophaga	cytophaga hutchinsonii	0	0	0	3	9	11	0	4	0	0
bacteria	chloroflexi	anaerolineae	anaerolineales	anaerolineaceae	bellilinea	bellilinea spp.	0	4	9	2	2	13	0	0	0	2
bacteria	chloroflexi	chloroflexia	chloroflexales	chloroflexaceae	chloroflexus	chloroflexus spp.	4	1	1	3	2	13	0	0	0	2
bacteria	proteobacteria	gammaproteobacteria	legionellales	coxiellaceae	aquicella	aquicella spp.	0	0	0	1	0	2	0	0	0	24
bacteria	bacteroidetes	cytophagia	cytophagales	cytophagaceae	cytophaga	cytophaga spp.	1	1	1	6	0	0	0	0	1	18
bacteria	proteobacteria	deltaproteobacteria	myxococcales	polyangiaceae	byssovorax	byssovorax spp.	1	0	2	3	1	4	1	0	2	9
bacteria	proteobacteria	alphaproteobacteria	rhizobiales	aurantimonadaceae	aurantimonas	aurantimonas sp.	1	1	13	5	4	4	0	1	0	0
bacteria	proteobacteria	deltaproteobacteria	myxococcales	polyangiaceae	polyangium	polyangium sp.	14	3	5	1	1	3	0	0	0	1
bacteria	proteobacteria	alphaproteobacteria	caulobacterales	caulobacteraceae	phenylobacterium	phenylobacterium spp.	4	6	0	3	1	6	0	0	0	0
bacteria	proteobacteria	deltaproteobacteria	myxococcales	kofleriaceae	kofleria	kofleria spp.	0	1	7	6	3	3	1	0	0	0
bacteria	proteobacteria	alphaproteobacteria	rhizobiales	hyphomicrobiaceae	rhodomicrobium	rhodomicrobium sp.	0	1	0	1	1	4	1	1	2	14
bacteria	proteobacteria	deltaproteobacteria	desulfuromonadales	pelobacteraceae	pelobacter	pelobacter spp.	10	6	8	0	1	2	0	0	0	0
bacteria	chloroflexi	chloroflexia	chloroflexales	chloroflexaceae	chloroflexus	chloroflexus spp.	3	4	9	3	3	4	0	0	0	0
bacteria	planctomycetes	planctomycetia	planctomycetales	planctomycetaceae	pirellula	pirellula spp.	14	9	3	1	0	0	0	0	0	0
bacteria	proteobacteria	deltaproteobacteria	myxococcales	anaeromyxobacteraceae	anaeromyxobacter	anaeromyxobacter spp.	3	0	1	2	1	3	0	1	2	4
bacteria	chloroflexi	anaerolineae	anaerolineales	anaerolineaceae	anaerolinea	anaerolinea spp.	10	14	0	0	0	2	0	0	0	0
bacteria	bacteroidetes	sphingobacteriia	sphingobacteriales	sphingobacteriaceae	pedobacter	pedobacter spp.	0	1	0	2	0	0	0	0	0	0
bacteria	proteobacteria	deltaproteobacteria	desulfuromonadales	pelobacteraceae	pelobacter	pelobacter spp.	6	14	2	0	2	2	0	0	0	0
bacteria	firmicutes	bacilli	bacillales	bacillaceae	bacillus	bacillus shandongensis	5	2	3	3	4	0	0	0	0	7
bacteria	verrucomicrobia	verrucomicrobiae	verrucomicrobiales	verrucomicrobiaceae	verrucomicrobium	verrucomicrobium spp.	7	13	2	2	3	6	0	0	0	0
bacteria	gemmatimonadetes	gemmatimonadetes	gemmatimonadales	gemmatimonadaceae	gemmatimonas	gemmatimonas spp.	1	4	4	1	1	14	0	0	0	1
bacteria	acidobacteria	acidobacteriia	acidobacteriales	acidobacteriaceae	acidobacterium	acidobacterium spp.	0	1	1	1	0	0	0	0	1	0
bacteria	proteobacteria	deltaproteobacteria	myxococcales	polyangiaceae	byssovorax	byssovorax spp.	3	3	8	1	0	5	0	0	0	1
bacteria	gemmatimonadetes	gemmatimonadetes	gemmatimonadales	gemmatimonadaceae	gemmatimonas	gemmatimonas spp.	7	3	9	2	3	5	0	0	0	0
bacteria	bacteroidetes	sphingobacteriia	sphingobacteriales	chitinophagaceae	niastella	niastella spp.	2	3	11	3	5	4	0	0	0	0
bacteria	bacteroidetes	sphingobacteriia	sphingobacteriales	chitinophagaceae	niastella	niastella spp.	1	0	1	0	1	0	1	0	0	0
bacteria	acidobacteria	holophagae	holophagales	holophagaceae	holophaga	holophaga spp.	4	1	0	2	0	0	0	0	0	0
bacteria	proteobacteria	alphaproteobacteria	rhizobiales	xanthobacteraceae	pseudolabrys	pseudolabrys spp.	8	8	6	10	8	12	11	5	23	52
bacteria	bacteroidetes	cytophagia	cytophagales	cytophagaceae	ohtaekwangia	ohtaekwangia spp.	1	1	1	0	3	13	0	0	0	1
bacteria	proteobacteria	deltaproteobacteria	desulfuromonadales	geobacteraceae	geobacter	geobacter spp.	6	10	4	1	3	5	0	1	1	1
bacteria	firmicutes	bacilli	bacillales	thermoactinomycetaceae	marininema	marininema mesophilum	0	0	0	0	1	1	0	0	0	0
bacteria	proteobacteria	alphaproteobacteria	rhizobiales	rhizobiaceae	rhizobium	rhizobium sp.	0	0	0	0	0	2	0	0	1	23
bacteria	acidobacteria	holophagae	holophagales	holophagaceae	holophaga	holophaga sp.	0	0	0	0	0	9	0	0	1	15
bacteria	acidobacteria	acidobacteriia	acidobacteriales	acidobacteriaceae	acidobacterium	acidobacterium spp.	4	7	7	2	3	1	0	0	0	0
bacteria	proteobacteria	deltaproteobacteria	myxococcales	anaeromyxobacteraceae	anaeromyxobacter	anaeromyxobacter spp.	11	4	3	3	2	4	0	0	0	0
bacteria	chloroflexi	thermomicrobia	thermomicrobiales	thermomicrobiaceae	thermomicrobium	thermomicrobium spp.	0	0	0	4	0	0	3	6	1	0
bacteria	proteobacteria	alphaproteobacteria	rhizobiales	methylocystaceae	methylosinus	methylosinus sp.	1	2	1	3	1	1	0	1	0	1
bacteria	bacteroidetes	cytophagia	cytophagales	cytophagaceae	flexibacter	flexibacter spp.	0	0	2	1	2	14	0	3	1	4
bacteria	planctomycetes	planctomycetia	planctomycetales	planctomycetaceae	gemmata	gemmata spp.	2	4	7	0	4	8	0	0	0	0
bacteria	proteobacteria	alphaproteobacteria	rhodospirillales	acetobacteraceae	rhodopila	rhodopila globiformis	3	6	3	4	1	2	0	2	0	2
bacteria	chloroflexi	dehalococcoidia	dehalococcoidales	dehalococcoidaceae	dehalococcoides	dehalococcoides spp.	1	1	2	5	2	7	0	0	1	0
bacteria	bacteroidetes	sphingobacteriia	sphingobacteriales	sphingobacteriaceae	pedobacter	pedobacter spp.	3	3	5	2	3	3	0	0	0	3
bacteria	proteobacteria	gammaproteobacteria	legionellales	coxiellaceae	aquicella	aquicella spp.	0	0	0	0	0	1	0	0	0	31
bacteria	proteobacteria	betaproteobacteria	burkholderiales	burkholderiaceae	burkholderia	burkholderia spp.	2	10	2	3	1	2	0	0	0	1
bacteria	proteobacteria	alphaproteobacteria	rhodospirillales	rhodospirillaceae	rhodocista	rhodocista spp.	0	0	0	4	0	0	0	2	0	0
bacteria	proteobacteria	deltaproteobacteria	desulfuromonadales	geobacteraceae	geobacter	geobacter spp.	14	8	0	0	1	0	1	0	0	0
bacteria	bacteroidetes	cytophagia	cytophagales	cytophagaceae	ohtaekwangia	ohtaekwangia koreensis	17	7	1	0	1	1	0	0	0	0
bacteria	proteobacteria	alphaproteobacteria	caulobacterales	caulobacteraceae	caulobacter	caulobacter ginsengisoli	4	0	4	2	4	6	4	0	5	3
bacteria	proteobacteria	alphaproteobacteria	rhizobiales	hyphomicrobiaceae	prosthecomicrobium	prosthecomicrobium spp.	0	0	0	1	0	1	0	0	0	0
bacteria	bacteroidetes	flavobacteriia	flavobacteriales	cryomorphaceae	crocinitomix	crocinitomix spp.	8	5	1	0	1	4	0	0	1	1
bacteria	proteobacteria	alphaproteobacteria	rhodospirillales	rhodospirillaceae	rhodocista	rhodocista spp.	15	5	3	0	1	1	0	0	0	0
bacteria	proteobacteria	alphaproteobacteria	rhizobiales	bradyrhizobiaceae	bradyrhizobium	bradyrhizobium spp.	0	1	1	0	2	6	1	1	3	8
fungi	ascomycota	leotiomycetes	thelebolales	thelebolaceae	thelebolus	thelebolus ellipsoideus	0	0	0	0	0	0	0	1	1	2
bacteria	actinobacteria	actinobacteria	acidimicrobiales	acidimicrobiaceae	ferrimicrobium	ferrimicrobium spp.	5	3	1	3	0	1	0	0	0	2
bacteria	proteobacteria	alphaproteobacteria	rhodospirillales	rhodospirillaceae	azospirillum	azospirillum spp.	7	8	4	0	3	4	0	0	0	0
bacteria	planctomycetes	planctomycetia	planctomycetales	planctomycetaceae	gemmata	gemmata spp.	2	3	8	3	3	4	2	0	0	0
bacteria	proteobacteria	alphaproteobacteria	rhizobiales	hyphomicrobiaceae	pedomicrobium	pedomicrobium spp.	2	1	0	3	2	0	1	0	0	0
bacteria	bacteroidetes	cytophagia	cytophagales	cytophagaceae	sporocytophaga	sporocytophaga spp.	6	0	5	0	7	7	0	0	0	1
bacteria	cyanobacteria	cyanobacteria	synechococcales	synechococcaceae	synechococcus	synechococcus spp.	0	0	12	0	0	0	1	0	0	1
bacteria	proteobacteria	gammaproteobacteria	pseudomonadales	pseudomonadaceae	pseudomonas	pseudomonas spp.	8	6	0	4	1	0	0	0	0	1
bacteria	proteobacteria	gammaproteobacteria	legionellales	coxiellaceae	coxiella	coxiella spp.	1	0	7	0	6	11	0	0	0	0
bacteria	planctomycetes	planctomycetia	planctomycetales	planctomycetaceae	gemmata	gemmata spp.	6	5	3	2	1	1	0	0	2	1
bacteria	bacteroidetes	sphingobacteriia	sphingobacteriales	sphingobacteriaceae	sphingobacterium	sphingobacterium spp.	2	5	6	7	3	5	2	1	2	13
bacteria	gemmatimonadetes	gemmatimonadetes	gemmatimonadales	gemmatimonadaceae	gemmatimonas	gemmatimonas spp.	4	7	2	1	3	5	0	0	0	0
bacteria	verrucomicrobia	verrucomicrobiae	verrucomicrobiales	verrucomicrobiaceae	roseimicrobium	roseimicrobium gellanilyticum	1	3	3	2	4	4	1	0	4	5
bacteria	proteobacteria	gammaproteobacteria	pseudomonadales	pseudomonadaceae	pseudomonas	pseudomonas spp.	9	12	1	0	1	1	0	1	0	0
bacteria	firmicutes	clostridia	thermoanaerobacterales	thermoanaerobacteraceae	moorella	moorella spp.	3	4	6	2	3	8	0	0	0	0
bacteria	chloroflexi	dehalococcoidia	dehalococcoidales	dehalococcoidaceae	dehalococcoides	dehalococcoides spp.	0	0	0	0	0	0	0	0	0	0
bacteria	firmicutes	clostridia	clostridiales	clostridiaceae	clostridium	clostridium spp.	1	1	1	0	11	11	0	0	0	1
bacteria	chloroflexi	chloroflexi	chloroflexi	chloroflexi	kouleothrix	kouleothrix spp.	8	11	2	4	0	0	0	0	0	0
bacteria	proteobacteria	alphaproteobacteria	rhodospirillales	rhodospirillales	reyranella	reyranella soli	1	0	1	2	0	4	0	0	0	11
bacteria	proteobacteria	alphaproteobacteria	rhodospirillales	rhodospirillaceae	azospirillum	azospirillum sp.	0	0	0	0	0	0	0	0	0	0
bacteria	actinobacteria	actinobacteria	rubrobacterales	rubrobacteraceae	rubrobacter	rubrobacter spp.	13	4	2	1	2	3	0	0	0	0
bacteria	proteobacteria	deltaproteobacteria	desulfuromonadales	geobacteraceae	geobacter	geobacter spp.	0	1	13	3	14	7	0	0	1	0
bacteria	gemmatimonadetes	gemmatimonadetes	gemmatimonadales	gemmatimonadaceae	gemmatimonas	gemmatimonas spp.	12	3	5	0	2	3	0	0	0	0
bacteria	planctomycetes	planctomycetia	planctomycetales	planctomycetaceae	planctomyces	planctomyces spp.	10	10	3	4	4	8	0	4	0	0
bacteria	actinobacteria	actinobacteria	rubrobacterales	rubrobacteraceae	rubrobacter	rubrobacter spp.	5	4	4	3	0	7	0	0	0	0
bacteria	gemmatimonadetes	gemmatimonadetes	gemmatimonadales	gemmatimonadaceae	gemmatimonas	gemmatimonas spp.	4	4	5	1	7	10	0	0	0	0
bacteria	verrucomicrobia	verrucomicrobiae	verrucomicrobiales	verrucomicrobiaceae	verrucomicrobium	verrucomicrobium spp.	6	2	6	3	4	7	1	1	0	5
bacteria	verrucomicrobia	verrucomicrobiae	verrucomicrobiales	verrucomicrobiaceae	verrucomicrobium	verrucomicrobium spp.	2	2	4	4	6	0	1	2	0	5
bacteria	proteobacteria	alphaproteobacteria	rhizobiales	methylobacteriaceae	methylobacterium	methylobacterium spp.	4	5	7	4	0	4	0	1	0	0
fungi	ascomycota	dothideomycetes	pleosporales	melanommataceae	herpotrichia	herpotrichia juniperi	0	0	0	0	0	0	0	0	0	0
bacteria	cyanobacteria	oscillatoriophycideae	oscillatoriales	microcoleaceae	microcoleus	microcoleus sp.	22	1	0	0	0	2	0	0	0	0
bacteria	planctomycetes	phycisphaerae	phycisphaerales	phycisphaeraceae	phycisphaera	phycisphaera spp.	0	0	8	7	3	2	0	4	0	0
bacteria	acidobacteria	solibacteres	solibacterales	solibacteraceae	candidatus solibacter	uncultured candidatus solibacter sp.	4	10	3	2	4	7	0	0	0	0
bacteria	proteobacteria	alphaproteobacteria	rhizobiales	methylobacteriaceae	methylobacterium	methylobacterium spp.	4	5	1	1	2	7	0	0	3	1
bacteria	acidobacteria	holophagae	holophagales	holophagaceae	holophaga	holophaga spp.	7	8	2	0	2	4	0	0	0	0
archaea	thaumarchaeota	thaumarchaeota	cenarchaeales	cenarchaeaceae	cenarchaeum	cenarchaeum symbiosum	0	0	0	0	0	0	0	0	0	0
bacteria	chloroflexi	chloroflexi	chloroflexi	chloroflexi	kouleothrix	kouleothrix spp.	1	3	0	1	0	9	1	0	1	10
bacteria	verrucomicrobia	verrucomicrobiae	verrucomicrobiales	verrucomicrobiaceae	prosthecobacter	prosthecobacter spp.	2	5	10	4	2	3	0	0	0	0
bacteria	proteobacteria	deltaproteobacteria	desulfuromonadales	geobacteraceae	geobacter	geobacter spp.	5	4	7	2	3	2	0	0	0	1
bacteria	bacteroidetes	sphingobacteriia	sphingobacteriales	sphingobacteriaceae	pedobacter	pedobacter spp.	13	5	1	0	0	3	0	1	0	0
bacteria	planctomycetes	planctomycetia	planctomycetales	planctomycetaceae	rhodopirellula	rhodopirellula spp.	1	1	1	0	0	2	0	1	0	13
bacteria	acidobacteria	holophagae	holophagales	holophagaceae	holophaga	holophaga spp.	1	2	0	0	1	1	0	0	1	0
bacteria	firmicutes	clostridia	thermoanaerobacterales	thermoanaerobacteraceae	moorella	moorella spp.	5	16	8	7	5	9	0	0	0	0
bacteria	gemmatimonadetes	gemmatimonadetes	gemmatimonadales	gemmatimonadaceae	gemmatimonas	gemmatimonas spp.	14	10	4	0	2	4	0	0	0	0
bacteria	proteobacteria	betaproteobacteria	neisseriales	chromobacteriaceae	formivibrio	formivibrio citricus	0	1	0	3	9	9	0	0	2	0
bacteria	proteobacteria	alphaproteobacteria	sphingomonadales	sphingomonadaceae	sphingomonas	sphingomonas spp.	6	3	4	2	1	7	1	0	0	1
bacteria	proteobacteria	deltaproteobacteria	myxococcales	kofleriaceae	haliangium	haliangium spp.	14	10	0	0	0	0	0	0	0	0
bacteria	actinobacteria	thermoleophilia	thermoleophilales	thermoleophilaceae	thermoleophilum	thermoleophilum spp.	9	8	2	2	1	1	0	0	0	0
bacteria	proteobacteria	gammaproteobacteria	legionellales	coxiellaceae	aquicella	aquicella spp.	0	0	0	0	0	0	0	0	0	0
bacteria	actinobacteria	actinobacteria	actinomycetales	micrococcaceae	arthrobacter	arthrobacter sp.	0	1	1	4	2	0	0	3	1	1
bacteria	proteobacteria	deltaproteobacteria	myxococcales	kofleriaceae	haliangium	haliangium spp.	3	8	0	0	0	9	0	0	0	1
bacteria	gemmatimonadetes	gemmatimonadetes	gemmatimonadales	gemmatimonadaceae	gemmatimonas	gemmatimonas spp.	2	1	0	2	0	2	0	1	0	0
bacteria	bacteroidetes	cytophagia	cytophagales	cytophagaceae	ohtaekwangia	ohtaekwangia spp.	9	7	3	0	4	1	0	0	0	0
bacteria	bacteroidetes	cytophagia	cytophagales	cytophagaceae	ohtaekwangia	ohtaekwangia spp.	0	0	1	1	0	0	2	2	0	13
bacteria	proteobacteria	betaproteobacteria	burkholderiales	burkholderiaceae	burkholderia	burkholderia spp.	0	1	0	1	0	0	1	0	0	14
bacteria	proteobacteria	deltaproteobacteria	syntrophobacterales	syntrophobacteraceae	syntrophobacter	syntrophobacter spp.	1	0	5	4	3	9	0	0	0	0
bacteria	planctomycetes	planctomycetia	planctomycetales	planctomycetaceae	zavarzinella	zavarzinella spp.	9	7	2	2	1	4	0	0	0	1
bacteria	planctomycetes	planctomycetia	planctomycetales	planctomycetaceae	planctomyces	planctomyces spp.	0	1	2	0	0	2	7	6	0	6
bacteria	proteobacteria	deltaproteobacteria	myxococcales	myxococcaceae	myxococcus	myxococcus spp.	8	10	3	6	3	8	0	0	5	2
bacteria	chlamydiae	chlamydiia	chlamydiales	rhabdochlamydiaceae	candidatus rhabdochlamydia	candidatus rhabdochlamydia porcellionis	0	1	0	0	0	0	0	1	0	0
bacteria	proteobacteria	deltaproteobacteria	myxococcales	anaeromyxobacteraceae	anaeromyxobacter	anaeromyxobacter dehalogenans	0	1	5	1	14	3	0	0	0	0
bacteria	proteobacteria	alphaproteobacteria	rhodospirillales	acetobacteraceae	gluconobacter	gluconobacter spp.	0	1	0	0	0	1	0	0	0	16
bacteria	acidobacteria	holophagae	holophagales	holophagaceae	holophaga	holophaga spp.	5	6	4	2	2	5	0	0	1	0
bacteria	gemmatimonadetes	gemmatimonadetes	gemmatimonadales	gemmatimonadaceae	gemmatimonas	gemmatimonas spp.	5	7	8	4	1	3	1	1	0	0
bacteria	tenericutes	mollicutes	acholeplasmatales	acholeplasmataceae	candidatus phytoplasma	sugarcane phytoplasma (uncharacterized)	1	0	0	3	1	0	47	40	0	1
bacteria	spirochaetes	spirochaetia	spirochaetales	spirochaetaceae	spirochaeta	spirochaeta aurantia	0	0	0	1	0	0	0	0	0	0
bacteria	bacteroidetes	sphingobacteriia	sphingobacteriales	chitinophagaceae	flavisolibacter	flavisolibacter spp.	1	1	4	3	0	6	0	0	1	4
bacteria	actinobacteria	actinobacteria	acidimicrobiales	acidimicrobiaceae	ilumatobacter	ilumatobacter spp.	1	7	3	1	0	2	0	1	2	1
bacteria	proteobacteria	alphaproteobacteria	rhizobiales	methylobacteriaceae	methylobacterium	methylobacterium aquaticum	0	1	1	5	0	1	0	1	0	0
fungi	ascomycota	dothideomycetes	pleosporales	pleosporales	wettsteinina	wettsteinina lacustris	1	10	1	2	1	4	0	0	0	0
bacteria	verrucomicrobia	verrucomicrobiae	verrucomicrobiales	verrucomicrobiaceae	prosthecobacter	prosthecobacter spp.	1	2	4	0	2	2	1	0	1	1
bacteria	actinobacteria	actinobacteria	gaiellales	gaiellaceae	gaiella	gaiella spp.	2	7	7	2	3	0	0	0	0	0
bacteria	proteobacteria	alphaproteobacteria	rhizobiales	phyllobacteriaceae	thermovum	thermovum composti	0	1	0	0	0	1	0	0	0	0
bacteria	proteobacteria	deltaproteobacteria	desulfuromonadales	geobacteraceae	geobacter	geobacter spp.	2	1	1	0	1	1	0	0	0	0
bacteria	actinobacteria	actinobacteria	actinomycetales	streptomycetaceae	streptomyces	streptomyces yokosukanensis	1	0	1	6	3	2	3	10	4	2
fungi	ascomycota	pezizomycetes	pezizales	pezizaceae	peziza	peziza succosa	0	0	0	0	4	0	0	0	0	0
bacteria	fibrobacteres	fibrobacteria	fibrobacterales	fibrobacteraceae	fibrobacter	fibrobacter spp.	0	0	0	0	0	0	0	0	0	0
bacteria	planctomycetes	planctomycetia	planctomycetales	planctomycetaceae	planctomyces	planctomyces spp.	4	4	1	1	0	3	0	2	1	4
bacteria	acidobacteria	holophagae	holophagales	holophagaceae	holophaga	holophaga spp.	0	0	0	0	0	0	0	1	0	0
bacteria	nitrospirae	nitrospira	nitrospirales	nitrospiraceae	nitrospira	nitrospira spp.	5	4	5	0	3	8	0	0	0	0
bacteria	ignavibacteriae	ignavibacteria	ignavibacteriales	melioribacteraceae	melioribacter	melioribacter spp.	0	0	6	2	3	2	0	1	1	3
bacteria	chloroflexi	thermomicrobia	sphaerobacterales	sphaerobacteraceae	sphaerobacter	sphaerobacter spp.	1	2	5	1	1	5	0	1	2	0
bacteria	bacteroidetes	bacteroidia	bacteroidales	bacteroidaceae	bacteroides	bacteroides spp.	0	0	2	1	5	0	8	4	0	0
bacteria	acidobacteria	acidobacteriia	acidobacteriales	acidobacteriaceae	terriglobus	terriglobus spp.	0	0	0	2	0	6	0	1	0	14
bacteria	proteobacteria	alphaproteobacteria	rhodospirillales	rhodospirillaceae	rhodocista	rhodocista spp.	4	4	4	1	0	0	0	0	0	0
bacteria	proteobacteria	alphaproteobacteria	caulobacterales	caulobacteraceae	phenylobacterium	phenylobacterium spp.	1	0	3	1	0	0	1	15	0	0
bacteria	proteobacteria	gammaproteobacteria	xanthomonadales	xanthomonadaceae	thermomonas	thermomonas spp.	14	13	3	7	0	13	1	0	0	5
bacteria	bacteroidetes	sphingobacteriia	sphingobacteriales	chitinophagaceae	niabella	niabella soli	12	5	54	48	55	30	12	27	14	14
bacteria	proteobacteria	gammaproteobacteria	xanthomonadales	sinobacteraceae	steroidobacter	steroidobacter spp.	5	2	8	0	4	7	0	0	0	0
bacteria	proteobacteria	deltaproteobacteria	desulfuromonadales	geobacteraceae	geothermobacter	geothermobacter spp.	2	8	6	2	1	2	0	0	0	0
bacteria	planctomycetes	planctomycetia	planctomycetales	planctomycetaceae	blastopirellula	blastopirellula spp.	6	2	1	0	0	1	0	1	0	9
bacteria	proteobacteria	alphaproteobacteria	sphingomonadales	sphingomonadaceae	sphingomonas	sphingomonas wittichii	0	0	0	0	0	0	0	0	1	0
bacteria	chlamydiae	chlamydiia	chlamydiales	parachlamydiaceae	candidatus protochlamydia	candidatus protochlamydia sp. crib40	0	0	0	0	0	0	0	1	0	1
bacteria	proteobacteria	deltaproteobacteria	myxococcales	anaeromyxobacteraceae	anaeromyxobacter	anaeromyxobacter spp.	0	0	3	3	2	4	1	1	6	3
bacteria	bacteroidetes	cytophagia	cytophagales	cytophagaceae	flexibacter	flexibacter spp.	1	0	6	2	7	3	0	0	0	3
bacteria	proteobacteria	deltaproteobacteria	myxococcales	anaeromyxobacteraceae	anaeromyxobacter	anaeromyxobacter spp.	3	6	8	1	5	1	0	0	0	0
bacteria	proteobacteria	alphaproteobacteria	rhodobacterales	rhodobacteraceae	roseibium	roseibium sp.	1	0	0	0	0	1	1	0	0	17
bacteria	planctomycetes	planctomycetia	planctomycetales	planctomycetaceae	singulisphaera	singulisphaera sp.	1	0	1	3	0	2	6	12	0	2
bacteria	chloroflexi	anaerolineae	anaerolineales	anaerolineaceae	anaerolinea	anaerolinea spp.	2	5	2	2	7	2	1	1	1	2
bacteria	chloroflexi	chloroflexia	chloroflexales	chloroflexaceae	chloroflexus	chloroflexus spp.	2	8	0	0	2	3	0	0	0	2
bacteria	actinobacteria	actinobacteria	actinomycetales	sporichthyaceae	sporichthya	sporichthya spp.	6	1	6	2	2	7	0	2	0	0
bacteria	bacteroidetes	sphingobacteriia	sphingobacteriales	chitinophagaceae	sediminibacterium	sediminibacterium sp.	0	0	1	7	6	4	0	4	0	0
bacteria	proteobacteria	deltaproteobacteria	desulfuromonadales	pelobacteraceae	pelobacter	pelobacter spp.	26	17	21	9	12	20	0	1	0	2
bacteria	chloroflexi	thermomicrobia	sphaerobacterales	sphaerobacteraceae	sphaerobacter	sphaerobacter spp.	0	0	0	0	0	0	0	0	0	0
bacteria	actinobacteria	actinobacteria	actinomycetales	micrococcaceae	arthrobacter	arthrobacter nicotinovorans	0	0	1	2	0	0	0	0	0	0
bacteria	bacteroidetes	sphingobacteriia	sphingobacteriales	saprospiraceae	haliscomenobacter	haliscomenobacter spp.	11	13	5	2	7	4	0	0	0	0
bacteria	bacteroidetes	sphingobacteriia	sphingobacteriales	chitinophagaceae	terrimonas	terrimonas spp.	9	6	7	2	4	2	0	0	0	0
bacteria	proteobacteria	deltaproteobacteria	myxococcales	myxococcaceae	myxococcus	myxococcus sp.	5	12	16	8	7	13	0	1	1	4
bacteria	bacteroidetes	sphingobacteriia	sphingobacteriales	sphingobacteriaceae	sphingobacterium	sphingobacterium sp.	5	7	2	1	0	2	0	0	0	1
bacteria	planctomycetes	phycisphaerae	phycisphaerales	phycisphaeraceae	phycisphaera	phycisphaera spp.	3	12	2	2	2	1	0	0	0	0
bacteria	bacteroidetes	sphingobacteriia	sphingobacteriales	chitinophagaceae	flavisolibacter	flavisolibacter spp.	20	16	21	11	9	7	2	2	1	0
bacteria	proteobacteria	deltaproteobacteria	myxococcales	polyangiaceae	byssovorax	byssovorax spp.	15	13	2	0	0	12	0	0	1	0
bacteria	proteobacteria	alphaproteobacteria	rhizobiales	hyphomicrobiaceae	devosia	devosia insulae	0	0	0	0	1	1	1	0	0	2
bacteria	proteobacteria	gammaproteobacteria	legionellales	coxiellaceae	aquicella	aquicella spp.	0	0	0	0	0	0	0	1	0	0
bacteria	proteobacteria	alphaproteobacteria	rhizobiales	hyphomicrobiaceae	rhodoplanes	rhodoplanes spp.	27	16	17	14	11	21	1	2	0	29
bacteria	bacteroidetes	flavobacteriia	flavobacteriales	cryomorphaceae	fluviicola	fluviicola taffensis	2	0	0	2	6	7	0	0	1	0
bacteria	acidobacteria	acidobacteriia	acidobacteriales	acidobacteriaceae	acidobacterium	acidobacterium spp.	2	0	5	0	0	2	0	1	2	13
bacteria	planctomycetes	planctomycetia	planctomycetales	planctomycetaceae	gemmata	gemmata sp.	0	0	0	1	2	1	1	4	6	2
bacteria	bacteroidetes	sphingobacteriia	sphingobacteriales	sphingobacteriaceae	pedobacter	pedobacter spp.	1	1	2	1	14	3	0	0	3	2
bacteria	proteobacteria	deltaproteobacteria	desulfuromonadales	geobacteraceae	geobacter	geobacter argillaceus	11	3	2	2	4	0	0	0	0	0
bacteria	acidobacteria	acidobacteriia	acidobacteriales	acidobacteriaceae	acidobacterium	acidobacterium spp.	3	3	8	1	3	3	1	0	0	1
bacteria	proteobacteria	alphaproteobacteria	rhodospirillales	acetobacteraceae	stella	stella spp.	0	0	0	2	0	2	0	0	0	14
bacteria	proteobacteria	gammaproteobacteria	xanthomonadales	xanthomonadaceae	dokdonella	dokdonella fugitiva	3	1	7	2	1	6	0	2	0	3
bacteria	bacteroidetes	bacteroidia	bacteroidales	bacteroidaceae	bacteroides	bacteroides spp.	0	0	0	1	18	1	0	0	1	0
bacteria	verrucomicrobia	verrucomicrobiae	verrucomicrobiales	verrucomicrobia subdivision 3	pedosphaera	pedosphaera spp.	5	1	5	3	6	12	0	0	2	0
bacteria	proteobacteria	alphaproteobacteria	sphingomonadales	sphingomonadaceae	sphingomonas	sphingomonas spp.	0	0	0	0	0	1	0	0	0	21
bacteria	proteobacteria	alphaproteobacteria	rhizobiales	hyphomicrobiaceae	devosia	devosia limi	0	0	0	1	0	0	0	0	0	2
bacteria	gemmatimonadetes	gemmatimonadetes	gemmatimonadales	gemmatimonadaceae	gemmatimonas	gemmatimonas spp.	17	5	0	0	0	0	0	0	0	0
bacteria	acidobacteria	solibacteres	solibacterales	solibacteraceae	candidatus solibacter	uncultured solibacter sp.	5	4	6	1	2	3	1	0	0	0
bacteria	proteobacteria	alphaproteobacteria	rhizobiales	methylobacteriaceae	microvirga	microvirga spp.	3	6	4	1	1	3	0	0	1	0
bacteria	planctomycetes	planctomycetia	planctomycetales	planctomycetaceae	rhodopirellula	rhodopirellula spp.	6	6	8	0	0	1	0	0	0	0
bacteria	proteobacteria	alphaproteobacteria	rhizobiales	rhizobiaceae	sinorhizobium	sinorhizobium spp.	4	7	7	0	1	2	0	0	0	0
bacteria	bacteroidetes	cytophagia	cytophagales	cytophagaceae	cytophaga	cytophaga spp.	7	7	0	0	1	5	0	0	0	0
bacteria	gemmatimonadetes	gemmatimonadetes	gemmatimonadales	gemmatimonadaceae	gemmatimonas	gemmatimonas spp.	1	0	5	1	2	9	0	0	0	0
bacteria	actinobacteria	actinobacteria	acidimicrobiales	acidimicrobiaceae	aciditerrimonas	aciditerrimonas spp.	5	6	4	1	2	2	0	0	1	2
bacteria	proteobacteria	alphaproteobacteria	sphingomonadales	sphingomonadaceae	sphingopyxis	sphingopyxis macrogoltabida	0	0	8	1	14	39	3	6	14	0
bacteria	chlamydiae	chlamydiia	chlamydiales	chlamydiaceae	chlamydia	chlamydia spp.	0	0	0	1	0	0	1	0	0	3
bacteria	proteobacteria	gammaproteobacteria	pseudomonadales	pseudomonadaceae	pseudomonas	pseudomonas brassicacearum	4	4	7	2	11	4	4	0	73	12
bacteria	verrucomicrobia	verrucomicrobiae	verrucomicrobiales	verrucomicrobia subdivision 3	pedosphaera	pedosphaera spp.	15	10	2	1	0	1	0	0	0	0
eukaryota	eukaryota	eukaryota	longamoebia	longamoebia	acanthamoeba	acanthamoeba castellanii	0	4	0	1	0	0	0	0	0	0
bacteria	acidobacteria	acidobacteriia	acidobacteriales	acidobacteriaceae	acidobacterium	acidobacterium spp.	7	6	1	0	1	6	0	0	1	0
bacteria	actinobacteria	actinobacteria	solirubrobacterales	conexibacteraceae	conexibacter	conexibacter spp.	2	1	5	2	3	6	0	1	0	2
bacteria	bacteroidetes	sphingobacteriia	sphingobacteriales	chitinophagaceae	flavisolibacter	flavisolibacter spp.	0	0	0	0	0	0	0	0	0	1
bacteria	proteobacteria	gammaproteobacteria	xanthomonadales	xanthomonadaceae	stenotrophomonas	stenotrophomonas maltophilia	0	0	1	3	0	0	14	4	0	0
bacteria	planctomycetes	planctomycetia	planctomycetales	planctomycetaceae	zavarzinella	zavarzinella spp.	5	2	3	5	2	2	1	0	1	0
bacteria	chloroflexi	chloroflexia	chloroflexales	roseiflexaceae	roseiflexus	roseiflexus spp.	3	4	0	0	1	0	0	0	0	1
[truncated: 3,549 more rows]
