# Supplementary material for: Metagenomic Analyses of the Soybean Root Mycobiome and Microbiome Reveal Signatures of the Healthy and Diseased Plants Affected by Taproot Decline
Source: Microorganisms. 2022 Apr 21;10(5):856. doi: 10.3390/microorganisms10050856 (PMC9143508; doi:10.3390/microorganisms10050856)
Supplement: Supplementary file 1 [file microorganisms-10-00856-s001.zip › Supplemental Table S2 final.xlsx]

## Sheet: Mycobiome
	Size	Class	Order	Family	Genus
ascomycota	1
fungi	0.0023	sordariomycetes	xylariales	xylariaceae	xylaria
fungi	0.0025	eurotiomycetes	chaetothyriales	herpotrichiellaceae	exophiala
fungi	0	dothideomycetes	botryosphaeriales	botryosphaeriaceae	macrophomina
fungi	0.0014	dothideomycetes	botryosphaeriales	botryosphaeriaceae	macrophomina
fungi	0	sordariomycetes	hypocreales	nectriaceae	fusarium
fungi	0.0011	sordariomycetes	xylariales	xylariaceae	halorosellinia
fungi	0.0011	dothideomycetes	botryosphaeriales	botryosphaeriaceae	macrophomina
fungi	0.0022	dothideomycetes	pleosporales	pleosporaceae	cochliobolus
fungi	0.001	leotiomycetes	leotiomycetes	leotiomycetes	leohumicola
fungi	0.0243	dothideomycetes	botryosphaeriales	botryosphaeriaceae	macrophomina
fungi	0.0008	sordariomycetes	hypocreales	nectriaceae	fusarium
fungi	0.0044	lecanoromycetes	lecanorales	stereocaulaceae	lepraria
fungi	0.0005	sordariomycetes	hypocreales	bionectriaceae	clonostachys
fungi	0.0061	sordariomycetes	hypocreales	bionectriaceae	clonostachys
fungi	0.0006	dothideomycetes	pleosporales	pleosporaceae	bipolaris
fungi	0.0006	sordariomycetes	sordariales	chaetomiaceae	chaetomium
fungi	0.0005	pezizomycetes	pezizales	ascobolaceae	ascobolus
fungi	0.0007	sordariomycetes	magnaporthales	magnaporthaceae	mycoleptodiscus
fungi	0.0004	sordariomycetes	xylariales	xylariaceae	xylaria
fungi	0	sordariomycetes	sordariales	cephalothecaceae	cephalotheca
fungi	0.0001	sordariomycetes	glomerellales	plectosphaerellaceae	gibellulopsis
fungi	0	sordariomycetes	sordariales	lasiosphaeriaceae	cercophora
fungi	0.0014	sordariomycetes	xylariales	xylariales	microdochium
fungi	0.0003	sordariomycetes	diaporthales	diaporthaceae	diaporthe
fungi	0.0007	sordariomycetes	hypocreales	nectriaceae	fusarium
fungi	0	dothideomycetes	pleosporales	didymellaceae	phoma
fungi	0.0001	dothideomycetes	pleosporales	didymellaceae	phoma
fungi	0.0006	orbiliomycetes	orbiliales	orbiliaceae	vermispora
fungi	0.1178	pezizomycetes	pezizales	ascobolaceae	ascobolus
fungi	0.0003	sordariomycetes	sordariomycetidae	annulatascaceae	cateractispora
fungi	0.0002	leotiomycetes	leotiomycetes	pseudeurotiaceae	geomyces
fungi	0.0018	sordariomycetes	hypocreales	nectriaceae	fusarium
fungi	0.0369	dothideomycetes	pleosporales	didymellaceae	phoma
fungi	0.0001	sordariomycetes	sordariomycetes	sordariomycetes	myrmecridium
fungi	0.0028	sordariomycetes	glomerellales	plectosphaerellaceae	acremonium
fungi	0.0009	sordariomycetes	sordariales	chaetomiaceae	zopfiella
fungi	0.0011	sordariomycetes	sordariales	lasiosphaeriaceae	cercophora
fungi	0.0002	dothideomycetes	pleosporales	didymellaceae	phoma
fungi	0.0005	sordariomycetes	sordariales	chaetomiaceae	zopfiella
fungi	0.0448	sordariomycetes	xylariales	xylariales	microdochium
fungi	0.0002	ascomycota	ascomycota	ascomycota	helminthosporium
fungi	0.0308	sordariomycetes	hypocreales	nectriaceae	nectria
fungi	0.0005	pezizomycetes	pezizales	pezizaceae	peziza
fungi	0.0002	dothideomycetes	pleosporales	pleosporaceae	cochliobolus
fungi	0.0001	dothideomycetes	pleosporales	pleosporaceae	curvularia
fungi	0.0182	sordariomycetes	hypocreales	nectriaceae	fusarium
fungi	0.0002	leotiomycetes	leotiomycetes	myxotrichaceae	oidiodendron
fungi	0.0002	sordariomycetes	hypocreales	nectriaceae	fusarium
fungi	0.0002	sordariomycetes	hypocreales	ophiocordycipitaceae	ophiocordyceps
fungi	0.0001	eurotiomycetes	chaetothyriales	herpotrichiellaceae	exophiala
fungi	0.0009	orbiliomycetes	orbiliales	orbiliaceae	arthrobotrys
fungi	0.0003	schizosaccharomycetes	schizosaccharomycetales	schizosaccharomycetaceae	schizosaccharomyces
fungi	0.0089	sordariomycetes	hypocreales	nectriaceae	fusarium
fungi	0.0004	sordariomycetes	glomerellales	plectosphaerellaceae	verticillium
fungi	0.0003	leotiomycetes	leotiomycetes	leotiomycetes	leohumicola
fungi	0	saccharomycetes	saccharomycetales	dipodascaceae	dipodascus
fungi	0.025	sordariomycetes	sordariales	chaetomiaceae	zopfiella
fungi	0.0245	eurotiomycetes	eurotiales	aspergillaceae	neosartorya
fungi	0.0005	dothideomycetes	capnodiales	cladosporiaceae	cladosporium
fungi	0.0215	sordariomycetes	xylariales	xylariales	microdochium
fungi	0.0003	dothideomycetes	pleosporales	pleosporaceae	curvularia
fungi	0.0001	sordariomycetes	sordariales	cephalothecaceae	phialemonium
fungi	0.0001	sordariomycetes	sordariales	cephalothecaceae	phialemonium
fungi	0.0137	sordariomycetes	sordariales	lasiosphaeriaceae	podospora
fungi	0	sordariomycetes	microascales	halosphaeriaceae	periconia
fungi	0.0006	sordariomycetes	hypocreales	nectriaceae	fusarium
fungi	0.0172	sordariomycetes	hypocreales	nectriaceae	nectria
fungi	0.0043	dothideomycetes	pleosporales	leptosphaeriaceae	leptosphaeria
fungi	0.0002	saccharomycetes	saccharomycetales	dipodascaceae	dipodascus
fungi	0.0061	sordariomycetes	glomerellales	plectosphaerellaceae	acrostalagmus
fungi	0.0002	sordariomycetes	hypocreales	clavicipitaceae	metacordyceps
fungi	0.1127	sordariomycetes	glomerellales	plectosphaerellaceae	gibellulopsis
fungi	0.0002	sordariomycetes	hypocreales	hypocreales	cephalosporium
fungi	0.0041	sordariomycetes	glomerellales	plectosphaerellaceae	plectosphaerella
fungi	0.0002	dothideomycetes	pleosporales	didymellaceae	phoma
fungi	0.0001	sordariomycetes	xylariales	xylariaceae	xylaria
fungi	0	dothideomycetes	pleosporales	lophiostomataceae	lophiostoma
fungi	0.0039	eurotiomycetes	onygenales	ascosphaeraceae	ascosphaera
fungi	0.0103	sordariomycetes	glomerellales	plectosphaerellaceae	gibellulopsis
fungi	0.0001	saccharomycetes	saccharomycetales	dipodascaceae	dipodascus
fungi	0.0023	dothideomycetes	pleosporales	morosphaeriaceae	acrocalymma
fungi	0.0053	sordariomycetes	hypocreales	nectriaceae	fusarium
fungi	0.0001	sordariomycetes	hypocreales	nectriaceae	fusicolla
fungi	0.0063	sordariomycetes	sordariales	chaetomiaceae	humicola
fungi	0.0003	dothideomycetes	capnodiales	mycosphaerellaceae	ramulispora
fungi	0.0244	dothideomycetes	pleosporales	morosphaeriaceae	rhizopycnis
fungi	0.0001	sordariomycetes	magnaporthales	magnaporthaceae	magnaporthiopsis
fungi	0.0004	dothideomycetes	pleosporales	massariaceae	massaria
fungi	0.0001	sordariomycetes	magnaporthales	magnaporthaceae	magnaporthiopsis
fungi	0.0007	pezizomycetes	pezizales	ascobolaceae	ascobolus
fungi	0.0001	sordariomycetes	hypocreales	nectriaceae	fusarium
fungi	0	sordariomycetes	chaetosphaeriales	chaetosphaeriaceae	codinaeopsis
fungi	0.0003	sordariomycetes	magnaporthales	magnaporthaceae	gaeumannomyces
fungi	0	sordariomycetes	hypocreales	cordycipitaceae	lecanicillium
fungi	0.006	sordariomycetes	hypocreales	nectriaceae	fusarium
fungi	0.0002	dothideomycetes	pleosporales	sporormiaceae	preussia
fungi	0.0002	sordariomycetes	hypocreales	nectriaceae	nectria
fungi	0.0003	sordariomycetes	trichosphaeriales	trichosphaeriaceae	nigrospora
fungi	0	sordariomycetes	diaporthales	valsaceae	phomopsis
fungi	0	dothideomycetes	pleosporales	didymellaceae	leptosphaerulina
fungi	0.0028	sordariomycetes	sordariales	chaetomiaceae	humicola
fungi	0.0006	sordariomycetes	sordariales	lasiosphaeriaceae	cercophora
fungi	0.0006	sordariomycetes	glomerellales	plectosphaerellaceae	plectosphaerella
fungi	0.0242	sordariomycetes	glomerellales	plectosphaerellaceae	acremonium
fungi	0.0017	sordariomycetes	xylariales	amphisphaeriaceae	discostroma
fungi	0.0026	sordariomycetes	glomerellales	glomerellaceae	colletotrichum
fungi	0.0001	lecanoromycetes	lecanorales	parmeliaceae	parmelia
fungi	0.0004	dothideomycetes	tubeufiales	tubeufiaceae	helicoma
fungi	0	dothideomycetes	capnodiales	teratosphaeriaceae	teratosphaeria
fungi	0	sordariomycetes	sordariales	lasiosphaeriaceae	apodus
fungi	0.0001	sordariomycetes	hypocreales	hypocreales	myrothecium
fungi	0	dothideomycetes	pleosporales	pleosporaceae	curvularia
fungi	0.0013	sordariomycetes	hypocreales	hypocreales	sarocladium
fungi	0.0002	sordariomycetes	glomerellales	glomerellaceae	colletotrichum
fungi	0	sordariomycetes	sordariales	chaetomiaceae	thielavia
fungi	0.0064	sordariomycetes	sordariales	lasiosphaeriaceae	schizothecium
fungi	0.0001	dothideomycetes	capnodiales	cladosporiaceae	cladosporium
fungi	0.0002	sordariomycetes	hypocreales	bionectriaceae	geosmithia
fungi	0.0015	dothideomycetes	pleosporales	pleosporaceae	curvularia
fungi	0.0001	dothideomycetes	pleosporales	pleosporales	wettsteinina
fungi	0	sordariomycetes	sordariales	chaetomiaceae	humicola
fungi	0.0002	sordariomycetes	sordariales	lasiosphaeriaceae	cercophora
fungi	0.0012	sordariomycetes	hypocreales	nectriaceae	fusarium
fungi	0.0002	dothideomycetes	pleosporales	morosphaeriaceae	acrocalymma
fungi	0.0006	sordariomycetes	hypocreales	ceratostomataceae	sphaerodes
fungi	0.0026	sordariomycetes	hypocreales	nectriaceae	fusarium
fungi	0.0101	pezizomycetes	pezizales	pyronemataceae	pulvinula
fungi	0.0002	sordariomycetes	hypocreales	nectriaceae	fusicolla
fungi	0	eurotiomycetes	chaetothyriales	herpotrichiellaceae	exophiala
fungi	0	sordariomycetes	coniochaetales	coniochaetaceae	coniochaeta
fungi	0.001	ascomycota	ascomycota	ascomycota	scolecobasidium
fungi	0.0013	dothideomycetes	tubeufiales	tubeufiaceae	helicoma
fungi	0.0011	dothideomycetes	pleosporales	pleosporaceae	alternaria
fungi	0.0003	pezizomycetes	pezizales	pezizaceae	peziza
fungi	0	sordariomycetes	sordariales	lasiosphaeriaceae	echria
fungi	0.0088	leotiomycetes	helotiales	helotiales	satchmopsis
fungi	0	saccharomycetes	saccharomycetales	dipodascaceae	dipodascus
fungi	0.0001	pezizomycetes	pezizales	ascobolaceae	ascobolus
fungi	0.0002	sordariomycetes	sordariales	lasiosphaeriaceae	apodus
fungi	0.0005	dothideomycetes	capnodiales	cladosporiaceae	cladosporium
fungi	0.0002	sordariomycetes	sordariales	lasiosphaeriaceae	podospora
fungi	0	dothideomycetes	pleosporales	pleosporales	wettsteinina
fungi	0.0006	dothideomycetes	pleosporales	pleosporaceae	curvularia
fungi	0.0002	sordariomycetes	sordariales	lasiosphaeriaceae	apodus
fungi	0	pezizomycetes	pezizales	pezizaceae	peziza
fungi	0.0018	orbiliomycetes	orbiliales	orbiliaceae	arthrobotrys
fungi	0.0001	sordariomycetes	hypocreales	nectriaceae	nectria
fungi	0	leotiomycetes	helotiales	rutstroemiaceae	lambertella
fungi	0.0025	pezizomycetes	pezizales	pezizaceae	pachyphlodes
fungi	0	dothideomycetes	capnodiales	mycosphaerellaceae	mycosphaerella
fungi	0.0003	sordariomycetes	sordariales	chaetomiaceae	zopfiella
fungi	0.0005	sordariomycetes	microascales	halosphaeriaceae	corollospora
fungi	0	sordariomycetes	hypocreales	hypocreaceae	hypocreopsis
fungi	0.0004	sordariomycetes	sordariales	chaetomiaceae	chaetomium
fungi	0.0001	lecanoromycetes	rhizocarpales	rhizocarpaceae	rhizocarpon
fungi	0.0016	sordariomycetes	hypocreales	nectriaceae	stephanonectria
fungi	0	eurotiomycetes	chaetothyriales	herpotrichiellaceae	exophiala
fungi	0	dothideomycetes	pleosporales	pleosporales	pseudorobillarda
fungi	0.0001	sordariomycetes	sordariales	lasiosphaeriaceae	schizothecium
fungi	0.0007	sordariomycetes	hypocreales	cordycipitaceae	cordyceps
fungi	0.005	pezizomycetes	pezizales	pezizaceae	peziza
fungi	0	sordariomycetes	microascales	halosphaeriaceae	periconia
fungi	0	pezizomycetes	pezizales	pyronemataceae	pseudaleuria
fungi	0	sordariomycetes	hypocreales	nectriaceae	fusarium
fungi	0.001	sordariomycetes	sordariales	lasiosphaeriaceae	cladorrhinum
fungi	0.0005	sordariomycetes	hypocreales	nectriaceae	fusicolla
fungi	0.0009	saccharomycetes	saccharomycetales	trichomonascaceae	sugiyamaella
fungi	0	sordariomycetes	coniochaetales	coniochaetaceae	coniochaeta
fungi	0.0002	sordariomycetes	hypocreales	clavicipitaceae	metarhizium
fungi	0.0001	dothideomycetes	pleosporales	phaeosphaeriaceae	phaeosphaeriopsis
fungi	0.0045	orbiliomycetes	orbiliales	orbiliaceae	dactylella
fungi	0	orbiliomycetes	orbiliales	orbiliaceae	dactylella
fungi	0	sordariomycetes	glomerellales	glomerellaceae	colletotrichum
fungi	0.0001	sordariomycetes	sordariales	lasiosphaeriaceae	cladorrhinum
fungi	0.0004	dothideomycetes	capnodiales	teratosphaeriaceae	teratosphaeria
fungi	0.0001	sordariomycetes	hypocreales	nectriaceae	fusarium
fungi	0	sordariomycetes	hypocreales	hypocreales	myrothecium
fungi	0	orbiliomycetes	orbiliales	orbiliaceae	arthrobotrys
fungi	0.0011	leotiomycetes	helotiales	hemiphacidiaceae	rhabdocline
fungi	0.0006	sordariomycetes	sordariales	chaetomiaceae	chaetomium
fungi	0	sordariomycetes	hypocreales	nectriaceae	fusidium
fungi	0	dothideomycetes	pleosporales	phaeosphaeriaceae	paraphoma
fungi	0.0002	sordariomycetes	hypocreales	nectriaceae	ilyonectria
fungi	0.0002	sordariomycetes	sordariales	sordariaceae	gelasinospora
fungi	0.0015	sordariomycetes	hypocreales	hypocreaceae	trichoderma
fungi	0	leotiomycetes	leotiomycetes	pseudeurotiaceae	geomyces
fungi	0	dothideomycetes	pleosporales	corynesporascaceae	corynespora
fungi	0	pezizomycotina	pezizomycotina	pezizomycotina	anungitopsis
fungi	0	dothideomycetes	pleosporales	pleosporales	wettsteinina
fungi	0.0001	sordariomycetes	hypocreales	nectriaceae	cosmospora
fungi	0.0002	dothideomycetes	pleosporales	corynesporascaceae	corynespora
fungi	0	dothideomycetes	capnodiales	cladosporiaceae	cladosporium
fungi	0.0036	sordariomycetes	hypocreales	nectriaceae	fusarium
fungi	0	dothideomycetes	pleosporales	leptosphaeriaceae	leptosphaeria
fungi	0.0001	sordariomycetes	magnaporthales	magnaporthaceae	gaeumannomyces
fungi	0.0001	dothideomycetes	pleosporales	pleosporaceae	bipolaris
fungi	0	sordariomycetes	diaporthales	diaporthaceae	diaporthe
fungi	0	sordariomycetes	glomerellales	glomerellaceae	colletotrichum
fungi	0.0008	pezizomycetes	pezizales	pyronemataceae	scutellinia
fungi	0	sordariomycetes	sordariales	lasiosphaeriaceae	podospora
fungi	0.0007	ascomycota	ascomycota	ascomycota	acremonium
fungi	0	eurotiomycetes	phaeomoniellales	phaeomoniellales	phaeomoniella
fungi	0	dothideomycetes	pleosporales	pleosporaceae	bipolaris
fungi	0	archaeorhizomycetes	archaeorhizomycetales	archaeorhizomycetaceae	archaeorhizomyces
fungi	0	dothideomycetes	capnodiales	cladosporiaceae	cladosporium
fungi	0	dothideomycetes	pleosporales	didymellaceae	phoma
fungi	0	lecanoromycetes	peltigerales	nephromataceae	nephroma
fungi	0.0009	sordariomycetes	hypocreales	nectriaceae	cylindrocarpon
fungi	0	dothideomycetes	pleosporales	corynesporascaceae	corynespora
fungi	0.0002	sordariomycetes	hypocreales	bionectriaceae	clonostachys
fungi	0	lecanoromycetes	teloschistales	teloschistaceae	teloschistes
fungi	0	sordariomycetes	hypocreales	bionectriaceae	clonostachys
fungi	0	leotiomycetes	leotiomycetes	pseudeurotiaceae	pseudogymnoascus
fungi	0.0005	lecanoromycetes	lecanorales	psoraceae	protoblastenia
fungi	0.001	lecanoromycetes	peltigerales	pannariaceae	protopannaria
fungi	0	sordariomycetes	hypocreales	nectriaceae	fusarium
fungi	0.0002	lecanoromycetes	umbilicariales	umbilicariaceae	umbilicaria
fungi	0.0002	orbiliomycetes	orbiliales	orbiliaceae	dactylaria
fungi	0	eurotiomycetes	onygenales	gymnoascaceae	neogymnomyces
fungi	0.0007	eurotiomycetes	chaetothyriales	herpotrichiellaceae	cladophialophora
fungi	0	sordariomycetes	sordariales	lasiosphaeriaceae	cercophora
fungi	0	sordariomycetes	hypocreales	nectriaceae	fusarium
fungi	0.0003	dothideomycetes	pleosporales	morosphaeriaceae	acrocalymma
fungi	0.0001	sordariomycetes	hypocreales	hypocreales	stilbella
fungi	0.0003	dothideomycetes	pleosporales	sporormiaceae	pycnidiophora
fungi	0	sordariomycetes	magnaporthales	magnaporthaceae	gaeumannomyces
fungi	0	sordariomycetes	sordariomycetidae	annulatascaceae	vertexicola
fungi	0.0001	dothideomycetes	dothideomycetes	dothideomycetes	epicoccum
fungi	0.0006	ascomycota	ascomycota	ascomycota	scolecobasidium
fungi	0	dothideomycetes	pleosporales	phaeosphaeriaceae	ophiosphaerella
fungi	0	saccharomycetes	saccharomycetales	trichomonascaceae	blastobotrys
fungi	0.0004	pezizomycetes	pezizales	ascodesmidaceae	cephaliophora
fungi	0	orbiliomycetes	orbiliales	orbiliaceae	arthrobotrys
fungi	0	eurotiomycetes	phaeomoniellales	phaeomoniellales	phaeomoniella
fungi	0	sordariomycetes	sordariales	lasiosphaeriaceae	podospora
fungi	0	dothideomycetes	capnodiales	mycosphaerellaceae	mycosphaerella
fungi	0.0004	dothideomycetes	pleosporales	didymosphaeriaceae	didymosphaeria
fungi	0	dothideomycetes	pleosporales	lophiostomataceae	lophiostoma
fungi	0	dothideomycetes	pleosporales	pleosporaceae	bipolaris
fungi	0.0009	dothideomycetes	pleosporales	sporormiaceae	pycnidiophora
fungi	0.0002	dothideomycetes	pleosporales	pleosporales	pseudorobillarda
fungi	0	dothideomycetes	capnodiales	cladosporiaceae	cladosporium
fungi	0.0005	sordariomycetes	sordariales	lasiosphaeriaceae	podospora
fungi	0	dothideomycetes	pleosporales	pleosporaceae	bipolaris
fungi	0	orbiliomycetes	orbiliales	orbiliaceae	arthrobotrys
fungi	0.1153	dothideomycetes	pleosporales	didymellaceae	phoma
fungi	0	dothideomycetes	pleosporales	pleosporaceae	bipolaris
fungi	0	eurotiomycetes	chaetothyriales	herpotrichiellaceae	exophiala
fungi	0	sordariomycetes	sordariales	sordariaceae	gelasinospora
fungi	0	pezizomycetes	pezizales	sarcoscyphaceae	cookeina
fungi	0	dothideomycetes	pleosporales	pleosporaceae	curvularia
fungi	0.0001	dothideomycetes	pleosporales	pleosporaceae	exserohilum
fungi	0	orbiliomycetes	orbiliales	orbiliaceae	brachyphoris
fungi	0	sordariomycetes	glomerellales	glomerellaceae	colletotrichum
fungi	0.0014	pezizomycetes	pezizales	pyronemataceae	pseudaleuria
fungi	0	sordariomycetes	hypocreales	hypocreales	myrothecium
fungi	0.0008	dothideomycetes	pleosporales	cucurbitariaceae	pyrenochaeta
fungi	0.0002	lecanoromycetes	lecanorales	stereocaulaceae	lepraria
fungi	0	pezizomycetes	pezizales	pezizaceae	peziza
fungi	0	eurotiomycetes	chaetothyriales	herpotrichiellaceae	exophiala
fungi	0	pezizomycetes	pezizales	pezizaceae	pachyphlodes
fungi	0.001	dothideomycetes	pleosporales	didymellaceae	phoma
fungi	0	eurotiomycetes	eurotiales	aspergillaceae	penicillium
fungi	0	dothideomycetes	pleosporales	pleosporaceae	cochliobolus
fungi	0.0007	sordariomycetes	sordariales	lasiosphaeriaceae	schizothecium
fungi	0.0001	leotiomycetes	helotiales	vibrisseaceae	vibrissea
fungi	0.0003	sordariomycetes	sordariales	lasiosphaeriaceae	schizothecium
fungi	0.0002	sordariomycetes	sordariales	chaetomiaceae	chaetomidium
fungi	0	dothideomycetes	pleosporales	pleosporaceae	curvularia
fungi	0.0003	saccharomycetes	saccharomycetales	dipodascaceae	galactomyces
fungi	0.0001	saccharomycetes	saccharomycetales	metschnikowiaceae	metschnikowia
fungi	0.0002	sordariomycetes	hypocreales	nectriaceae	fusarium
fungi	0	leotiomycetes	helotiales	hyaloscyphaceae	lachnum
fungi	0.0004	eurotiomycetes	chaetothyriales	herpotrichiellaceae	phialophora
fungi	0.0003	saccharomycetes	saccharomycetales	metschnikowiaceae	metschnikowia
fungi	0	dothideomycetes	pleosporales	massarinaceae	massarina
fungi	0	sordariomycetes	hypocreales	hypocreales	myrothecium
fungi	0.0005	sordariomycetes	sordariales	cephalothecaceae	cephalotheca
fungi	0	lecanoromycetes	lecideales	lecideaceae	lecidea
fungi	0.0005	sordariomycetes	sordariales	lasiosphaeriaceae	cercophora
fungi	0	dothideomycetes	pleosporales	phaeosphaeriaceae	ophiosphaerella
fungi	0	dothideomycetes	pleosporales	corynesporascaceae	corynespora
fungi	0	sordariomycetes	xylariales	xylariaceae	xylaria
fungi	0	sordariomycetes	sordariales	chaetomiaceae	zopfiella
fungi	0	pezizomycetes	pezizales	pyronemataceae	pseudaleuria
fungi	0.0007	sordariomycetes	sordariales	lasiosphaeriaceae	schizothecium
fungi	0.001	orbiliomycetes	orbiliales	orbiliaceae	dactylella
fungi	0.0001	dothideomycetes	pleosporales	phaeosphaeriaceae	phaeosphaeria
fungi	0	dothideomycetes	pleosporales	pleosporaceae	bipolaris
fungi	0.0005	dothideomycetes	pleosporales	pleosporales	dictyosporium
fungi	0.0002	sordariomycetes	hypocreales	hypocreales	stachybotrys
fungi	0	sordariomycetes	glomerellales	plectosphaerellaceae	lectera
fungi	0	sordariomycetes	xylariales	xylariaceae	xylaria
fungi	0	sordariomycetes	coniochaetales	coniochaetaceae	coniochaeta
fungi	0	eurotiomycetes	chaetothyriales	herpotrichiellaceae	exophiala
fungi	0	dothideomycetes	pleosporales	pleosporaceae	dendryphiella
fungi	0	sordariomycetes	sordariales	chaetomiaceae	zopfiella
fungi	0	sordariomycetes	hypocreales	nectriaceae	fusarium
fungi	0	eurotiomycetes	chaetothyriales	herpotrichiellaceae	exophiala
fungi	0	dothideomycetes	capnodiales	cladosporiaceae	cladosporium
fungi	0.0002	sordariomycetes	hypocreales	ophiocordycipitaceae	ophiocordyceps
fungi	0	dothideomycetes	pleosporales	pleosporaceae	bipolaris
fungi	0.0005	sordariomycetes	glomerellales	plectosphaerellaceae	plectosphaerella
fungi	0.0001	eurotiomycetes	eurotiales	trichocomaceae	talaromyces
fungi	0	sordariomycetes	hypocreales	nectriaceae	nectria
fungi	0	dothideomycetes	pleosporales	pleosporales	pseudorobillarda
fungi	0.0004	dothideomycetes	dothideomycetes	dothideomycetes	sclerostagonospora
fungi	0.0001	sordariomycetes	hypocreales	nectriaceae	fusarium
fungi	0	dothideomycetes	pleosporales	phaeosphaeriaceae	ophiosphaerella
fungi	0.0008	pezizomycetes	pezizales	pezizaceae	peziza
fungi	0	sordariomycetes	xylariales	xylariales	microdochium
fungi	0	sordariomycetes	xylariales	xylariales	microdochium
fungi	0	sordariomycetes	hypocreales	bionectriaceae	hydropisphaera
fungi	0	saccharomycetes	saccharomycetales	debaryomycetaceae	hyphopichia
fungi	0.0001	dothideomycetes	myriangiales	elsinoaceae	elsinoe
fungi	0	eurotiomycetes	eurotiales	elaphomycetaceae	elaphomyces
fungi	0	sordariomycetes	ophiostomatales	ophiostomataceae	ophiostoma
fungi	0	orbiliomycetes	orbiliales	orbiliaceae	arthrobotrys
fungi	0	pezizomycetes	pezizales	pyronemataceae	tarzetta
fungi	0	sordariomycetes	sordariales	chaetomiaceae	zopfiella
fungi	0.0003	sordariomycetes	hypocreales	hypocreaceae	trichoderma
fungi	0.0001	eurotiomycetes	onygenales	onygenaceae	polytolypa
fungi	0.0001	dothideomycetes	pleosporales	pleosporaceae	curvularia
fungi	0	saccharomycetes	saccharomycetales	debaryomycetaceae	wickerhamia
fungi	0	sordariomycetes	sordariales	lasiosphaeriaceae	podospora
fungi	0.0006	sordariomycetes	hypocreomycetidae	falcocladiaceae	falcocladium
fungi	0.0003	sordariomycetes	glomerellales	plectosphaerellaceae	gibellulopsis
fungi	0.0001	sordariomycetes	trichosphaeriales	trichosphaeriaceae	nigrospora
fungi	0	sordariomycetes	sordariales	chaetomiaceae	zopfiella
fungi	0	eurotiomycetes	phaeomoniellales	phaeomoniellales	phaeomoniella
fungi	0	sordariomycetes	glomerellales	glomerellaceae	colletotrichum
fungi	0	eurotiomycetes	eurotiales	aspergillaceae	penicillium
fungi	0	ascomycota	ascomycota	ascomycota	staphylotrichum
fungi	0.0001	sordariomycetes	hypocreales	nectriaceae	volutella
fungi	0	saccharomycetes	saccharomycetales	trichomonascaceae	zygoascus
fungi	0	dothideomycetes	pleosporales	pleosporaceae	setosphaeria
fungi	0	orbiliomycetes	orbiliales	orbiliaceae	arthrobotrys
fungi	0	sordariomycetes	hypocreales	nectriaceae	fusarium
fungi	0	sordariomycetes	hypocreales	nectriaceae	fusarium
fungi	0.0005	sordariomycetes	coniochaetales	coniochaetaceae	coniochaeta
fungi	0	sordariomycetes	sordariales	lasiosphaeriaceae	cercophora
fungi	0.0001	sordariomycetes	hypocreales	nectriaceae	fusarium
fungi	0	pezizomycotina	pezizomycotina	pezizomycotina	torula
fungi	0	sordariomycetes	sordariales	chaetomiaceae	chaetomium
fungi	0	dothideomycetes	pleosporales	pleosporaceae	bipolaris
fungi	0	eurotiomycetes	chaetothyriales	herpotrichiellaceae	exophiala
fungi	0.0001	sordariomycetes	hypocreales	nectriaceae	fusarium
fungi	0	dothideomycetes	pleosporales	pleosporales	dictyosporium
fungi	0	pezizomycetes	pezizales	tuberaceae	tuber
fungi	0	sordariomycetes	hypocreales	nectriaceae	fusarium
fungi	0	dothideomycetes	dothideomycetes	dothideomycetes	leptospora
fungi	0	lecanoromycetes	peltigerales	nephromataceae	nephroma
fungi	0	pezizomycetes	pezizales	sarcoscyphaceae	cookeina
fungi	0	orbiliomycetes	orbiliales	orbiliaceae	arthrobotrys
fungi	0.0001	dothideomycetes	pleosporales	pleosporaceae	alternaria
fungi	0	sordariomycetes	magnaporthales	magnaporthaceae	magnaporthiopsis
fungi	0	leotiomycetes	helotiales	hyaloscyphaceae	pezizella
fungi	0	sordariomycetes	magnaporthales	magnaporthaceae	magnaporthiopsis
fungi	0	sordariomycetes	sordariomycetidae	helminthosphaeriaceae	spadicoides
fungi	0	dothideomycetes	dothideomycetes	dothideomycetes	scleroramularia
fungi	0.0001	dothideomycetes	botryosphaeriales	botryosphaeriaceae	macrophomina
fungi	0.0005	dothideomycetes	venturiales	sympoventuriaceae	ochroconis
fungi	0	sordariomycetes	hypocreales	nectriaceae	fusarium
fungi	0	dothideomycetes	botryosphaeriales	botryosphaeriaceae	botryosphaeria
fungi	0	sordariomycetes	hypocreales	nectriaceae	fusarium
fungi	0	pezizomycetes	pezizales	pezizaceae	peziza
fungi	0	sordariomycetes	hypocreales	nectriaceae	fusarium
fungi	0.0001	sordariomycetes	hypocreales	nectriaceae	fusarium
fungi	0	orbiliomycetes	orbiliales	orbiliaceae	vermispora
fungi	0	dothideomycetes	pleosporales	massariaceae	massaria
fungi	0.0002	sordariomycetes	hypocreales	hypocreaceae	trichoderma
fungi	0	sordariomycetes	hypocreales	hypocreales	acremonium
fungi	0	dothideomycetes	dothideomycetes	dothideomycetes	leptospora
fungi	0	sordariomycetes	hypocreales	bionectriaceae	clonostachys
fungi	0	pezizomycetes	pezizales	ascobolaceae	ascobolus
fungi	0	eurotiomycetes	eurotiales	aspergillaceae	penicillium
fungi	0	sordariomycetes	hypocreales	hypocreales	stachybotrys
fungi	0	eurotiomycetes	chaetothyriales	herpotrichiellaceae	exophiala
fungi	0	sordariomycetes	sordariomycetidae	helminthosphaeriaceae	spadicoides
fungi	0	archaeorhizomycetes	archaeorhizomycetales	archaeorhizomycetaceae	archaeorhizomyces
fungi	0.0001	sordariomycetes	hypocreales	nectriaceae	pseudocosmospora
fungi	0.0003	dothideomycetes	botryosphaeriales	botryosphaeriaceae	lasiodiplodia
fungi	0.0001	sordariomycetes	hypocreales	nectriaceae	nectria
fungi	0	sordariomycetes	hypocreales	nectriaceae	fusarium
fungi	0	sordariomycetes	sordariales	cephalothecaceae	cephalotheca
fungi	0.0001	dothideomycetes	venturiales	sympoventuriaceae	ochroconis
fungi	0	dothideomycetes	tubeufiales	tubeufiaceae	acanthostigma
fungi	0.0002	leotiomycetes	leotiomycetes	leotiomycetes	xylogone
fungi	0	sordariomycetes	hypocreales	nectriaceae	fusarium
fungi	0	pezizomycetes	pezizales	pyronemataceae	pulvinula
fungi	0	ascomycota	ascomycota	ascomycota	trichocladium
fungi	0	sordariomycetes	sordariales	cephalothecaceae	phialemonium
fungi	0	orbiliomycetes	orbiliales	orbiliaceae	arthrobotrys
fungi	0	leotiomycetes	erysiphales	erysiphaceae	erysiphe
fungi	0	ascomycota	ascomycota	ascomycota	phialotubus
fungi	0	sordariomycetes	sordariales	lasiosphaeriaceae	cladorrhinum
fungi	0	dothideomycetes	pleosporales	pleosporales	wettsteinina
fungi	0.0001	sordariomycetes	hypocreales	nectriaceae	fusarium
fungi	0.0002	leotiomycetes	helotiales	dermateaceae	neofabraea
fungi	0	ascomycota	ascomycota	ascomycota	dokmaia
fungi	0.0001	sordariomycetes	microascales	halosphaeriaceae	periconia
fungi	0.0002	sordariomycetes	hypocreales	nectriaceae	fusarium
fungi	0	dothideomycetes	pleosporales	pleomassariaceae	asteromassaria
fungi	0	dothideomycetes	botryosphaeriales	botryosphaeriaceae	macrophomina
fungi	0	dothideomycetes	pleosporales	massarinaceae	massarina
fungi	0	sordariomycetes	xylariales	xylariales	microdochium
fungi	0	dothideomycetes	pleosporales	pleosporaceae	curvularia
fungi	0	orbiliomycetes	orbiliales	orbiliaceae	dactylaria
fungi	0	sordariomycetes	hypocreales	nectriaceae	fusarium
fungi	0	sordariomycetes	sordariales	chaetomiaceae	thielavia
fungi	0	leotiomycetes	erysiphales	erysiphaceae	euoidium
fungi	0	sordariomycetes	hypocreales	nectriaceae	fusarium
fungi	0	pezizomycetes	pezizales	morchellaceae	morchella
fungi	0	pezizomycetes	pezizales	pyronemataceae	tarzetta
fungi	0.0002	sordariomycetes	hypocreales	nectriaceae	fusarium
fungi	0.0003	sordariomycetes	hypocreomycetidae	falcocladiaceae	falcocladium
fungi	0	dothideomycetes	pleosporales	pleosporaceae	alternaria
fungi	0	orbiliomycetes	orbiliales	orbiliaceae	arthrobotrys
fungi	0	lecanoromycetes	peltigerales	nephromataceae	nephroma
fungi	0	sordariomycetes	magnaporthales	magnaporthaceae	magnaporthiopsis
fungi	0	sordariomycetes	hypocreales	nectriaceae	fusarium
fungi	0	sordariomycetes	hypocreales	nectriaceae	fusarium
fungi	0	dothideomycetes	pleosporales	pleosporales	massariosphaeria
fungi	0	sordariomycetes	hypocreales	bionectriaceae	clonostachys
fungi	0	eurotiomycetes	eurotiales	aspergillaceae	penicillium
fungi	0	dothideomycetes	pleosporales	leptosphaeriaceae	ampelomyces
fungi	0	sordariomycetes	hypocreales	nectriaceae	cosmospora
fungi	0.0002	sordariomycetes	hypocreales	nectriaceae	fusarium
fungi	0	eurotiomycetes	phaeomoniellales	phaeomoniellales	phaeomoniella
fungi	0.0001	sordariomycetes	hypocreales	nectriaceae	fusarium
fungi	0	orbiliomycetes	orbiliales	orbiliaceae	orbilia
fungi	0	sordariomycetes	hypocreales	nectriaceae	fusarium
fungi	0	orbiliomycetes	orbiliales	orbiliaceae	arthrobotrys
fungi	0	sordariomycetes	sordariomycetes	sordariomycetes	myrmecridium
fungi	0	dothideomycetes	pleosporales	pleosporales	ochrocladosporium
fungi	0	orbiliomycetes	orbiliales	orbiliaceae	arthrobotrys
fungi	0.0001	sordariomycetes	hypocreales	nectriaceae	fusarium
fungi	0.0002	sordariomycetes	hypocreales	nectriaceae	fusarium
fungi	0	sordariomycetes	hypocreales	nectriaceae	nectria
fungi	0	sordariomycetes	sordariales	lasiosphaeriaceae	apodus
fungi	0	dothideomycetes	pleosporales	massarinaceae	massarina
fungi	0	sordariomycetes	sordariales	lasiosphaeriaceae	lasiosphaeria
fungi	0	sordariomycetes	sordariales	cephalothecaceae	phialemonium
fungi	0	saccharomycetes	saccharomycetales	dipodascaceae	galactomyces
fungi	0	leotiomycetes	helotiales	leotiaceae	neobulgaria
fungi	0	leotiomycetes	erysiphales	erysiphaceae	euoidium
fungi	0	dothideomycetes	myriangiales	elsinoaceae	sphaceloma
fungi	0	dothideomycetes	venturiales	venturiaceae	protoventuria
fungi	0.0002	sordariomycetes	hypocreales	nectriaceae	fusarium
fungi	0	sordariomycetes	sordariomycetidae	annulatascaceae	annulatascus
fungi	0	pezizomycetes	pezizales	pezizaceae	peziza
fungi	0	lecanoromycetes	lecanorales	parmeliaceae	parmelia
fungi	0	dothideomycetes	pleosporales	pleosporaceae	curvularia
fungi	0	sordariomycetes	hypocreales	nectriaceae	nectria
fungi	0	sordariomycetes	xylariales	xylariaceae	xylaria
fungi	0	schizosaccharomycetes	schizosaccharomycetales	schizosaccharomycetaceae	schizosaccharomyces
fungi	0	orbiliomycetes	orbiliales	orbiliaceae	arthrobotrys
fungi	0	orbiliomycetes	orbiliales	orbiliaceae	arthrobotrys
fungi	0.0002	orbiliomycetes	orbiliales	orbiliaceae	dactylaria
fungi	0	sordariomycetes	xylariales	xylariaceae	xylaria
fungi	0	pezizomycetes	pezizales	pyronemataceae	tarzetta
fungi	0	dothideomycetes	myriangiales	elsinoaceae	sphaceloma
fungi	0.0006	sordariomycetes	hypocreales	bionectriaceae	clonostachys
fungi	0	eurotiomycetes	chaetothyriales	herpotrichiellaceae	exophiala
fungi	0	sordariomycetes	hypocreales	nectriaceae	fusarium
fungi	0	leotiomycetes	leotiomycetes	pseudeurotiaceae	pseudogymnoascus
fungi	0	sordariomycetes	hypocreales	cordycipitaceae	cordyceps
fungi	0	sordariomycetes	sordariales	cephalothecaceae	phialemonium
fungi	0.0002	sordariomycetes	hypocreales	nectriaceae	nectria
fungi	0.0004	orbiliomycetes	orbiliales	orbiliaceae	arthrobotrys
fungi	0	dothideomycetes	pleosporales	cucurbitariaceae	pyrenochaeta
fungi	0	dothideomycetes	pleosporales	pleosporaceae	cochliobolus
fungi	0	sordariomycetes	hypocreales	nectriaceae	fusarium
fungi	0	saccharomycetes	saccharomycetales	saccharomycetaceae	saccharomyces
fungi	0	sordariomycetes	hypocreales	nectriaceae	fusarium
fungi	0	sordariomycetes	sordariales	cephalothecaceae	cephalotheca
fungi	0.0001	orbiliomycetes	orbiliales	orbiliaceae	dactylaria
fungi	0	dothideomycetes	pleosporales	pleosporaceae	curvularia
fungi	0	saccharomycetes	saccharomycetales	metschnikowiaceae	metschnikowia
fungi	0	dothideomycetes	myriangiales	elsinoaceae	elsinoe
fungi	0.0003	saccharomycetes	saccharomycetales	dipodascaceae	galactomyces
fungi	0.0004	sordariomycetes	xylariales	xylariaceae	biscogniauxia
fungi	0	sordariomycetes	glomerellales	plectosphaerellaceae	gibellulopsis
fungi	0	sordariomycetes	hypocreales	clavicipitaceae	paecilomyces
fungi	0	sordariomycetes	xylariales	xylariaceae	halorosellinia
fungi	0.0003	sordariomycetes	sordariomycetes	sordariomycetes	parasympodiella
fungi	0	eurotiomycetes	eurotiales	aspergillaceae	aspergillus
fungi	0	dothideomycetes	hysteriales	hysteriaceae	hysterographium
fungi	0	sordariomycetes	hypocreomycetidae	hypocreomycetidae	dendroclathra
fungi	0	sordariomycetes	magnaporthales	magnaporthaceae	nakataea
fungi	0	sordariomycetes	hypocreales	hypocreales	eucasphaeria
fungi	0	eurotiomycetes	chaetothyriales	cyphellophoraceae	cyphellophora
fungi	0	sordariomycetes	hypocreales	ophiocordycipitaceae	ophiocordyceps
fungi	0	sordariomycetes	xylariales	xylariaceae	xylaria
fungi	0	eurotiomycetes	chaetothyriales	herpotrichiellaceae	exophiala
fungi	0.0003	saccharomycetes	saccharomycetales	dipodascaceae	galactomyces
fungi	0	sordariomycetes	sordariales	cephalothecaceae	phialemonium
fungi	0	sordariomycetes	hypocreales	cordycipitaceae	beauveria
fungi	0	dothideomycetes	botryosphaeriales	phyllostictaceae	phyllosticta
fungi	0	dothideomycetes	pleosporales	phaeosphaeriaceae	chaetosphaeronema
fungi	0	sordariomycetes	hypocreales	nectriaceae	fusarium
fungi	0	dothideomycetes	pleosporales	phaeosphaeriaceae	phaeosphaeriopsis
fungi	0	saccharomycetes	saccharomycetales	metschnikowiaceae	danielozyma
fungi	0	sordariomycetes	microascales	halosphaeriaceae	monodictys
fungi	0	sordariomycetes	hypocreales	nectriaceae	fusarium
fungi	0	orbiliomycetes	orbiliales	orbiliaceae	vermispora
fungi	0	sordariomycetes	magnaporthales	magnaporthaceae	mycoleptodiscus
fungi	0	leotiomycetes	helotiales	helotiales	mycoarthris
fungi	0.0001	sordariomycetes	hypocreales	nectriaceae	fusarium
fungi	0	pezizomycetes	pezizales	rhizinaceae	phymatotrichopsis
fungi	0	dothideomycetes	pleosporales	pleosporaceae	cochliobolus
fungi	0	sordariomycetes	xylariales	xylariales	microdochium
fungi	0	sordariomycetes	hypocreales	nectriaceae	pseudoidriella
fungi	0	dothideomycetes	pleosporales	pleosporaceae	cochliobolus
fungi	0	sordariomycetes	xylariales	xylariaceae	halorosellinia
fungi	0	orbiliomycetes	orbiliales	orbiliaceae	orbilia
fungi	0	arthoniomycetes	arthoniales	roccellaceae	lecanactis
fungi	0.0002	sordariomycetes	xylariales	xylariales	microdochium
fungi	0	sordariomycetes	hypocreales	bionectriaceae	clonostachys
fungi	0	sordariomycetes	hypocreales	bionectriaceae	clonostachys
fungi	0	pezizomycetes	pezizales	ascobolaceae	ascobolus
fungi	0	eurotiomycetes	onygenales	ajellomycetaceae	histoplasma
fungi	0	sordariomycetes	xylariales	xylariaceae	nodulisporium
fungi	0.0003	sordariomycetes	sordariales	lasiosphaeriaceae	cladorrhinum
fungi	0	sordariomycetes	hypocreales	bionectriaceae	clonostachys
fungi	0	sordariomycetes	xylariales	xylariaceae	xylaria
fungi	0	lecanoromycetes	peltigerales	nephromataceae	nephroma
fungi	0	sordariomycetes	sordariales	cephalothecaceae	cephalotheca
fungi	0	orbiliomycetes	orbiliales	orbiliaceae	arthrobotrys
fungi	0.0001	sordariomycetes	hypocreales	hypocreales	myrothecium
fungi	0	leotiomycetes	leotiomycetes	myxotrichaceae	oidiodendron
fungi	0	dothideomycetes	myriangiales	elsinoaceae	sphaceloma
fungi	0.0001	sordariomycetes	hypocreales	nectriaceae	fusarium
fungi	0	ascomycota	ascomycota	ascomycota	staphylotrichum
fungi	0	sordariomycetes	hypocreales	hypocreales	myrothecium
fungi	0	sordariomycetes	hypocreales	hypocreales	myrothecium
fungi	0	dothideomycetes	pleosporales	didymellaceae	leptosphaerulina
fungi	0	sordariomycetes	sordariales	chaetomiaceae	thielavia
fungi	0	sordariomycetes	microascales	halosphaeriaceae	corollospora
fungi	0	sordariomycetes	sordariales	lasiosphaeriaceae	lasiosphaeria
fungi	0.0037	sordariomycetes	xylariales	xylariaceae	xylaria
fungi	0	sordariomycetes	microascales	microascaceae	scedosporium
fungi	0	saccharomycetes	saccharomycetales	trichomonascaceae	blastobotrys
fungi	0	saccharomycetes	saccharomycetales	metschnikowiaceae	metschnikowia
fungi	0	sordariomycetes	sordariales	lasiosphaeriaceae	apodus
fungi	0	lecanoromycetes	lecideales	lecideaceae	lecidea
fungi	0	sordariomycetes	sordariales	lasiosphaeriaceae	cladorrhinum
fungi	0.0001	sordariomycetes	glomerellales	plectosphaerellaceae	gibellulopsis
fungi	0	sordariomycetes	xylariales	xylariales	microdochium
fungi	0	sordariomycetes	hypocreales	nectriaceae	fusarium
fungi	0	dothideomycetes	pleosporales	trematosphaeriaceae	trematosphaeria
fungi	0	sordariomycetes	magnaporthales	magnaporthaceae	ophioceras
fungi	0	dothideomycetes	pleosporales	phaeosphaeriaceae	phaeosphaeria
fungi	0	dothideomycetes	venturiales	venturiaceae	protoventuria
fungi	0	saccharomycetes	saccharomycetales	saccharomycopsidaceae	arthroascus
fungi	0	sordariomycetes	hypocreales	nectriaceae	nectria
fungi	0.0001	saccharomycetes	saccharomycetales	metschnikowiaceae	clavispora
fungi	0	dothideomycetes	pleosporales	pleosporales	wettsteinina
fungi	0	dothideomycetes	botryosphaeriales	botryosphaeriaceae	macrophomina
fungi	0	dothideomycetes	pleosporales	massarinaceae	massarina
fungi	0.0001	sordariomycetes	glomerellales	plectosphaerellaceae	verticillium
fungi	0	dothideomycetes	dothideomycetes	dothideomycetes	leptospora
fungi	0	sordariomycetes	hypocreales	cordycipitaceae	cordyceps
fungi	0	sordariomycetes	xylariales	hyponectriaceae	pseudomassaria
fungi	0.0002	sordariomycetes	hypocreales	hypocreaceae	trichoderma
fungi	0.0001	dothideomycetes	pleosporales	pleosporaceae	bipolaris
fungi	0	sordariomycetes	hypocreales	nectriaceae	cylindrocarpon
fungi	0	dothideomycetes	myriangiales	elsinoaceae	sphaceloma
fungi	0	sordariomycetes	xylariales	xylariaceae	xylaria
fungi	0	schizosaccharomycetes	schizosaccharomycetales	schizosaccharomycetaceae	schizosaccharomyces
fungi	0	pezizomycetes	pezizales	sarcoscyphaceae	cookeina
fungi	0	sordariomycetes	xylariales	amphisphaeriaceae	pestalotiopsis
fungi	0	leotiomycetes	helotiales	helotiales	chaetomella
fungi	0.0002	eurotiomycetes	chaetothyriales	herpotrichiellaceae	cladophialophora
fungi	0	dothideomycetes	myriangiales	elsinoaceae	sphaceloma
fungi	0	dothideomycetes	pleosporales	pleosporaceae	bipolaris
fungi	0	dothideomycetes	pleosporales	tetraplosphaeriaceae	tetraplosphaeria
fungi	0	sordariomycetes	sordariales	lasiosphaeriaceae	lasiosphaeris
fungi	0	sordariomycetes	hypocreales	hypocreaceae	hypomyces
fungi	0	sordariomycetes	xylariales	amphisphaeriaceae	pestalotiopsis
fungi	0	dothideomycetes	capnodiales	cladosporiaceae	toxicocladosporium
fungi	0	orbiliomycetes	orbiliales	orbiliaceae	arthrobotrys
fungi	0	dothideomycetes	pleosporales	phaeosphaeriaceae	phaeosphaeria
fungi	0.0003	sordariomycetes	glomerellales	plectosphaerellaceae	gibellulopsis
fungi	0	sordariomycetes	coniochaetales	coniochaetaceae	coniochaeta
fungi	0	sordariomycetes	sordariales	lasiosphaeriaceae	fimetariella
fungi	0	sordariomycetes	sordariales	lasiosphaeriaceae	lasiosphaeria
fungi	0	leotiomycetes	helotiales	helotiaceae	meliniomyces
fungi	0	eurotiomycetes	chaetothyriales	herpotrichiellaceae	exophiala
fungi	0	sordariomycetes	hypocreales	nectriaceae	fusarium
fungi	0.0001	sordariomycetes	hypocreales	nectriaceae	fusarium
fungi	0	sordariomycetes	magnaporthales	magnaporthaceae	mycoleptodiscus
fungi	0	eurotiomycetes	onygenales	onygenaceae	polytolypa
fungi	0	saccharomycetes	saccharomycetales	metschnikowiaceae	metschnikowia
fungi	0	pezizomycetes	pezizales	ascobolaceae	ascobolus
fungi	0	sordariomycetes	hypocreales	cordycipitaceae	cordyceps
fungi	0.0001	sordariomycetes	sordariales	chaetomiaceae	humicola
fungi	0	pezizomycetes	pezizales	pezizaceae	peziza
fungi	0	sordariomycetes	hypocreales	bionectriaceae	clonostachys
fungi	0	lecanoromycetes	lecanoromycetidae	caliciaceae	calicium
fungi	0	sordariomycetes	xylariales	xylariaceae	kretzschmaria
fungi	0	sordariomycetes	hypocreales	nectriaceae	fusarium
fungi	0	sordariomycetes	xylariales	xylariaceae	xylaria
fungi	0.0001	sordariomycetes	hypocreales	bionectriaceae	clonostachys
fungi	0.0002	eurotiomycetes	mycocaliciales	mycocaliciaceae	chaenothecopsis
fungi	0.0001	sordariomycetes	sordariales	lasiosphaeriaceae	podospora
fungi	0	pezizomycetes	pezizales	ascobolaceae	ascobolus
fungi	0	dothideomycetes	pleosporales	didymosphaeriaceae	paraphaeosphaeria
fungi	0	sordariomycetes	hypocreales	nectriaceae	fusarium
fungi	0.0001	sordariomycetes	glomerellales	plectosphaerellaceae	plectosphaerella
fungi	0	eurotiomycetes	chaetothyriales	herpotrichiellaceae	coniosporium
fungi	0	dothideomycetes	botryosphaeriales	botryosphaeriaceae	macrophomina
fungi	0	dothideomycetes	myriangiales	elsinoaceae	sphaceloma
fungi	0	dothideomycetes	pleosporales	massariaceae	massaria
fungi	0.0005	dothideomycetes	pleosporales	didymellaceae	phoma
fungi	0.0001	sordariomycetes	hypocreales	nectriaceae	nectria
fungi	0	sordariomycetes	sordariales	sordariales	paecilomyces
fungi	0	sordariomycetes	hypocreales	nectriaceae	nectria
fungi	0	sordariomycetes	hypocreales	hypocreaceae	hypocrea
fungi	0.0001	orbiliomycetes	orbiliales	orbiliaceae	orbilia
fungi	0	dothideomycetes	pleosporales	pleosporaceae	curvularia
fungi	0	sordariomycetes	hypocreales	ophiocordycipitaceae	ophiocordyceps
fungi	0	sordariomycetes	hypocreales	bionectriaceae	clonostachys
fungi	0	sordariomycetes	magnaporthales	magnaporthaceae	magnaporthiopsis
fungi	0	orbiliomycetes	orbiliales	orbiliaceae	orbilia
fungi	0	sordariomycetes	trichosphaeriales	trichosphaeriaceae	kananascus
fungi	0	sordariomycetes	sordariales	cephalothecaceae	cephalotheca
fungi	0	sordariomycetes	hypocreales	nectriaceae	fusarium
fungi	0	leotiomycetes	helotiales	helotiaceae	ascocoryne
fungi	0.0002	pezizomycetes	pezizales	pezizaceae	pachyphlodes
fungi	0	sordariomycetes	hypocreales	nectriaceae	fusarium
fungi	0.0001	ascomycota	ascomycota	ascomycota	calcarisporiella
fungi	0.0001	dothideomycetes	pleosporales	pleosporaceae	curvularia
fungi	0	sordariomycetes	sordariales	chaetomiaceae	zopfiella
fungi	0	eurotiomycetes	eurotiales	thermoascaceae	thermoascus
fungi	0.0001	sordariomycetes	sordariomycetidae	annulatascaceae	conlarium
fungi	0	sordariomycetes	hypocreales	nectriaceae	fusarium
fungi	0	sordariomycetes	hypocreales	nectriaceae	pseudocosmospora
fungi	0	lecanoromycetes	lecanorales	cladoniaceae	cladonia
fungi	0	dothideomycetes	myriangiales	elsinoaceae	sphaceloma
fungi	0	dothideomycetes	myriangiales	elsinoaceae	sphaceloma
fungi	0	eurotiomycetes	eurotiales	trichocomaceae	talaromyces
fungi	0	lecanoromycetes	teloschistales	megalosporaceae	megalospora
fungi	0	eurotiomycetes	onygenales	onygenales	malbranchea
fungi	0	eurotiomycetes	eurotiales	aspergillaceae	penicillium
fungi	0	saccharomycetes	saccharomycetales	saccharomycetales	candida
fungi	0	sordariomycetes	sordariales	lasiosphaeriaceae	cercophora
fungi	0.0001	sordariomycetes	sordariales	lasiosphaeriaceae	podospora
fungi	0	dothideomycetes	pleosporales	didymellaceae	leptosphaerulina
fungi	0	pezizomycetes	pezizales	ascobolaceae	ascobolus
fungi	0	dothideomycetes	pleosporales	cucurbitariaceae	pyrenochaeta
fungi	0	ascomycota	ascomycota	ascomycota	acremonium
fungi	0	dothideomycetes	capnodiales	cladosporiaceae	cladosporium
fungi	0	dothideomycetes	capnodiales	cladosporiaceae	verrucocladosporium
fungi	0	leotiomycetes	leotiomycetes	pseudeurotiaceae	geomyces
fungi	0	sordariomycetes	xylariales	xylariales	microdochium
fungi	0	sordariomycetes	hypocreales	nectriaceae	fusarium
fungi	0	sordariomycetes	glomerellales	glomerellaceae	colletotrichum
fungi	0	sordariomycetes	hypocreales	hypocreales	cephalosporium
fungi	0	pezizomycetes	pezizales	pyronemataceae	tarzetta
fungi	0	sordariomycetes	hypocreales	bionectriaceae	clonostachys
fungi	0	dothideomycetes	venturiales	venturiaceae	protoventuria
fungi	0	eurotiomycetes	eurotiales	aspergillaceae	penicillium
fungi	0	sordariomycetes	hypocreales	cordycipitaceae	isaria
fungi	0	sordariomycetes	hypocreales	ophiocordycipitaceae	ophiocordyceps
fungi	0	saccharomycetes	saccharomycetales	dipodascaceae	dipodascus
fungi	0	eurotiomycetes	coryneliales	coryneliaceae	caliciopsis
fungi	0	dothideomycetes	pleosporales	pleosporales	funbolia
fungi	0.0002	pezizomycetes	pezizales	tuberaceae	tuber
fungi	0	dothideomycetes	dothideomycetes	dothideomycetes	scleroramularia
fungi	0	sordariomycetes	hypocreales	nectriaceae	viridispora
fungi	0	sordariomycetes	diaporthales	diaporthaceae	diaporthe
fungi	0	sordariomycetes	xylariales	xylariaceae	xylaria
fungi	0	dothideomycetes	botryosphaeriales	botryosphaeriaceae	macrophomina
fungi	0	dothideomycetes	pleosporales	lophiostomataceae	lophiostoma
fungi	0	dothideomycetes	botryosphaeriales	botryosphaeriaceae	botryosphaeria
fungi	0	sordariomycetes	hypocreales	nectriaceae	fusarium
fungi	0.0001	sordariomycetes	hypocreales	nectriaceae	fusarium
fungi	0	sordariomycetes	hypocreales	nectriaceae	fusarium
fungi	0.0001	sordariomycetes	sordariales	chaetomiaceae	chaetomium
fungi	0	sordariomycetes	magnaporthales	magnaporthaceae	magnaporthiopsis
fungi	0	pezizomycetes	pezizales	ascobolaceae	ascobolus
fungi	0	lecanoromycetes	lecanorales	parmeliaceae	parmelia
fungi	0	sordariomycetes	xylariales	amphisphaeriaceae	pestalotiopsis
fungi	0	dothideomycetes	venturiales	venturiaceae	protoventuria
fungi	0	dothideomycetes	pleosporales	pleosporales	pseudorobillarda
fungi	0	pezizomycetes	pezizales	pyronemataceae	tarzetta
fungi	0	dothideomycetes	pleosporales	massarinaceae	massarina
fungi	0.0001	sordariomycetes	sordariales	lasiosphaeriaceae	cercophora
fungi	0	sordariomycetes	glomerellales	glomerellaceae	colletotrichum
fungi	0	sordariomycetes	hypocreales	bionectriaceae	clonostachys
fungi	0	sordariomycetes	hypocreales	clavicipitaceae	neotyphodium
fungi	0	dothideomycetes	botryosphaeriales	botryosphaeriaceae	macrophomina
fungi	0	sordariomycetes	hypocreales	bionectriaceae	clonostachys
fungi	0	dothideomycetes	capnodiales	cladosporiaceae	cladosporium
fungi	0	leotiomycetes	helotiales	helotiales	phialocephala
fungi	0	sordariomycetes	sordariomycetes	sordariomycetes	rhodoveronaea
fungi	0	orbiliomycetes	orbiliales	orbiliaceae	dactylella
fungi	0	sordariomycetes	magnaporthales	magnaporthaceae	mycoleptodiscus
fungi	0.0002	sordariomycetes	hypocreales	nectriaceae	fusarium
fungi	0	sordariomycetes	sordariales	chaetomiaceae	humicola
fungi	0.0001	saccharomycetes	saccharomycetales	saccharomycetales	candida
fungi	0	sordariomycetes	hypocreales	bionectriaceae	clonostachys
fungi	0	sordariomycetes	sordariales	cephalothecaceae	phialemonium
fungi	0	sordariomycetes	xylariales	xylariaceae	xylaria
fungi	0	sordariomycetes	xylariales	xylariales	microdochium
fungi	0	saccharomycetes	saccharomycetales	saccharomycetales	candida
fungi	0	sordariomycetes	sordariales	lasiosphaeriaceae	cercophora
fungi	0	eurotiomycetes	chaetothyriales	herpotrichiellaceae	exophiala
fungi	0	sordariomycetes	xylariales	xylariaceae	ascotricha
fungi	0	sordariomycetes	sordariales	sordariaceae	sordaria
fungi	0	ascomycota	ascomycota	ascomycota	dokmaia
fungi	0	sordariomycetes	hypocreales	nectriaceae	fusarium
fungi	0	sordariomycetes	magnaporthales	magnaporthaceae	mycoleptodiscus
fungi	0.0001	saccharomycetes	saccharomycetales	dipodascaceae	galactomyces
fungi	0	eurotiomycetes	onygenales	gymnoascaceae	neogymnomyces
fungi	0	sordariomycetes	sordariomycetidae	annulatascaceae	cateractispora
fungi	0.0001	sordariomycetes	sordariales	cephalothecaceae	phialemonium
fungi	0	sordariomycetes	hypocreales	hypocreales	acremonium
fungi	0	sordariomycetes	xylariales	xylariales	microdochium
fungi	0	orbiliomycetes	orbiliales	orbiliaceae	arthrobotrys
fungi	0	sordariomycetes	hypocreales	nectriaceae	nectria
fungi	0.0001	sordariomycetes	hypocreales	bionectriaceae	clonostachys
fungi	0	sordariomycetes	hypocreales	bionectriaceae	clonostachys
fungi	0	sordariomycetes	sordariales	lasiosphaeriaceae	apodus
fungi	0	sordariomycetes	xylariales	xylariales	microdochium
fungi	0	dothideomycetes	myriangiales	elsinoaceae	sphaceloma
fungi	0.0001	sordariomycetes	glomerellales	plectosphaerellaceae	gibellulopsis
fungi	0	eurotiomycetes	eurotiales	trichocomaceae	talaromyces
fungi	0	eurotiomycetes	chaetothyriales	herpotrichiellaceae	exophiala
fungi	0	dothideomycetes	capnodiales	mycosphaerellaceae	septoria
fungi	0	sordariomycetes	hypocreales	hypocreales	cephalosporium
fungi	0	dothideomycetes	pleosporales	phaeosphaeriaceae	chaetosphaeronema
fungi	0	sordariomycetes	coniochaetales	coniochaetaceae	coniochaeta
fungi	0	sordariomycetes	hypocreales	clavicipitaceae	metarhizium
fungi	0	eurotiomycetes	eurotiales	aspergillaceae	penicillium
fungi	0	pezizomycetes	pezizales	pyronemataceae	stephensia
fungi	0	sordariomycetes	diaporthales	diaporthaceae	diaporthe
fungi	0	leotiomycetes	leotiomycetes	leotiomycetes	leohumicola
fungi	0.0001	sordariomycetes	xylariales	xylariales	microdochium
fungi	0	orbiliomycetes	orbiliales	orbiliaceae	arthrobotrys
fungi	0	sordariomycetes	hypocreales	nectriaceae	fusarium
fungi	0	dothideomycetes	pleosporales	pleosporaceae	exserohilum
fungi	0	saccharomycetes	saccharomycetales	debaryomycetaceae	priceomyces
fungi	0	orbiliomycetes	orbiliales	orbiliaceae	arthrobotrys
fungi	0	sordariomycetes	sordariales	lasiosphaeriaceae	cercophora
fungi	0.0001	sordariomycetes	glomerellales	plectosphaerellaceae	verticillium
fungi	0	eurotiomycetes	chaetothyriales	herpotrichiellaceae	exophiala
fungi	0	ascomycota	ascomycota	ascomycota	scolecobasidium
fungi	0	sordariomycetes	sordariales	lasiosphaeriaceae	podospora
fungi	0	dothideomycetes	pleosporales	sporormiaceae	preussia
fungi	0	pezizomycetes	pezizales	discinaceae	hydnotrya
fungi	0	dothideomycetes	botryosphaeriales	botryosphaeriaceae	macrophomina
fungi	0	orbiliomycetes	orbiliales	orbiliaceae	arthrobotrys
fungi	0.0001	sordariomycetes	hypocreales	nectriaceae	nectria
fungi	0	sordariomycetes	hypocreales	nectriaceae	fusarium
fungi	0	orbiliomycetes	orbiliales	orbiliaceae	arthrobotrys
fungi	0.0001	sordariomycetes	hypocreales	nectriaceae	nectria
fungi	0	sordariomycetes	xylariales	xylariales	microdochium
fungi	0.0001	sordariomycetes	hypocreales	nectriaceae	nectria
fungi	0	sordariomycetes	hypocreales	ceratostomataceae	sphaerodes
fungi	0	dothideomycetes	botryosphaeriales	botryosphaeriaceae	macrophomina
fungi	0	lecanoromycetes	lecanorales	parmeliaceae	parmelia
fungi	0	sordariomycetes	hypocreales	nectriaceae	fusarium
fungi	0	sordariomycetes	sordariomycetes	sordariomycetes	thyronectria
fungi	0	ascomycota	ascomycota	ascomycota	acremonium
fungi	0.0001	sordariomycetes	hypocreales	bionectriaceae	clonostachys
fungi	0	sordariomycetes	hypocreales	nectriaceae	fusarium
fungi	0	sordariomycetes	hypocreales	hypocreales	gliocladium
fungi	0	sordariomycetes	hypocreales	nectriaceae	nectria
fungi	0	eurotiomycetes	chaetothyriales	herpotrichiellaceae	cladophialophora
fungi	0	eurotiomycetes	chaetothyriales	herpotrichiellaceae	exophiala
fungi	0.0002	dothideomycetes	pleosporales	didymellaceae	phoma
fungi	0	sordariomycetes	hypocreales	hypocreales	myrothecium
fungi	0	sordariomycetes	sordariales	lasiosphaeriaceae	apodus
fungi	0	sordariomycetes	hypocreales	bionectriaceae	clonostachys
fungi	0	dothideomycetes	myriangiales	elsinoaceae	sphaceloma
fungi	0	eurotiomycetes	eurotiales	aspergillaceae	penicillium
fungi	0	sordariomycetes	glomerellales	glomerellaceae	colletotrichum
fungi	0	dothideomycetes	pleosporales	morosphaeriaceae	acrocalymma
fungi	0	sordariomycetes	hypocreales	hypocreales	myrothecium
fungi	0.0001	ascomycota	ascomycota	ascomycota	calcarisporiella
fungi	0.0019	sordariomycetes	hypocreales	bionectriaceae	clonostachys
fungi	0	pezizomycetes	pezizales	pezizaceae	peziza
fungi	0	sordariomycetes	ophiostomatales	ophiostomataceae	ophiostoma
fungi	0	eurotiomycetes	chaetothyriales	herpotrichiellaceae	exophiala
fungi	0	sordariomycetes	hypocreales	nectriaceae	fusarium
fungi	0	eurotiomycetes	chaetothyriales	herpotrichiellaceae	exophiala
fungi	0	sordariomycetes	hypocreales	ophiocordycipitaceae	ophiocordyceps
fungi	0	sordariomycetes	diaporthales	diaporthaceae	diaporthe
fungi	0	sordariomycetes	sordariales	lasiosphaeriaceae	podospora
fungi	0	dothideomycetes	pleosporales	pleosporaceae	bipolaris
fungi	0	saccharomycetes	saccharomycetales	metschnikowiaceae	metschnikowia
fungi	0	dothideomycetes	pleosporales	didymosphaeriaceae	paraphaeosphaeria
fungi	0	orbiliomycetes	orbiliales	orbiliaceae	arthrobotrys
fungi	0	orbiliomycetes	orbiliales	orbiliaceae	vermispora
fungi	0	sordariomycetes	diaporthales	valsaceae	phomopsis
fungi	0	sordariomycetes	sordariales	lasiosphaeriaceae	podospora
fungi	0	sordariomycetes	sordariales	lasiosphaeriaceae	cladorrhinum
fungi	0	dothideomycetes	pleosporales	pleosporales	pseudorobillarda
fungi	0.0731	sordariomycetes	hypocreales	nectriaceae	fusarium
fungi	0	saccharomycetes	saccharomycetales	metschnikowiaceae	metschnikowia
fungi	0	sordariomycetes	hypocreales	hypocreales	stilbella
fungi	0	dothideomycetes	capnodiales	cladosporiaceae	cladosporium
fungi	0	pezizomycetes	pezizales	pezizaceae	peziza
fungi	0	sordariomycetes	xylariales	xylariaceae	biscogniauxia
fungi	0.0011	sordariomycetes	xylariales	xylariales	microdochium
fungi	0	dothideomycetes	myriangiales	elsinoaceae	sphaceloma
fungi	0	sordariomycetes	magnaporthales	magnaporthaceae	mycoleptodiscus
fungi	0	saccharomycetes	saccharomycetales	debaryomycetaceae	meyerozyma
fungi	0	eurotiomycetes	eurotiales	trichocomaceae	talaromyces
fungi	0	sordariomycetes	hypocreales	nectriaceae	fusarium
fungi	0	sordariomycetes	sordariales	chaetomiaceae	thielavia
fungi	0	dothideomycetes	pleosporales	didymellaceae	phoma
fungi	0	sordariomycetes	hypocreales	hypocreaceae	hypomyces
fungi	0	dothideomycetes	venturiales	sympoventuriaceae	ochroconis
fungi	0	leotiomycetes	helotiales	helotiaceae	ascocoryne
fungi	0.0001	sordariomycetes	glomerellales	plectosphaerellaceae	gibellulopsis
fungi	0.0001	pezizomycetes	pezizales	pezizaceae	peziza
fungi	0	sordariomycetes	hypocreales	nectriaceae	nectria
fungi	0.0001	sordariomycetes	sordariales	lasiosphaeriaceae	podospora
fungi	0	ascomycota	ascomycota	ascomycota	spirosphaera
fungi	0	sordariomycetes	xylariales	xylariales	microdochium
fungi	0	sordariomycetes	hypocreales	bionectriaceae	clonostachys
fungi	0	sordariomycetes	diaporthales	diaporthaceae	diaporthe
fungi	0	sordariomycetes	hypocreales	bionectriaceae	clonostachys
fungi	0	eurotiomycetes	chaetothyriales	herpotrichiellaceae	exophiala
fungi	0	sordariomycetes	sordariales	lasiosphaeriaceae	schizothecium
fungi	0	dothideomycetes	pleosporales	didymellaceae	phoma
fungi	0	sordariomycetes	hypocreales	nectriaceae	nectria
fungi	0	eurotiomycetes	eurotiales	trichocomaceae	rasamsonia
fungi	0	eurotiomycetes	eurotiales	trichocomaceae	talaromyces
fungi	0	sordariomycetes	hypocreales	bionectriaceae	clonostachys
fungi	0	sordariomycetes	sordariales	chaetomiaceae	chaetomium
fungi	0	saccharomycetes	saccharomycetales	trichomonascaceae	blastobotrys
fungi	0	sordariomycetes	xylariales	xylariaceae	xylaria
fungi	0	sordariomycetes	glomerellales	plectosphaerellaceae	acremonium
fungi	0	sordariomycetes	xylariales	xylariales	microdochium
fungi	0	pezizomycetes	pezizales	ascobolaceae	ascobolus
fungi	0.0001	sordariomycetes	sordariales	chaetomiaceae	humicola
fungi	0	saccharomycetes	saccharomycetales	saccharomycetaceae	saccharomyces
fungi	0	leotiomycetes	leotiomycetes	leotiomycetes	leohumicola
fungi	0	sordariomycetes	hypocreales	nectriaceae	fusarium
fungi	0	orbiliomycetes	orbiliales	orbiliaceae	dactylaria
fungi	0	ascomycota	ascomycota	ascomycota	petrakia
fungi	0	dothideomycetes	capnodiales	mycosphaerellaceae	ramularia
fungi	0	eurotiomycetes	chaetothyriales	herpotrichiellaceae	exophiala
fungi	0	dothideomycetes	botryosphaeriales	botryosphaeriaceae	macrophomina
fungi	0	sordariomycetes	hypocreales	bionectriaceae	clonostachys
fungi	0	sordariomycetes	hypocreales	nectriaceae	nectria
fungi	0	sordariomycetes	ophiostomatales	ophiostomataceae	ophiostoma
fungi	0	sordariomycetes	lulworthiales	lulworthiaceae	lulwoana
fungi	0	sordariomycetes	microascales	microascaceae	scedosporium
fungi	0	pezizomycetes	pezizales	tuberaceae	tuber
fungi	0	eurotiomycetes	chaetothyriales	trichomeriaceae	knufia
fungi	0	sordariomycetes	xylariales	xylariaceae	xylaria
fungi	0	sordariomycetes	hypocreales	hypocreales	myrothecium
fungi	0	dothideomycetes	pleosporales	didymellaceae	phoma
fungi	0	eurotiomycetes	chaetothyriales	herpotrichiellaceae	exophiala
fungi	0	sordariomycetes	hypocreales	bionectriaceae	hydropisphaera
fungi	0	leotiomycetes	helotiales	helotiaceae	rhizoscyphus
fungi	0	dothideomycetes	pleosporales	pleosporaceae	curvularia
fungi	0	sordariomycetes	xylariales	xylariaceae	xylaria
fungi	0	eurotiomycetes	chaetothyriales	trichomeriaceae	knufia
fungi	0	dothideomycetes	botryosphaeriales	botryosphaeriaceae	macrophomina
fungi	0	sordariomycetes	chaetosphaeriales	chaetosphaeriaceae	chloridium
fungi	0.0001	pezizomycetes	pezizales	morchellaceae	morchella
fungi	0	sordariomycetes	hypocreales	hypocreales	harzia
fungi	0	dothideomycetes	capnodiales	cladosporiaceae	cladosporium
fungi	0	dothideomycetes	pleosporales	pleosporaceae	bipolaris
fungi	0	lecanoromycetes	umbilicariales	umbilicariaceae	umbilicaria
fungi	0	sordariomycetes	sordariales	chaetomiaceae	zopfiella
fungi	0	sordariomycetes	glomerellales	plectosphaerellaceae	gibellulopsis
fungi	0	sordariomycetes	sordariales	lasiosphaeriaceae	apodus
fungi	0	sordariomycetes	xylariales	xylariales	microdochium
fungi	0	sordariomycetes	hypocreales	nectriaceae	ilyonectria
fungi	0	sordariomycetes	hypocreales	nectriaceae	fusarium
fungi	0	sordariomycetes	diaporthales	diaporthaceae	diaporthe
fungi	0	dothideomycetes	pleosporales	pleosporaceae	cochliobolus
fungi	0	sordariomycetes	sordariomycetidae	sordariomycetidae	xylomelasma
fungi	0	sordariomycetes	hypocreales	hypocreales	ustilaginoidea
fungi	0	dothideomycetes	botryosphaeriales	botryosphaeriaceae	macrophomina
fungi	0	dothideomycetes	pleosporales	massarinaceae	stagonospora
fungi	0	dothideomycetes	pleosporales	pleosporaceae	alternaria
fungi	0	sordariomycetes	sordariales	chaetomiaceae	zopfiella
fungi	0	eurotiomycetes	eurotiales	aspergillaceae	aspergillus
fungi	0	dothideomycetes	botryosphaeriales	botryosphaeriaceae	macrophomina
fungi	0	sordariomycetes	microascales	halosphaeriaceae	periconia
fungi	0	sordariomycetes	sordariales	chaetomiaceae	chaetomium
fungi	0	sordariomycetes	hypocreales	clavicipitaceae	metacordyceps
fungi	0	lecanoromycetes	lecanorales	cladoniaceae	cladonia
fungi	0	eurotiomycetes	chaetothyriales	herpotrichiellaceae	exophiala
fungi	0	orbiliomycetes	orbiliales	orbiliaceae	monacrosporium
fungi	0	sordariomycetes	xylariales	xylariaceae	xylaria
fungi	0	dothideomycetes	botryosphaeriales	botryosphaeriaceae	macrophomina
fungi	0	sordariomycetes	hypocreales	nectriaceae	nectria
fungi	0	sordariomycetes	hypocreales	nectriaceae	fusarium
fungi	0	sordariomycetes	hypocreales	clavicipitaceae	claviceps
fungi	0	eurotiomycetes	coryneliales	coryneliaceae	caliciopsis
fungi	0	sordariomycetes	hypocreales	nectriaceae	nectria
fungi	0	sordariomycetes	coniochaetales	coniochaetaceae	coniochaeta
fungi	0	sordariomycetes	hypocreales	hypocreales	sarocladium
fungi	0.0001	dothideomycetes	pleosporales	morosphaeriaceae	acrocalymma
fungi	0	sordariomycetes	hypocreales	nectriaceae	fusarium
fungi	0	dothideomycetes	pleosporales	pleosporaceae	curvularia
fungi	0	sordariomycetes	hypocreales	ophiocordycipitaceae	tolypocladium
fungi	0	sordariomycetes	xylariales	xylariaceae	halorosellinia
fungi	0	sordariomycetes	glomerellales	glomerellaceae	colletotrichum
fungi	0	sordariomycetes	xylariales	xylariaceae	xylaria
fungi	0	sordariomycetes	sordariomycetidae	annulatascaceae	annulatascus
fungi	0	sordariomycetes	sordariomycetes	sordariomycetes	thyronectria
fungi	0	sordariomycetes	hypocreales	cordycipitaceae	lecanicillium
fungi	0	ascomycota	ascomycota	ascomycota	scolecobasidium
fungi	0	eurotiomycetes	eurotiales	aspergillaceae	penicillium
fungi	0	leotiomycetes	leotiomycetes	pseudeurotiaceae	pseudeurotium
fungi	0	sordariomycetes	sordariales	lasiosphaeriaceae	podospora
fungi	0	sordariomycetes	hypocreales	nectriaceae	fusarium
fungi	0	sordariomycetes	hypocreales	nectriaceae	fusarium
fungi	0	sordariomycetes	lulworthiales	lulworthiaceae	lulwoana
fungi	0	sordariomycetes	sordariales	lasiosphaeriaceae	podospora
fungi	0.0001	eurotiomycetes	eurotiales	aspergillaceae	aspergillus
fungi	0	sordariomycetes	hypocreales	bionectriaceae	clonostachys
fungi	0.0001	sordariomycetes	sordariales	lasiosphaeriaceae	schizothecium
fungi	0	dothideomycetes	capnodiales	mycosphaerellaceae	mycosphaerella
fungi	0	eurotiomycetes	chaetothyriales	herpotrichiellaceae	exophiala
fungi	0	eurotiomycetes	eurotiales	aspergillaceae	aspergillus
fungi	0	sordariomycetes	magnaporthales	magnaporthaceae	gaeumannomyces
fungi	0	dothideomycetes	pleosporales	massarinaceae	massarina
fungi	0	dothideomycetes	pleosporales	dacampiaceae	munkovalsaria
fungi	0	sordariomycetes	hypocreales	nectriaceae	fusarium
fungi	0	ascomycota	ascomycota	ascomycota	acremonium
fungi	0	sordariomycetes	hypocreales	nectriaceae	fusarium
fungi	0.0001	dothideomycetes	botryosphaeriales	botryosphaeriaceae	macrophomina
fungi	0	leotiomycetes	helotiales	hemiphacidiaceae	rhabdocline
fungi	0	lecanoromycetes	pertusariales	megasporaceae	aspicilia
fungi	0.0001	ascomycota	ascomycota	ascomycota	aporospora
fungi	0	sordariomycetes	coniochaetales	coniochaetaceae	coniochaeta
fungi	0	sordariomycetes	sordariales	cephalothecaceae	cephalotheca
fungi	0	sordariomycetes	magnaporthales	magnaporthaceae	magnaporthe
fungi	0.0001	sordariomycetes	sordariales	lasiosphaeriaceae	cercophora
fungi	0	sordariomycetes	hypocreales	nectriaceae	fusicolla
fungi	0	sordariomycetes	xylariales	xylariaceae	xylaria
fungi	0	eurotiomycetes	eurotiales	aspergillaceae	phialosimplex
fungi	0	sordariomycetes	ophiostomatales	ophiostomataceae	ophiostoma
fungi	0	dothideomycetes	pleosporales	leptosphaeriaceae	leptosphaeria
fungi	0	pezizomycetes	pezizales	ascobolaceae	ascobolus
fungi	0	eurotiomycetes	chaetothyriales	herpotrichiellaceae	exophiala
fungi	0	sordariomycetes	sordariales	lasiosphaeriaceae	schizothecium
fungi	0	sordariomycetes	hypocreales	bionectriaceae	clonostachys
fungi	0	sordariomycetes	hypocreales	nectriaceae	fusarium
fungi	0	sordariomycetes	sordariales	lasiosphaeriaceae	cercophora
fungi	0	sordariomycetes	coniochaetales	coniochaetaceae	coniochaeta
fungi	0	sordariomycetes	hypocreales	nectriaceae	fusarium
fungi	0	pezizomycetes	pezizales	pyronemataceae	tarzetta
fungi	0	sordariomycetes	sordariales	lasiosphaeriaceae	cercophora
fungi	0	sordariomycetes	hypocreales	nectriaceae	fusarium
fungi	0.0001	orbiliomycetes	orbiliales	orbiliaceae	dactylaria
fungi	0	eurotiomycetes	chaetothyriales	herpotrichiellaceae	exophiala
fungi	0	sordariomycetes	hypocreales	hypocreales	stilbella
fungi	0	sordariomycetes	glomerellales	plectosphaerellaceae	verticillium
fungi	0	sordariomycetes	hypocreales	nectriaceae	cylindrium
fungi	0	dothideomycetes	botryosphaeriales	botryosphaeriaceae	macrophomina
fungi	0	sordariomycetes	calosphaeriales	calosphaeriaceae	togninia
fungi	0	sordariomycetes	xylariales	xylariaceae	xylaria
fungi	0	sordariomycetes	hypocreales	clavicipitaceae	metacordyceps
fungi	0	sordariomycetes	sordariales	lasiosphaeriaceae	cercophora
fungi	0	sordariomycetes	hypocreales	hypocreaceae	trichoderma
fungi	0	sordariomycetes	hypocreales	nectriaceae	nectria
fungi	0	dothideomycetes	pleosporales	didymellaceae	phoma
fungi	0	sordariomycetes	xylariales	xylariaceae	xylaria
fungi	0	sordariomycetes	sordariales	lasiosphaeriaceae	echria
fungi	0	dothideomycetes	pleosporales	trematosphaeriaceae	trematosphaeria
fungi	0	sordariomycetes	hypocreales	nectriaceae	fusarium
fungi	0	sordariomycetes	xylariales	xylariaceae	xylaria
fungi	0	sordariomycetes	glomerellales	plectosphaerellaceae	gibellulopsis
fungi	0	dothideomycetes	capnodiales	piedraiaceae	piedraia
fungi	0	sordariomycetes	hypocreales	nectriaceae	cosmospora
fungi	0	eurotiomycetes	chaetothyriales	herpotrichiellaceae	phialophora
fungi	0	ascomycota	ascomycota	ascomycota	trichocladium
fungi	0	sordariomycetes	hypocreales	nectriaceae	fusarium
fungi	0	sordariomycetes	ophiostomatales	ophiostomataceae	grosmannia
fungi	0	sordariomycetes	sordariales	lasiosphaeriaceae	podospora
fungi	0	lecanoromycetes	acarosporales	acarosporaceae	acarospora
fungi	0	sordariomycetes	chaetosphaeriales	chaetosphaeriaceae	codinaeopsis
fungi	0	sordariomycetes	glomerellales	plectosphaerellaceae	gibellulopsis
fungi	0	sordariomycetes	xylariales	xylariaceae	halorosellinia
fungi	0	sordariomycetes	coniochaetales	coniochaetaceae	coniochaeta
fungi	0	sordariomycetes	hypocreales	clavicipitaceae	metacordyceps
fungi	0	eurotiomycetes	chaetothyriales	herpotrichiellaceae	exophiala
fungi	0.0001	pezizomycetes	pezizales	pezizaceae	pachyphlodes
fungi	0	ascomycota	ascomycota	ascomycota	helminthosporium
fungi	0.0003	dothideomycetes	pleosporales	didymellaceae	phoma
fungi	0.0001	saccharomycetes	saccharomycetales	metschnikowiaceae	kodamaea
fungi	0	eurotiomycetes	chaetothyriales	herpotrichiellaceae	exophiala
fungi	0	sordariomycetes	hypocreales	nectriaceae	nectria
fungi	0	dothideomycetes	capnodiales	cladosporiaceae	toxicocladosporium
fungi	0	dothideomycetes	pleosporales	massariaceae	massaria
fungi	0	sordariomycetes	xylariales	xylariaceae	xylaria
fungi	0	sordariomycetes	hypocreales	nectriaceae	nectria
fungi	0.0001	dothideomycetes	pleosporales	didymellaceae	phoma
fungi	0	sordariomycetes	hypocreales	hypocreales	myrothecium
fungi	0	sordariomycetes	glomerellales	plectosphaerellaceae	gibellulopsis
fungi	0	sordariomycetes	hypocreales	hypocreales	cephalosporium
fungi	0.0001	sordariomycetes	glomerellales	plectosphaerellaceae	verticillium
fungi	0	sordariomycetes	hypocreales	hypocreales	cephalosporium
fungi	0	sordariomycetes	sordariomycetes	sordariomycetes	thyronectria
fungi	0	sordariomycetes	hypocreales	nectriaceae	nectria
fungi	0	sordariomycetes	hypocreales	nectriaceae	nectria
fungi	0	sordariomycetes	hypocreales	nectriaceae	nectria
fungi	0	sordariomycetes	xylariales	xylariaceae	halorosellinia
fungi	0	sordariomycetes	glomerellales	glomerellaceae	colletotrichum
fungi	0	dothideomycetes	pleosporales	didymellaceae	phoma
fungi	0	sordariomycetes	hypocreales	nectriaceae	fusarium
fungi	0	dothideomycetes	pleosporales	pleosporales	wettsteinina
fungi	0	sordariomycetes	coniochaetales	coniochaetaceae	coniochaeta
fungi	0	sordariomycetes	hypocreales	hypocreales	gliocladium
fungi	0	sordariomycetes	sordariales	chaetomiaceae	zopfiella
fungi	0	sordariomycetes	hypocreales	bionectriaceae	clonostachys
fungi	0	sordariomycetes	hypocreales	nectriaceae	fusarium
fungi	0	sordariomycetes	hypocreales	nectriaceae	fusarium
fungi	0	sordariomycetes	hypocreales	nectriaceae	fusicolla
fungi	0	dothideomycetes	pleosporales	morosphaeriaceae	acrocalymma
fungi	0	sordariomycetes	sordariomycetes	sordariomycetes	rhodoveronaea
fungi	0	sordariomycetes	hypocreales	nectriaceae	fusarium
fungi	0	sordariomycetes	glomerellales	plectosphaerellaceae	gibellulopsis
fungi	0	sordariomycetes	sordariales	chaetomiaceae	humicola
fungi	0	pezizomycotina	pezizomycotina	pezizomycotina	torula
fungi	0	sordariomycetes	hypocreales	nectriaceae	fusarium
fungi	0	sordariomycetes	sordariales	cephalothecaceae	phialemonium
fungi	0	sordariomycetes	diaporthales	diaporthaceae	diaporthe
fungi	0	sordariomycetes	glomerellales	plectosphaerellaceae	verticillium
fungi	0	sordariomycetes	hypocreales	nectriaceae	fusarium
fungi	0	sordariomycetes	sordariales	lasiosphaeriaceae	podospora
fungi	0	sordariomycetes	hypocreales	nectriaceae	fusarium
fungi	0	sordariomycetes	sordariales	lasiosphaeriaceae	podospora
fungi	0	sordariomycetes	hypocreales	nectriaceae	fusarium
fungi	0	sordariomycetes	xylariales	xylariales	microdochium
fungi	0	sordariomycetes	xylariales	xylariaceae	xylaria
fungi	0.0001	sordariomycetes	sordariales	chaetomiaceae	chaetomium
fungi	0.0001	sordariomycetes	xylariales	xylariales	microdochium
fungi	0	sordariomycetes	sordariales	chaetomiaceae	chaetomium
fungi	0	saccharomycetes	saccharomycetales	metschnikowiaceae	metschnikowia
fungi	0	dothideomycetes	botryosphaeriales	botryosphaeriaceae	lasiodiplodia
fungi	0	sordariomycetes	sordariales	lasiosphaeriaceae	cercophora
fungi	0	sordariomycetes	sordariales	lasiosphaeriaceae	lasiosphaeris
fungi	0	saccharomycetes	saccharomycetales	metschnikowiaceae	clavispora
fungi	0	sordariomycetes	hypocreales	nectriaceae	fusarium
fungi	0	leotiomycetes	helotiales	sclerotiniaceae	sclerotinia
fungi	0	sordariomycetes	hypocreales	hypocreales	cephalosporium
fungi	0	dothideomycetes	botryosphaeriales	botryosphaeriaceae	botryosphaeria
fungi	0	ascomycota	ascomycota	ascomycota	spirosphaera
fungi	0	sordariomycetes	sordariales	chaetomiaceae	zopfiella
fungi	0	sordariomycetes	xylariales	xylariaceae	xylaria
fungi	0	orbiliomycetes	orbiliales	orbiliaceae	dactylella
fungi	0	pezizomycetes	pezizales	pyronemataceae	tarzetta
fungi	0	dothideomycetes	pleosporales	didymosphaeriaceae	paraphaeosphaeria
fungi	0	sordariomycetes	glomerellales	plectosphaerellaceae	gibellulopsis
fungi	0	dothideomycetes	pleosporales	phaeosphaeriaceae	phaeosphaeria
fungi	0	leotiomycetes	leotiomycetes	leotiomycetes	leohumicola
fungi	0	dothideomycetes	capnodiales	capnodiales	penidiella
fungi	0.0001	sordariomycetes	hypocreales	bionectriaceae	clonostachys
fungi	0.0002	sordariomycetes	hypocreales	nectriaceae	fusarium
fungi	0	dothideomycetes	hysteriales	hysteriaceae	hysterographium
fungi	0	sordariomycetes	magnaporthales	magnaporthaceae	mycoleptodiscus
fungi	0	eurotiomycetes	eurotiales	trichocomaceae	rasamsonia
fungi	0	sordariomycetes	hypocreales	nectriaceae	fusarium
fungi	0	dothideomycetes	myriangiales	elsinoaceae	sphaceloma
fungi	0	dothideomycetes	pleosporales	pleosporaceae	bipolaris
fungi	0	sordariomycetes	hypocreales	nectriaceae	cosmospora
fungi	0	dothideomycetes	pleosporales	pleosporaceae	curvularia
fungi	0	saccharomycetes	saccharomycetales	pichiaceae	pichia
fungi	0	sordariomycetes	hypocreales	nectriaceae	fusarium
fungi	0	sordariomycetes	xylariales	xylariaceae	halorosellinia
fungi	0	sordariomycetes	hypocreales	bionectriaceae	clonostachys
fungi	0	sordariomycetes	hypocreales	nectriaceae	fusarium
fungi	0	sordariomycetes	hypocreales	nectriaceae	fusarium
fungi	0	sordariomycetes	hypocreales	cordycipitaceae	cordyceps
fungi	0	dothideomycetes	botryosphaeriales	botryosphaeriaceae	macrophomina
fungi	0	eurotiomycetes	eurotiales	aspergillaceae	penicillium
fungi	0	dothideomycetes	pleosporales	pleosporaceae	curvularia
fungi	0.0001	sordariomycetes	sordariomycetidae	helminthosphaeriaceae	spadicoides
fungi	0.0002	dothideomycetes	pleosporales	morosphaeriaceae	rhizopycnis
fungi	0.0001	sordariomycetes	hypocreales	hypocreaceae	trichoderma
fungi	0	sordariomycetes	hypocreales	nectriaceae	fusarium
fungi	0	eurotiomycetes	chaetothyriales	herpotrichiellaceae	exophiala
fungi	0	dothideomycetes	pleosporales	didymellaceae	phoma
fungi	0.0001	pezizomycetes	pezizales	ascobolaceae	ascobolus
fungi	0	sordariomycetes	hypocreales	nectriaceae	fusarium
fungi	0	sordariomycetes	hypocreales	nectriaceae	fusarium
fungi	0	sordariomycetes	hypocreales	hypocreales	stilbella
fungi	0	pezizomycetes	pezizales	chorioactidaceae	chorioactis
fungi	0.048	dothideomycetes	pleosporales	didymellaceae	phoma
fungi	0	eurotiomycetes	verrucariales	verrucariaceae	verrucaria
fungi	0	sordariomycetes	ophiostomatales	ophiostomataceae	ophiostoma

## Sheet: Microbiome
Table S2: Mycobiome taxonomy analysis and Microbiome taxonomy analysis
	Size	Phylum	Class	Order	Family	Genus	Species
bacteria	1
bacteria	0.1082	proteobacteria	alphaproteobacteria	rhizobiales	bradyrhizobiaceae	bradyrhizobium	bradyrhizobium spp.
bacteria	0.0403	cyanobacteria	cyanobacteria	oscillatoriales	oscillatoriales	halospirulina	halospirulina spp.
bacteria	0.0295	proteobacteria	gammaproteobacteria	enterobacteriales	enterobacteriaceae	enterobacter	enterobacter hormaechei
bacteria	0.0238	proteobacteria	gammaproteobacteria	enterobacteriales	enterobacteriaceae	trabulsiella	trabulsiella spp.
bacteria	0.0139	proteobacteria	gammaproteobacteria	xanthomonadales	sinobacteraceae	steroidobacter	steroidobacter spp.
bacteria	0.0086	actinobacteria	actinobacteria	actinomycetales	streptomycetaceae	streptomyces	streptomyces spp.
bacteria	0.0084	proteobacteria	gammaproteobacteria	xanthomonadales	xanthomonadaceae	rudaea	rudaea sp.
bacteria	0.0084	proteobacteria	gammaproteobacteria	pseudomonadales	pseudomonadaceae	pseudomonas	pseudomonas sp.
bacteria	0.0084	proteobacteria	betaproteobacteria	burkholderiales	comamonadaceae	delftia	delftia spp.
bacteria	0.0077	proteobacteria	gammaproteobacteria	pseudomonadales	pseudomonadaceae	pseudomonas	pseudomonas mosselii
bacteria	0.0076	bacteroidetes	sphingobacteriia	sphingobacteriales	chitinophagaceae	chitinophaga	chitinophaga sp.
bacteria	0.0068	proteobacteria	betaproteobacteria	burkholderiales	comamonadaceae	acidovorax	acidovorax sp.
bacteria	0.0066	proteobacteria	betaproteobacteria	rhodocyclales	rhodocyclaceae	uliginosibacterium	uliginosibacterium sp.
bacteria	0.0064	proteobacteria	alphaproteobacteria	rhizobiales	rhizobiaceae	shinella	shinella spp.
bacteria	0.0063	proteobacteria	alphaproteobacteria	rhodospirillales	rhodospirillaceae	dongia	dongia spp.
bacteria	0.0058	proteobacteria	betaproteobacteria	burkholderiales	alcaligenaceae	azohydromonas	azohydromonas australica
bacteria	0.0056	proteobacteria	gammaproteobacteria	pseudomonadales	pseudomonadaceae	pseudomonas	pseudomonas citronellolis
bacteria	0.0052	proteobacteria	alphaproteobacteria	rhizobiales	bradyrhizobiaceae	rhodopseudomonas	rhodopseudomonas spp.
bacteria	0.0051	proteobacteria	alphaproteobacteria	rhizobiales	rhizobiaceae	agrobacterium	agrobacterium tumefaciens
bacteria	0.0049	proteobacteria	gammaproteobacteria	xanthomonadales	xanthomonadaceae	thermomonas	thermomonas spp.
bacteria	0.0047	bacteroidetes	sphingobacteriia	sphingobacteriales	sphingobacteriaceae	sphingobacterium	sphingobacterium multivorum
bacteria	0.0047	nitrospirae	nitrospira	nitrospirales	nitrospiraceae	nitrospira	nitrospira japonica
bacteria	0.0046	proteobacteria	gammaproteobacteria	xanthomonadales	sinobacteraceae	steroidobacter	steroidobacter spp.
bacteria	0.0045	bacteroidetes	sphingobacteriia	sphingobacteriales	chitinophagaceae	chitinophaga	chitinophaga oryziterrae
bacteria	0.0042	bacteroidetes	sphingobacteriia	sphingobacteriales	chitinophagaceae	chitinophaga	chitinophaga spp.
bacteria	0.0042	bacteroidetes	sphingobacteriia	sphingobacteriales	chitinophagaceae	chitinophaga	chitinophaga sp.
bacteria	0.0039	proteobacteria	gammaproteobacteria	xanthomonadales	sinobacteraceae	steroidobacter	steroidobacter spp.
bacteria	0.0036	actinobacteria	actinobacteria	actinomycetales	pseudonocardiaceae	amycolatopsis	amycolatopsis taiwanensis
bacteria	0.0036	proteobacteria	alphaproteobacteria	rhizobiales	rhizobiaceae	rhizobium	rhizobium sullae
bacteria	0.0036	proteobacteria	alphaproteobacteria	sphingomonadales	sphingomonadaceae	sphingomonas	sphingomonas mali
bacteria	0.0035	proteobacteria	alphaproteobacteria	rhizobiales	rhizobiaceae	rhizobium	rhizobium sp.
bacteria	0.0033	proteobacteria	betaproteobacteria	burkholderiales	comamonadaceae	variovorax	variovorax paradoxus
bacteria	0.0033	proteobacteria	alphaproteobacteria	sphingomonadales	sphingomonadaceae	sphingomonas	sphingomonas spp.
bacteria	0.0032	proteobacteria	betaproteobacteria	burkholderiales	burkholderiaceae	burkholderia	burkholderia spp.
bacteria	0.0032	proteobacteria	alphaproteobacteria	rhizobiales	rhizobiaceae	ensifer	ensifer sp.
bacteria	0.0031	proteobacteria	betaproteobacteria	burkholderiales	alcaligenaceae	achromobacter	achromobacter xylosoxidans
bacteria	0.0031	proteobacteria	alphaproteobacteria	rhizobiales	xanthobacteraceae	labrys	labrys sp.
bacteria	0.0031	proteobacteria	alphaproteobacteria	rhizobiales	phyllobacteriaceae	mesorhizobium	mesorhizobium spp.
bacteria	0.003	bacteroidetes	cytophagia	cytophagales	cytophagaceae	flexibacter	flexibacter spp.
bacteria	0.0029	acidobacteria	acidobacteria	acidobacteria	acidobacteria	aridibacter	acidobacteria bacterium
bacteria	0.0028	proteobacteria	betaproteobacteria	rhodocyclales	rhodocyclaceae	azoarcus	azoarcus spp.
bacteria	0.0027	acidobacteria	acidobacteriia	acidobacteriales	acidobacteriaceae	acidobacterium	acidobacterium spp.
bacteria	0.0027	proteobacteria	alphaproteobacteria	rhizobiales	methylobacteriaceae	methylobacterium	methylobacterium spp.
bacteria	0.0027	proteobacteria	betaproteobacteria	burkholderiales	burkholderiaceae	cupriavidus	cupriavidus metallidurans
bacteria	0.0027	proteobacteria	gammaproteobacteria	xanthomonadales	sinobacteraceae	steroidobacter	steroidobacter spp.
bacteria	0.0026	proteobacteria	deltaproteobacteria	myxococcales	anaeromyxobacteraceae	anaeromyxobacter	anaeromyxobacter spp.
bacteria	0.0026	bacteroidetes	sphingobacteriia	sphingobacteriales	chitinophagaceae	terrimonas	terrimonas spp.
bacteria	0.0026	proteobacteria	alphaproteobacteria	rhizobiales	bradyrhizobiaceae	bosea	bosea thiooxidans
bacteria	0.0025	proteobacteria	gammaproteobacteria	xanthomonadales	xanthomonadaceae	xanthomonas	xanthomonas spp.
bacteria	0.0025	acidobacteria	acidobacteriia	acidobacteriales	acidobacteriaceae	acidobacterium	acidobacterium spp.
bacteria	0.0024	actinobacteria	actinobacteria	actinomycetales	mycobacteriaceae	mycobacterium	mycobacterium sacrum
bacteria	0.0024	firmicutes	bacilli	bacillales	bacillaceae	bacillus	bacillus subtilis
bacteria	0.0024	actinobacteria	actinobacteria	actinomycetales	streptomycetaceae	streptomyces	streptomyces turgidiscabies
bacteria	0.0024	actinobacteria	actinobacteria	solirubrobacterales	solirubrobacteraceae	solirubrobacter	solirubrobacter spp.
bacteria	0.0024	proteobacteria	alphaproteobacteria	sphingomonadales	sphingomonadaceae	novosphingobium	novosphingobium spp.
bacteria	0.0023	bacteroidetes	sphingobacteriia	sphingobacteriales	chitinophagaceae	niastella	niastella populi
bacteria	0.0023	bacteroidetes	cytophagia	cytophagales	cytophagaceae	dyadobacter	dyadobacter fermentans
bacteria	0.0023	proteobacteria	betaproteobacteria	burkholderiales	oxalobacteraceae	duganella	duganella spp.
bacteria	0.0023	proteobacteria	alphaproteobacteria	rhizobiales	hyphomicrobiaceae	rhodoplanes	rhodoplanes sp.
bacteria	0.0023	bacteroidetes	sphingobacteriia	sphingobacteriales	sphingobacteriaceae	mucilaginibacter	mucilaginibacter sp.
bacteria	0.0022	proteobacteria	alphaproteobacteria	rhodospirillales	rhodospirillaceae	azospirillum	azospirillum sp.
bacteria	0.0022	firmicutes	clostridia	clostridiales	eubacteriaceae	eubacterium	eubacterium sp.
bacteria	0.0022	proteobacteria	betaproteobacteria	burkholderiales	comamonadaceae	pelomonas	pelomonas sp.
bacteria	0.0021	proteobacteria	alphaproteobacteria	sphingomonadales	sphingomonadaceae	novosphingobium	novosphingobium spp.
bacteria	0.0021	proteobacteria	deltaproteobacteria	myxococcales	cystobacteraceae	cystobacter	cystobacter violaceus
bacteria	0.0021	proteobacteria	alphaproteobacteria	rhodospirillales	rhodospirillaceae	dongia	dongia spp.
bacteria	0.0021	proteobacteria	alphaproteobacteria	rhizobiales	hyphomicrobiaceae	rhizomicrobium	rhizomicrobium spp.
bacteria	0.002	proteobacteria	deltaproteobacteria	myxococcales	myxococcaceae	myxococcus	myxococcus spp.
bacteria	0.002	proteobacteria	betaproteobacteria	nitrosomonadales	nitrosomonadaceae	nitrosospira	nitrosospira spp.
bacteria	0.002	acidobacteria	acidobacteriia	acidobacteriales	acidobacteriaceae	acidobacterium	acidobacterium spp.
bacteria	0.002	proteobacteria	alphaproteobacteria	sphingomonadales	sphingomonadaceae	sphingobium	sphingobium chlorophenolicum
bacteria	0.002	firmicutes	bacilli	bacillales	bacillaceae	bacillus	bacillus vireti
bacteria	0.002	proteobacteria	gammaproteobacteria	pseudomonadales	pseudomonadaceae	pseudomonas	pseudomonas sp.
bacteria	0.002	proteobacteria	alphaproteobacteria	sphingomonadales	sphingomonadaceae	kaistobacter	kaistobacter spp.
bacteria	0.002	proteobacteria	gammaproteobacteria	pseudomonadales	moraxellaceae	acinetobacter	acinetobacter genomosp. 3
bacteria	0.0019	proteobacteria	alphaproteobacteria	rhodospirillales	rhodospirillaceae	skermanella	skermanella spp.
bacteria	0.0019	proteobacteria	deltaproteobacteria	desulfuromonadales	pelobacteraceae	pelobacter	pelobacter spp.
bacteria	0.0019	actinobacteria	actinobacteria	actinomycetales	micromonosporaceae	couchioplanes	couchioplanes caeruleus
bacteria	0.0019	acidobacteria	holophagae	holophagales	holophagaceae	holophaga	holophaga spp.
bacteria	0.0018	proteobacteria	alphaproteobacteria	rhizobiales	hyphomicrobiaceae	hyphomicrobium	hyphomicrobium spp.
bacteria	0.0018	actinobacteria	actinobacteria	actinomycetales	micrococcaceae	arthrobacter	arthrobacter spp.
bacteria	0.0018	proteobacteria	alphaproteobacteria	rhodospirillales	rhodospirillaceae	azospirillum	azospirillum oryzae
bacteria	0.0018	verrucomicrobia	opitutae	opitutales	opitutaceae	opitutus	opitutus spp.
bacteria	0.0018	actinobacteria	actinobacteria	actinomycetales	micrococcaceae	arthrobacter	arthrobacter ureafaciens
bacteria	0.0018	verrucomicrobia	verrucomicrobiae	verrucomicrobiales	verrucomicrobiaceae	verrucomicrobium	verrucomicrobium spp.
bacteria	0.0018	bacteroidetes	sphingobacteriia	sphingobacteriales	sphingobacteriaceae	sphingobacterium	sphingobacterium spp.
bacteria	0.0018	proteobacteria	alphaproteobacteria	rhodospirillales	rhodospirillaceae	dongia	dongia spp.
bacteria	0.0017	proteobacteria	betaproteobacteria	burkholderiales	burkholderiales	leptothrix	leptothrix spp.
bacteria	0.0017	proteobacteria	alphaproteobacteria	caulobacterales	caulobacteraceae	phenylobacterium	phenylobacterium sp.
bacteria	0.0017	proteobacteria	betaproteobacteria	rhodocyclales	rhodocyclaceae	azoarcus	azoarcus tolulyticus
bacteria	0.0017	bacteroidetes	flavobacteriia	flavobacteriales	flavobacteriaceae	flavobacterium	flavobacterium spp.
bacteria	0.0017	proteobacteria	betaproteobacteria	rhodocyclales	rhodocyclaceae	dechloromonas	dechloromonas spp.
bacteria	0.0017	proteobacteria	gammaproteobacteria	xanthomonadales	xanthomonadaceae	pseudoxanthomonas	pseudoxanthomonas suwonensis
bacteria	0.0017	proteobacteria	betaproteobacteria	burkholderiales	comamonadaceae	hylemonella	hylemonella gracilis
bacteria	0.0016	proteobacteria	alphaproteobacteria	rhizobiales	hyphomicrobiaceae	rhodoplanes	rhodoplanes spp.
bacteria	0.0016	proteobacteria	alphaproteobacteria	rhizobiales	rhizobiales	nordella	nordella oligomobilis
bacteria	0.0016	proteobacteria	alphaproteobacteria	rhizobiales	hyphomicrobiaceae	hyphomicrobium	hyphomicrobium spp.
bacteria	0.0016	proteobacteria	alphaproteobacteria	rhizobiales	rhizobiaceae	rhizobium	rhizobium spp.
bacteria	0.0016	proteobacteria	alphaproteobacteria	sphingomonadales	sphingomonadaceae	novosphingobium	novosphingobium spp.
bacteria	0.0016	proteobacteria	deltaproteobacteria	myxococcales	phaselicystidaceae	phaselicystis	phaselicystis spp.
bacteria	0.0015	firmicutes	bacilli	bacillales	bacillaceae	bacillus	bacillus spp.
bacteria	0.0015	actinobacteria	actinobacteria	actinomycetales	streptomycetaceae	streptomyces	streptomyces mucoflavus
bacteria	0.0015	proteobacteria	gammaproteobacteria	chromatiales	ectothiorhodospiraceae	thiorhodospira	thiorhodospira spp.
bacteria	0.0015	proteobacteria	alphaproteobacteria	sphingomonadales	sphingomonadaceae	novosphingobium	novosphingobium subarcticum
bacteria	0.0015	verrucomicrobia	spartobacteria	spartobacteria	spartobacteria	chthoniobacter	chthoniobacter flavus
bacteria	0.0015	acidobacteria	holophagae	holophagales	holophagaceae	holophaga	holophaga spp.
bacteria	0.0015	acidobacteria	holophagae	holophagales	holophagaceae	holophaga	holophaga spp.
bacteria	0.0015	chloroflexi	anaerolineae	anaerolineales	anaerolineaceae	levilinea	levilinea spp.
bacteria	0.0014	proteobacteria	alphaproteobacteria	rhizobiales	hyphomicrobiaceae	devosia	devosia insulae
bacteria	0.0014	proteobacteria	alphaproteobacteria	rhizobiales	hyphomicrobiaceae	rhodomicrobium	rhodomicrobium spp.
bacteria	0.0014	proteobacteria	alphaproteobacteria	rhodospirillales	rhodospirillales	reyranella	reyranella massiliensis
bacteria	0.0014	proteobacteria	alphaproteobacteria	rhizobiales	methylobacteriaceae	microvirga	microvirga spp.
bacteria	0.0014	proteobacteria	deltaproteobacteria	desulfuromonadales	pelobacteraceae	pelobacter	pelobacter spp.
bacteria	0.0014	bacteroidetes	sphingobacteriia	sphingobacteriales	chitinophagaceae	chitinophaga	chitinophaga sp.
bacteria	0.0014	chloroflexi	chloroflexia	chloroflexales	roseiflexaceae	roseiflexus	roseiflexus spp.
bacteria	0.0014	proteobacteria	deltaproteobacteria	myxococcales	polyangiaceae	polyangium	polyangium spp.
bacteria	0.0014	actinobacteria	actinobacteria	actinomycetales	catenulisporaceae	catenulispora	catenulispora rubra
bacteria	0.0014	proteobacteria	betaproteobacteria	rhodocyclales	rhodocyclaceae	dechloromonas	dechloromonas spp.
bacteria	0.0014	proteobacteria	deltaproteobacteria	desulfuromonadales	pelobacteraceae	pelobacter	pelobacter spp.
bacteria	0.0014	proteobacteria	gammaproteobacteria	chromatiales	ectothiorhodospiraceae	thiorhodospira	thiorhodospira spp.
bacteria	0.0014	actinobacteria	actinobacteria	solirubrobacterales	solirubrobacteraceae	solirubrobacter	solirubrobacter spp.
bacteria	0.0014	proteobacteria	gammaproteobacteria	chromatiales	ectothiorhodospiraceae	spiribacter	spiribacter sp.
bacteria	0.0013	proteobacteria	betaproteobacteria	rhodocyclales	rhodocyclaceae	sterolibacterium	sterolibacterium sp.
bacteria	0.0013	proteobacteria	betaproteobacteria	burkholderiales	burkholderiales	methylibium	methylibium spp.
bacteria	0.0013	proteobacteria	deltaproteobacteria	myxococcales	phaselicystidaceae	phaselicystis	phaselicystis spp.
bacteria	0.0013	proteobacteria	alphaproteobacteria	sphingomonadales	sphingomonadaceae	sphingomonas	sphingomonas spp.
bacteria	0.0013	bacteroidetes	cytophagia	cytophagales	cytophagaceae	ohtaekwangia	ohtaekwangia spp.
bacteria	0.0013	proteobacteria	alphaproteobacteria	sphingomonadales	sphingomonadaceae	sphingomonas	sphingomonas sp.
bacteria	0.0013	actinobacteria	actinobacteria	actinomycetales	nocardioidaceae	kribbella	kribbella sandramycini
bacteria	0.0013	actinobacteria	actinobacteria	actinomycetales	micromonosporaceae	micromonospora	micromonospora sp.
bacteria	0.0013	bacteroidetes	sphingobacteriia	sphingobacteriales	chitinophagaceae	niastella	niastella spp.
bacteria	0.0013	bacteroidetes	cytophagia	cytophagales	cytophagaceae	cytophaga	cytophaga spp.
bacteria	0.0013	proteobacteria	alphaproteobacteria	rhizobiales	rhizobiaceae	rhizobium	rhizobium sp.
bacteria	0.0013	bacteroidetes	sphingobacteriia	sphingobacteriales	chitinophagaceae	chitinophaga	rhizobium sp.
bacteria	0.0013	acidobacteria	acidobacteriia	acidobacteriales	acidobacteriaceae	acidobacterium	acidobacterium spp.
bacteria	0.0012	bacteroidetes	sphingobacteriia	sphingobacteriales	chitinophagaceae	flavitalea	flavitalea spp.
bacteria	0.0012	bacteroidetes	cytophagia	cytophagales	cytophagaceae	adhaeribacter	adhaeribacter sp.
bacteria	0.0012	proteobacteria	alphaproteobacteria	sphingomonadales	sphingomonadaceae	sphingosinicella	sphingosinicella sp.
bacteria	0.0012	proteobacteria	deltaproteobacteria	myxococcales	nannocystaceae	nannocystis	nannocystis spp.
bacteria	0.0012	verrucomicrobia	verrucomicrobiae	verrucomicrobiales	verrucomicrobiaceae	prosthecobacter	prosthecobacter spp.
bacteria	0.0012	proteobacteria	betaproteobacteria	methylophilales	methylophilaceae	methylophilus	methylophilus spp.
bacteria	0.0012	bacteroidetes	cytophagia	cytophagales	cytophagaceae	cytophaga	cytophaga spp.
bacteria	0.0012	proteobacteria	alphaproteobacteria	rhizobiales	bradyrhizobiaceae	rhodopseudomonas	rhodopseudomonas spp.
bacteria	0.0012	proteobacteria	betaproteobacteria	hydrogenophilales	hydrogenophilaceae	thiobacillus	thiobacillus spp.
bacteria	0.0012	verrucomicrobia	verrucomicrobiae	verrucomicrobiales	verrucomicrobiaceae	verrucomicrobium	verrucomicrobium spp.
bacteria	0.0012	proteobacteria	betaproteobacteria	burkholderiales	comamonadaceae	comamonas	comamonas testosteroni
bacteria	0.0011	proteobacteria	alphaproteobacteria	rhizobiales	rhizobiaceae	rhizobium	rhizobium spp.
bacteria	0.0011	proteobacteria	alphaproteobacteria	rhizobiales	phyllobacteriaceae	mesorhizobium	mesorhizobium tianshanense
bacteria	0.0011	bacteroidetes	sphingobacteriia	sphingobacteriales	chitinophagaceae	chitinophaga	chitinophaga spp.
bacteria	0.0011	actinobacteria	actinobacteria	solirubrobacterales	solirubrobacteraceae	solirubrobacter	solirubrobacter spp.
bacteria	0.0011	acidobacteria	acidobacteriia	acidobacteriales	acidobacteriaceae	acidobacterium	acidobacterium spp.
bacteria	0.0011	bacteroidetes	cytophagia	cytophagales	cytophagaceae	ohtaekwangia	ohtaekwangia spp.
bacteria	0.0011	actinobacteria	actinobacteria	solirubrobacterales	conexibacteraceae	conexibacter	conexibacter spp.
bacteria	0.0011	proteobacteria	deltaproteobacteria	desulfuromonadales	pelobacteraceae	pelobacter	pelobacter spp.
bacteria	0.0011	proteobacteria	deltaproteobacteria	desulfuromonadales	geobacteraceae	geobacter	geobacter spp.
bacteria	0.0011	proteobacteria	deltaproteobacteria	desulfuromonadales	pelobacteraceae	pelobacter	pelobacter spp.
bacteria	0.0011	bacteroidetes	sphingobacteriia	sphingobacteriales	chitinophagaceae	niabella	niabella soli
bacteria	0.0011	proteobacteria	gammaproteobacteria	chromatiales	ectothiorhodospiraceae	spiribacter	spiribacter sp.
bacteria	0.0011	actinobacteria	actinobacteria	solirubrobacterales	conexibacteraceae	conexibacter	conexibacter spp.
bacteria	0.0011	bacteroidetes	sphingobacteriia	sphingobacteriales	chitinophagaceae	flavisolibacter	flavisolibacter spp.
bacteria	0.0011	proteobacteria	betaproteobacteria	nitrosomonadales	nitrosomonadaceae	nitrosospira	nitrosospira spp.
bacteria	0.0011	actinobacteria	actinobacteria	actinomycetales	microbacteriaceae	leifsonia	leifsonia spp.
bacteria	0.0011	proteobacteria	deltaproteobacteria	desulfuromonadales	pelobacteraceae	pelobacter	pelobacter spp.
bacteria	0.0011	bacteroidetes	sphingobacteriia	sphingobacteriales	chitinophagaceae	taibaiella	chitinophagaceae bacterium
bacteria	0.0011	proteobacteria	gammaproteobacteria	thiotrichales	thiotrichaceae	beggiatoa	beggiatoa spp.
bacteria	0.001	proteobacteria	deltaproteobacteria	myxococcales	cystobacteraceae	cystobacter	cystobacter fuscus
bacteria	0.001	chloroflexi	chloroflexia	chloroflexales	chloroflexaceae	chloroflexus	chloroflexus spp.
bacteria	0.001	proteobacteria	gammaproteobacteria	enterobacteriales	enterobacteriaceae	trabulsiella	trabulsiella spp.
bacteria	0.001	actinobacteria	actinobacteria	actinomycetales	micromonosporaceae	virgisporangium	virgisporangium ochraceum
bacteria	0.001	actinobacteria	actinobacteria	actinomycetales	actinomycetaceae	actinomyces	actinomyces spp.
bacteria	0.001	proteobacteria	betaproteobacteria	rhodocyclales	rhodocyclaceae	azoarcus	azoarcus spp.
bacteria	0.001	proteobacteria	alphaproteobacteria	sphingomonadales	sphingomonadaceae	sphingobium	sphingobium paucimobilis
bacteria	0.001	proteobacteria	alphaproteobacteria	rhodospirillales	rhodospirillaceae	defluviicoccus	defluviicoccus spp.
bacteria	0.001	chloroflexi	anaerolineae	anaerolineales	anaerolineaceae	ornatilinea	ornatilinea apprima
bacteria	0.001	proteobacteria	gammaproteobacteria	pseudomonadales	pseudomonadaceae	pseudomonas	pseudomonas spp.
bacteria	0.001	bacteroidetes	cytophagia	cytophagales	cytophagaceae	dyadobacter	dyadobacter sp.
bacteria	0.001	bacteroidetes	sphingobacteriia	sphingobacteriales	chitinophagaceae	flavisolibacter	flavosolibacter sp.
bacteria	0.001	chloroflexi	chloroflexia	chloroflexales	chloroflexaceae	chloroflexus	chloroflexus spp.
bacteria	0.001	proteobacteria	deltaproteobacteria	myxococcales	polyangiaceae	polyangium	polyangium sp.
bacteria	0.0009	verrucomicrobia	verrucomicrobiae	verrucomicrobiales	verrucomicrobiaceae	prosthecobacter	prosthecobacter spp.
bacteria	0.0009	proteobacteria	deltaproteobacteria	syntrophobacterales	syntrophobacteraceae	syntrophobacter	syntrophobacter spp.
bacteria	0.0009	acidobacteria	acidobacteriia	acidobacteriales	acidobacteriaceae	acidobacterium	acidobacterium spp.
bacteria	0.0009	proteobacteria	gammaproteobacteria	xanthomonadales	sinobacteraceae	steroidobacter	steroidobacter spp.
bacteria	0.0009	bacteroidetes	sphingobacteriia	sphingobacteriales	sphingobacteriaceae	mucilaginibacter	mucilaginibacter spp.
bacteria	0.0009	proteobacteria	gammaproteobacteria	xanthomonadales	xanthomonadaceae	fulvimonas	fulvimonas sp.
bacteria	0.0009	proteobacteria	alphaproteobacteria	rhizobiales	phyllobacteriaceae	mesorhizobium	mesorhizobium sp.
bacteria	0.0009	bacteroidetes	cytophagia	cytophagales	cytophagaceae	flexibacter	flexibacter sp.
bacteria	0.0009	proteobacteria	alphaproteobacteria	rhizobiales	bradyrhizobiaceae	rhodopseudomonas	rhodopseudomonas spp.
bacteria	0.0009	proteobacteria	deltaproteobacteria	myxococcales	polyangiaceae	aetherobacter	aetherobacter rufus
bacteria	0.0009	proteobacteria	betaproteobacteria	burkholderiales	comamonadaceae	comamonas	comamonas spp.
bacteria	0.0009	proteobacteria	gammaproteobacteria	xanthomonadales	sinobacteraceae	steroidobacter	steroidobacter spp.
bacteria	0.0009	proteobacteria	gammaproteobacteria	xanthomonadales	xanthomonadaceae	dokdonella	dokdonella spp.
bacteria	0.0009	chloroflexi	chloroflexia	chloroflexales	chloroflexaceae	chloroflexus	chloroflexus spp.
bacteria	0.0009	bacteroidetes	sphingobacteriia	sphingobacteriales	chitinophagaceae	flavitalea	flavitalea spp.
bacteria	0.0009	proteobacteria	betaproteobacteria	burkholderiales	comamonadaceae	polaromonas	polaromonas jejuensis
bacteria	0.0009	actinobacteria	actinobacteria	rubrobacterales	rubrobacteraceae	rubrobacter	rubrobacter spp.
bacteria	0.0009	proteobacteria	deltaproteobacteria	myxococcales	cystobacteraceae	cystobacter	cystobacter spp.
bacteria	0.0009	proteobacteria	alphaproteobacteria	rhizobiales	bradyrhizobiaceae	rhodopseudomonas	rhodopseudomonas spp.
bacteria	0.0008	actinobacteria	actinobacteria	solirubrobacterales	conexibacteraceae	conexibacter	conexibacter spp.
bacteria	0.0008	proteobacteria	alphaproteobacteria	rhizobiales	hyphomicrobiaceae	rhodoplanes	rhodoplanes spp.
bacteria	0.0008	bacteroidetes	sphingobacteriia	sphingobacteriales	chitinophagaceae	chitinophaga	chitinophaga niabensis
bacteria	0.0008	actinobacteria	actinobacteria	actinomycetales	micromonosporaceae	actinoplanes	actinoplanes penicillatus
bacteria	0.0008	proteobacteria	deltaproteobacteria	myxococcales	kofleriaceae	haliangium	haliangium spp.
bacteria	0.0008	proteobacteria	deltaproteobacteria	desulfuromonadales	pelobacteraceae	pelobacter	pelobacter spp.
bacteria	0.0008	proteobacteria	deltaproteobacteria	desulfuromonadales	pelobacteraceae	pelobacter	pelobacter spp.
bacteria	0.0008	proteobacteria	deltaproteobacteria	myxococcales	kofleriaceae	haliangium	haliangium spp.
bacteria	0.0008	actinobacteria	actinobacteria	actinomycetales	nocardiaceae	rhodococcus	rhodococcus spp.
bacteria	0.0008	bacteroidetes	sphingobacteriia	sphingobacteriales	sphingobacteriaceae	pedobacter	pedobacter steynii
bacteria	0.0008	bacteroidetes	sphingobacteriia	sphingobacteriales	chitinophagaceae	niabella	niabella sp.
bacteria	0.0008	actinobacteria	actinobacteria	actinomycetales	pseudonocardiaceae	lentzea	lentzea sp.
bacteria	0.0008	proteobacteria	deltaproteobacteria	syntrophobacterales	syntrophaceae	syntrophus	syntrophus spp.
bacteria	0.0008	proteobacteria	alphaproteobacteria	rhodospirillales	rhodospirillaceae	inquilinus	inquilinus limosus
bacteria	0.0008	proteobacteria	deltaproteobacteria	desulfuromonadales	pelobacteraceae	pelobacter	pelobacter spp.
bacteria	0.0008	proteobacteria	deltaproteobacteria	myxococcales	kofleriaceae	haliangium	haliangium spp.
bacteria	0.0008	actinobacteria	actinobacteria	actinomycetales	actinomycetaceae	actinomyces	actinomyces spp.
bacteria	0.0008	proteobacteria	deltaproteobacteria	desulfuromonadales	pelobacteraceae	pelobacter	pelobacter spp.
bacteria	0.0008	bacteroidetes	cytophagia	cytophagales	cytophagaceae	cytophaga	cytophaga spp.
bacteria	0.0008	bacteroidetes	sphingobacteriia	sphingobacteriales	chitinophagaceae	niastella	niastella spp.
bacteria	0.0008	proteobacteria	gammaproteobacteria	pseudomonadales	pseudomonadaceae	cellvibrio	cellvibrio ostraviensis
bacteria	0.0008	proteobacteria	betaproteobacteria	rhodocyclales	rhodocyclaceae	zoogloea	zoogloea spp.
bacteria	0.0008	actinobacteria	actinobacteria	actinomycetales	micromonosporaceae	micromonospora	dactylosporangium sp.
bacteria	0.0008	gemmatimonadetes	gemmatimonadetes	gemmatimonadales	gemmatimonadaceae	gemmatimonas	gemmatimonas spp.
bacteria	0.0008	acidobacteria	acidobacteriia	acidobacteriales	acidobacteriaceae	acidobacterium	acidobacterium spp.
bacteria	0.0008	bacteroidetes	sphingobacteriia	sphingobacteriales	sphingobacteriaceae	mucilaginibacter	mucilaginibacter spp.
bacteria	0.0008	gemmatimonadetes	gemmatimonadetes	gemmatimonadales	gemmatimonadaceae	gemmatimonas	gemmatimonas spp.
bacteria	0.0008	gemmatimonadetes	gemmatimonadetes	gemmatimonadales	gemmatimonadaceae	gemmatimonas	gemmatimonas spp.
bacteria	0.0007	proteobacteria	alphaproteobacteria	sphingomonadales	sphingomonadaceae	sphingomonas	sphingomonas spp.
bacteria	0.0007	proteobacteria	betaproteobacteria	burkholderiales	burkholderiaceae	burkholderia	burkholderia spp.
bacteria	0.0007	proteobacteria	gammaproteobacteria	chromatiales	chromatiaceae	nitrosococcus	nitrosococcus spp.
bacteria	0.0007	proteobacteria	deltaproteobacteria	desulfuromonadales	pelobacteraceae	pelobacter	pelobacter spp.
bacteria	0.0007	proteobacteria	deltaproteobacteria	myxococcales	polyangiaceae	byssovorax	byssovorax spp.
bacteria	0.0007	proteobacteria	betaproteobacteria	hydrogenophilales	hydrogenophilaceae	thiobacillus	thiobacillus spp.
bacteria	0.0007	bacteroidetes	sphingobacteriia	sphingobacteriales	chitinophagaceae	niastella	niastella sp.
bacteria	0.0007	acidobacteria	acidobacteriia	acidobacteriales	acidobacteriaceae	acidobacterium	acidobacterium spp.
bacteria	0.0007	bacteroidetes	sphingobacteriia	sphingobacteriales	chitinophagaceae	niastella	niastella spp.
bacteria	0.0007	acidobacteria	acidobacteriia	acidobacteriales	acidobacteriaceae	acidobacterium	acidobacterium spp.
bacteria	0.0007	proteobacteria	alphaproteobacteria	rhizobiales	hyphomicrobiaceae	rhodoplanes	rhodoplanes spp.
bacteria	0.0007	proteobacteria	deltaproteobacteria	desulfuromonadales	pelobacteraceae	pelobacter	pelobacter spp.
bacteria	0.0007	bacteroidetes	sphingobacteriia	sphingobacteriales	sphingobacteriaceae	sphingobacterium	sphingobacterium sp.
bacteria	0.0007	firmicutes	clostridia	thermoanaerobacterales	thermoanaerobacteraceae	moorella	moorella spp.
bacteria	0.0007	bacteroidetes	sphingobacteriia	sphingobacteriales	sphingobacteriaceae	mucilaginibacter	mucilaginibacter spp.
bacteria	0.0007	gemmatimonadetes	gemmatimonadetes	gemmatimonadales	gemmatimonadaceae	gemmatimonas	gemmatimonas spp.
bacteria	0.0007	chloroflexi	dehalococcoidia	dehalococcoidales	dehalococcoidaceae	dehalococcoides	dehalococcoides spp.
bacteria	0.0007	actinobacteria	actinobacteria	actinomycetales	intrasporangiaceae	terrabacter	terrabacter spp.
bacteria	0.0007	proteobacteria	alphaproteobacteria	rhodospirillales	rhodospirillales	reyranella	reyranella soli
bacteria	0.0007	actinobacteria	actinobacteria	actinomycetales	pseudonocardiaceae	pseudonocardia	pseudonocardia yunnanensis
bacteria	0.0007	proteobacteria	alphaproteobacteria	rhodospirillales	rhodospirillaceae	azospirillum	azospirillum sp.
bacteria	0.0007	proteobacteria	alphaproteobacteria	rhizobiales	methylobacteriaceae	microvirga	microvirga spp.
bacteria	0.0007	verrucomicrobia	opitutae	opitutales	opitutaceae	opitutus	opitutus sp.
bacteria	0.0007	actinobacteria	actinobacteria	actinomycetales	microbacteriaceae	agromyces	agromyces ulmi
bacteria	0.0007	actinobacteria	actinobacteria	actinomycetales	micromonosporaceae	catenuloplanes	catenuloplanes spp.
bacteria	0.0007	proteobacteria	gammaproteobacteria	xanthomonadales	xanthomonadaceae	xanthomonas	xanthomonas spp.
bacteria	0.0007	proteobacteria	deltaproteobacteria	desulfuromonadales	geobacteraceae	geobacter	geobacter spp.
bacteria	0.0007	actinobacteria	actinobacteria	actinomycetales	pseudonocardiaceae	pseudonocardia	pseudonocardia spp.
bacteria	0.0007	proteobacteria	gammaproteobacteria	pseudomonadales	pseudomonadaceae	pseudomonas	pseudomonas resinovorans
bacteria	0.0007	proteobacteria	alphaproteobacteria	rhizobiales	hyphomicrobiaceae	hyphomicrobium	hyphomicrobium spp.
bacteria	0.0007	proteobacteria	deltaproteobacteria	desulfuromonadales	pelobacteraceae	pelobacter	pelobacter spp.
bacteria	0.0007	firmicutes	clostridia	clostridiales	clostridiales family xvii. incertae sedis	thermaerobacter	thermaerobacter spp.
bacteria	0.0007	gemmatimonadetes	gemmatimonadetes	gemmatimonadales	gemmatimonadaceae	gemmatimonas	gemmatimonas spp.
bacteria	0.0007	proteobacteria	gammaproteobacteria	xanthomonadales	xanthomonadaceae	pseudoxanthomonas	pseudoxanthomonas mexicana
bacteria	0.0007	proteobacteria	deltaproteobacteria	myxococcales	myxococcaceae	myxococcus	myxococcus spp.
bacteria	0.0007	acidobacteria	acidobacteriia	acidobacteriales	acidobacteriaceae	acidobacterium	acidobacterium spp.
bacteria	0.0006	actinobacteria	actinobacteria	actinomycetales	frankiaceae	frankia	frankia spp.
bacteria	0.0006	proteobacteria	gammaproteobacteria	xanthomonadales	xanthomonadaceae	lysobacter	thermomonas dokdonensis
bacteria	0.0006	actinobacteria	actinobacteria	actinomycetales	nocardioidaceae	marmoricola	marmoricola sp.
bacteria	0.0006	proteobacteria	alphaproteobacteria	rhodospirillales	rhodospirillaceae	defluviicoccus	defluviicoccus spp.
bacteria	0.0006	bacteroidetes	cytophagia	cytophagales	cytophagaceae	cytophaga	cytophaga spp.
bacteria	0.0006	gemmatimonadetes	gemmatimonadetes	gemmatimonadales	gemmatimonadaceae	gemmatimonas	gemmatimonas spp.
bacteria	0.0006	proteobacteria	betaproteobacteria	burkholderiales	burkholderiaceae	burkholderia	burkholderia spp.
bacteria	0.0006	actinobacteria	actinobacteria	actinomycetales	streptomycetaceae	streptomyces	streptomyces zaomyceticus
bacteria	0.0006	firmicutes	bacilli	bacillales	paenibacillaceae	cohnella	cohnella yongneupensis
bacteria	0.0006	bacteroidetes	sphingobacteriia	sphingobacteriales	chitinophagaceae	flavitalea	flavitalea spp.
bacteria	0.0006	proteobacteria	betaproteobacteria	burkholderiales	burkholderiales	rubrivivax	rubrivivax spp.
bacteria	0.0006	chloroflexi	chloroflexia	chloroflexales	roseiflexaceae	roseiflexus	roseiflexus spp.
bacteria	0.0006	chloroflexi	ktedonobacteria	ktedonobacterales	ktedonobacteraceae	ktedonobacter	ktedonobacter spp.
bacteria	0.0006	proteobacteria	deltaproteobacteria	myxococcales	nannocystaceae	nannocystis	nannocystis pusilla
bacteria	0.0006	actinobacteria	actinobacteria	rubrobacterales	rubrobacteraceae	rubrobacter	rubrobacter spp.
bacteria	0.0006	gemmatimonadetes	gemmatimonadetes	gemmatimonadales	gemmatimonadaceae	gemmatimonas	gemmatimonas spp.
bacteria	0.0006	proteobacteria	alphaproteobacteria	caulobacterales	caulobacteraceae	caulobacter	caulobacter vibrioides
bacteria	0.0006	proteobacteria	gammaproteobacteria	pseudomonadales	pseudomonadaceae	pseudomonas	pseudomonas spp.
bacteria	0.0006	bacteroidetes	cytophagia	cytophagales	cytophagaceae	ohtaekwangia	ohtaekwangia spp.
bacteria	0.0006	firmicutes	clostridia	clostridiales	peptococcaceae	desulfitobacterium	desulfitobacterium spp.
bacteria	0.0006	proteobacteria	betaproteobacteria	burkholderiales	burkholderiaceae	burkholderia	burkholderia spp.
bacteria	0.0006	acidobacteria	acidobacteriia	acidobacteriales	acidobacteriaceae	acidobacterium	acidobacterium spp.
bacteria	0.0006	proteobacteria	alphaproteobacteria	rhodobacterales	rhodobacteraceae	paracoccus	paracoccus alcaliphilus
bacteria	0.0006	chloroflexi	chloroflexi	chloroflexi	chloroflexi	kouleothrix	kouleothrix spp.
bacteria	0.0006	proteobacteria	alphaproteobacteria	rhizobiales	hyphomicrobiaceae	rhodoplanes	rhodoplanes spp.
bacteria	0.0006	verrucomicrobia	verrucomicrobiae	verrucomicrobiales	verrucomicrobiaceae	verrucomicrobium	verrucomicrobium spp.
bacteria	0.0006	proteobacteria	deltaproteobacteria	desulfuromonadales	pelobacteraceae	pelobacter	pelobacter spp.
bacteria	0.0006	bacteroidetes	flavobacteriia	flavobacteriales	cryomorphaceae	fluviicola	fluviicola spp.
bacteria	0.0006	planctomycetes	planctomycetia	planctomycetales	planctomycetaceae	gemmata	gemmata sp.
bacteria	0.0006	gemmatimonadetes	gemmatimonadetes	gemmatimonadales	gemmatimonadaceae	gemmatimonas	gemmatimonas spp.
bacteria	0.0006	proteobacteria	deltaproteobacteria	myxococcales	polyangiaceae	chondromyces	chondromyces apiculatus
bacteria	0.0006	chloroflexi	dehalococcoidia	dehalococcoidales	dehalococcoidaceae	dehalococcoides	dehalococcoides spp.
bacteria	0.0006	bacteroidetes	cytophagia	cytophagales	cytophagaceae	flexibacter	flexibacter sp.
bacteria	0.0006	proteobacteria	alphaproteobacteria	rhizobiales	rhodobiaceae	rhodobium	rhodobium spp.
bacteria	0.0006	bacteroidetes	cytophagia	cytophagales	cytophagaceae	flexibacter	flexibacter spp.
bacteria	0.0006	actinobacteria	actinobacteria	actinomycetales	thermomonosporaceae	actinoallomurus	actinoallomurus iriomotensis
bacteria	0.0006	proteobacteria	deltaproteobacteria	myxococcales	polyangiaceae	byssovorax	byssovorax spp.
bacteria	0.0006	proteobacteria	deltaproteobacteria	desulfuromonadales	pelobacteraceae	pelobacter	pelobacter spp.
bacteria	0.0006	proteobacteria	alphaproteobacteria	rhizobiales	xanthobacteraceae	pseudolabrys	pseudolabrys spp.
bacteria	0.0006	proteobacteria	betaproteobacteria	burkholderiales	oxalobacteraceae	herbaspirillum	herbaspirillum seropedicae
bacteria	0.0006	bacteroidetes	cytophagia	cytophagales	cytophagales	chryseolinea	sphingobacteria bacterium
bacteria	0.0006	proteobacteria	deltaproteobacteria	desulfuromonadales	pelobacteraceae	pelobacter	pelobacter spp.
bacteria	0.0006	proteobacteria	alphaproteobacteria	rhodospirillales	rhodospirillaceae	azospirillum	azospirillum spp.
bacteria	0.0006	proteobacteria	deltaproteobacteria	myxococcales	polyangiaceae	byssovorax	byssovorax spp.
bacteria	0.0006	proteobacteria	betaproteobacteria	burkholderiales	oxalobacteraceae	duganella	duganella sp.
bacteria	0.0006	bacteroidetes	sphingobacteriia	sphingobacteriales	chitinophagaceae	niastella	niastella sp.
bacteria	0.0006	bacteroidetes	sphingobacteriia	sphingobacteriales	chitinophagaceae	flavisolibacter	flavisolibacter spp.
bacteria	0.0006	proteobacteria	deltaproteobacteria	desulfuromonadales	geobacteraceae	geobacter	geobacter humireducens
bacteria	0.0006	verrucomicrobia	verrucomicrobiae	verrucomicrobiales	verrucomicrobia subdivision 3	pedosphaera	pedosphaera spp.
bacteria	0.0006	proteobacteria	deltaproteobacteria	desulfuromonadales	pelobacteraceae	pelobacter	pelobacter spp.
bacteria	0.0006	gemmatimonadetes	gemmatimonadetes	gemmatimonadales	gemmatimonadaceae	gemmatimonas	gemmatimonas spp.
bacteria	0.0006	actinobacteria	actinobacteria	actinomycetales	micromonosporaceae	actinoplanes	actinoplanes sp.
bacteria	0.0006	proteobacteria	alphaproteobacteria	rhizobiales	rhodobiaceae	afifella	afifella pfennigii
bacteria	0.0006	proteobacteria	alphaproteobacteria	rhizobiales	hyphomicrobiaceae	rhodoplanes	rhodoplanes spp.
bacteria	0.0006	bacteroidetes	cytophagia	cytophagales	cytophagaceae	ohtaekwangia	ohtaekwangia spp.
bacteria	0.0006	acidobacteria	acidobacteriia	acidobacteriales	acidobacteriaceae	acidobacterium	acidobacterium spp.
bacteria	0.0006	verrucomicrobia	verrucomicrobiae	verrucomicrobiales	verrucomicrobiaceae	verrucomicrobium	verrucomicrobium spp.
bacteria	0.0006	actinobacteria	actinobacteria	rubrobacterales	rubrobacteraceae	rubrobacter	rubrobacter spp.
bacteria	0.0006	bacteroidetes	bacteroidia	bacteroidales	bacteroidaceae	bacteroides	bacteroides spp.
bacteria	0.0005	bacteroidetes	sphingobacteriia	sphingobacteriales	chitinophagaceae	niastella	niastella sp.
bacteria	0.0005	proteobacteria	betaproteobacteria	rhodocyclales	rhodocyclaceae	denitratisoma	denitratisoma spp.
bacteria	0.0005	proteobacteria	betaproteobacteria	rhodocyclales	rhodocyclaceae	sulfuritalea	sulfuritalea spp.
bacteria	0.0005	bacteroidetes	cytophagia	cytophagales	cytophagaceae	cytophaga	cytophaga spp.
bacteria	0.0005	bacteroidetes	sphingobacteriia	sphingobacteriales	chitinophagaceae	chitinophaga	chitinophaga sp.
bacteria	0.0005	proteobacteria	alphaproteobacteria	rhizobiales	hyphomicrobiaceae	rhodoplanes	rhodoplanes spp.
bacteria	0.0005	proteobacteria	alphaproteobacteria	rhizobiales	methylocystaceae	pleomorphomonas	pleomorphomonas spp.
bacteria	0.0005	actinobacteria	thermoleophilia	thermoleophilales	thermoleophilaceae	thermoleophilum	thermoleophilum spp.
bacteria	0.0005	bacteroidetes	sphingobacteriia	sphingobacteriales	chitinophagaceae	niastella	niastella spp.
bacteria	0.0005	actinobacteria	actinobacteria	solirubrobacterales	conexibacteraceae	conexibacter	conexibacter spp.
bacteria	0.0005	actinobacteria	actinobacteria	actinomycetales	cryptosporangiaceae	cryptosporangium	cryptosporangium japonicum
bacteria	0.0005	proteobacteria	betaproteobacteria	nitrosomonadales	nitrosomonadaceae	nitrosovibrio	nitrosovibrio spp.
bacteria	0.0005	proteobacteria	betaproteobacteria	hydrogenophilales	hydrogenophilaceae	thiobacillus	thiobacillus spp.
bacteria	0.0005	actinobacteria	actinobacteria	actinomycetales	streptomycetaceae	streptomyces	streptomyces sp.
bacteria	0.0005	firmicutes	bacilli	bacillales	bacillaceae	bacillus	bacillus weihenstephanensis
bacteria	0.0005	proteobacteria	betaproteobacteria	burkholderiales	burkholderiales	ideonella	ideonella spp.
bacteria	0.0005	bacteroidetes	flavobacteriia	flavobacteriales	cryomorphaceae	fluviicola	fluviicola spp.
bacteria	0.0005	actinobacteria	actinobacteria	actinomycetales	micromonosporaceae	catenuloplanes	catenuloplanes sp.
bacteria	0.0005	cyanobacteria	cyanobacteria	oscillatoriales	oscillatoriales	halospirulina	halospirulina spp.
bacteria	0.0005	acidobacteria	acidobacteriia	acidobacteriales	acidobacteriaceae	acidobacterium	acidobacterium spp.
bacteria	0.0005	bacteroidetes	flavobacteriia	flavobacteriales	flavobacteriaceae	chryseobacterium	chryseobacterium joostei
bacteria	0.0005	gemmatimonadetes	gemmatimonadetes	gemmatimonadales	gemmatimonadaceae	gemmatimonas	gemmatimonas spp.
bacteria	0.0005	actinobacteria	actinobacteria	actinomycetales	micrococcaceae	arthrobacter	arthrobacter spp.
bacteria	0.0005	bacteroidetes	cytophagia	cytophagales	cytophagaceae	cytophaga	cytophaga spp.
bacteria	0.0005	proteobacteria	betaproteobacteria	burkholderiales	burkholderiaceae	burkholderia	burkholderia spp.
bacteria	0.0005	proteobacteria	betaproteobacteria	burkholderiales	comamonadaceae	xenophilus	xenophilus sp.
bacteria	0.0005	actinobacteria	actinobacteria	actinomycetales	nocardioidaceae	aeromicrobium	aeromicrobium ginsengisoli
bacteria	0.0005	proteobacteria	deltaproteobacteria	syntrophobacterales	syntrophobacteraceae	syntrophobacter	syntrophobacter spp.
bacteria	0.0005	acidobacteria	solibacteres	solibacterales	solibacteraceae	candidatus solibacter	uncultured solibacter sp.
bacteria	0.0005	proteobacteria	betaproteobacteria	burkholderiales	oxalobacteraceae	massilia	massilia timonae
bacteria	0.0005	proteobacteria	gammaproteobacteria	xanthomonadales	xanthomonadaceae	frateuria	frateuria soli
bacteria	0.0005	proteobacteria	betaproteobacteria	methylophilales	methylophilaceae	methylobacillus	methylobacillus spp.
bacteria	0.0005	bacteroidetes	sphingobacteriia	sphingobacteriales	sphingobacteriaceae	pedobacter	pedobacter spp.
bacteria	0.0005	acidobacteria	solibacteres	solibacterales	solibacteraceae	candidatus solibacter	uncultured candidatus solibacter sp.
bacteria	0.0005	acidobacteria	acidobacteriia	acidobacteriales	acidobacteriaceae	acidobacterium	acidobacterium spp.
bacteria	0.0005	proteobacteria	gammaproteobacteria	pseudomonadales	pseudomonadaceae	pseudomonas	pseudomonas brassicacearum
bacteria	0.0005	chloroflexi	chloroflexia	chloroflexales	chloroflexaceae	chloroflexus	chloroflexus spp.
bacteria	0.0005	bacteroidetes	sphingobacteriia	sphingobacteriales	chitinophagaceae	chitinophaga	chitinophaga sp.
bacteria	0.0005	proteobacteria	deltaproteobacteria	myxococcales	anaeromyxobacteraceae	anaeromyxobacter	anaeromyxobacter dehalogenans
bacteria	0.0005	proteobacteria	alphaproteobacteria	rhizobiales	bradyrhizobiaceae	bradyrhizobium	bradyrhizobium spp.
bacteria	0.0005	chloroflexi	chloroflexi	chloroflexi	chloroflexi	kouleothrix	kouleothrix spp.
bacteria	0.0005	proteobacteria	gammaproteobacteria	xanthomonadales	xanthomonadaceae	dokdonella	dokdonella fugitiva
bacteria	0.0005	actinobacteria	actinobacteria	actinomycetales	microbacteriaceae	cryocola	cryocola spp.
bacteria	0.0005	proteobacteria	betaproteobacteria	burkholderiales	burkholderiaceae	burkholderia	burkholderia spp.
bacteria	0.0005	gemmatimonadetes	gemmatimonadetes	gemmatimonadales	gemmatimonadaceae	gemmatimonas	gemmatimonas spp.
bacteria	0.0005	acidobacteria	solibacteres	solibacterales	solibacteraceae	candidatus solibacter	uncultured solibacter sp.
bacteria	0.0005	proteobacteria	alphaproteobacteria	rhizobiales	bradyrhizobiaceae	nitrobacter	nitrobacter spp.
bacteria	0.0005	bacteroidetes	sphingobacteriia	sphingobacteriales	chitinophagaceae	terrimonas	terrimonas spp.
bacteria	0.0005	bacteroidetes	cytophagia	cytophagales	cytophagaceae	cytophaga	cytophaga spp.
bacteria	0.0005	proteobacteria	alphaproteobacteria	rhizobiales	rhizobiaceae	rhizobium	rhizobium sp.
bacteria	0.0005	actinobacteria	actinobacteria	solirubrobacterales	conexibacteraceae	conexibacter	conexibacter spp.
bacteria	0.0005	proteobacteria	betaproteobacteria	burkholderiales	comamonadaceae	hylemonella	hylemonella spp.
bacteria	0.0005	chloroflexi	chloroflexia	chloroflexales	roseiflexaceae	roseiflexus	roseiflexus spp.
bacteria	0.0005	bacteroidetes	cytophagia	cytophagales	cytophagaceae	flexibacter	flexibacter sp.
bacteria	0.0005	bacteroidetes	sphingobacteriia	sphingobacteriales	saprospiraceae	haliscomenobacter	haliscomenobacter spp.
bacteria	0.0005	actinobacteria	actinobacteria	actinomycetales	actinomycetaceae	actinomyces	actinomyces spp.
bacteria	0.0005	gemmatimonadetes	gemmatimonadetes	gemmatimonadales	gemmatimonadaceae	gemmatimonas	gemmatimonas spp.
bacteria	0.0005	proteobacteria	betaproteobacteria	burkholderiales	burkholderiaceae	burkholderia	burkholderia spp.
bacteria	0.0005	proteobacteria	alphaproteobacteria	sphingomonadales	sphingomonadaceae	sphingobium	sphingobium spp.
bacteria	0.0005	proteobacteria	alphaproteobacteria	rhizobiales	hyphomicrobiaceae	hyphomicrobium	hyphomicrobium spp.
bacteria	0.0005	actinobacteria	actinobacteria	actinomycetales	geodermatophilaceae	geodermatophilus	geodermatophilus spp.
bacteria	0.0005	planctomycetes	planctomycetia	planctomycetales	planctomycetaceae	blastopirellula	blastopirellula spp.
bacteria	0.0005	gemmatimonadetes	gemmatimonadetes	gemmatimonadales	gemmatimonadaceae	gemmatimonas	gemmatimonas spp.
bacteria	0.0005	proteobacteria	betaproteobacteria	burkholderiales	burkholderiaceae	cupriavidus	cupriavidus taiwanensis
bacteria	0.0005	gemmatimonadetes	gemmatimonadetes	gemmatimonadales	gemmatimonadaceae	gemmatimonas	gemmatimonas spp.
bacteria	0.0005	proteobacteria	deltaproteobacteria	myxococcales	kofleriaceae	haliangium	haliangium spp.
bacteria	0.0005	chloroflexi	anaerolineae	anaerolineales	anaerolineaceae	levilinea	levilinea spp.
bacteria	0.0005	proteobacteria	alphaproteobacteria	rhizobiales	methylobacteriaceae	methylobacterium	methylobacterium spp.
bacteria	0.0004	actinobacteria	actinobacteria	actinomycetales	thermomonosporaceae	actinomadura	actinomadura scrupuli
bacteria	0.0004	actinobacteria	actinobacteria	actinomycetales	frankiaceae	frankia	frankia spp.
bacteria	0.0004	planctomycetes	planctomycetia	planctomycetales	planctomycetaceae	pirellula	pirellula spp.
bacteria	0.0004	verrucomicrobia	verrucomicrobiae	verrucomicrobiales	verrucomicrobiaceae	prosthecobacter	prosthecobacter spp.
bacteria	0.0004	proteobacteria	deltaproteobacteria	myxococcales	kofleriaceae	kofleria	kofleria spp.
bacteria	0.0004	proteobacteria	alphaproteobacteria	rhizobiales	hyphomicrobiaceae	rhodoplanes	rhodoplanes spp.
bacteria	0.0004	proteobacteria	deltaproteobacteria	desulfuromonadales	geobacteraceae	geothermobacter	geothermobacter spp.
bacteria	0.0004	proteobacteria	deltaproteobacteria	desulfuromonadales	pelobacteraceae	pelobacter	pelobacter spp.
bacteria	0.0004	proteobacteria	alphaproteobacteria	rhizobiales	hyphomicrobiaceae	pedomicrobium	pedomicrobium spp.
bacteria	0.0004	cyanobacteria	cyanobacteria	synechococcales	synechococcaceae	synechococcus	synechococcus spp.
bacteria	0.0004	chloroflexi	chloroflexi	chloroflexi	chloroflexi	kouleothrix	kouleothrix spp.
bacteria	0.0004	verrucomicrobia	spartobacteria	spartobacteria	spartobacteria	chthoniobacter	chthoniobacter flavus
bacteria	0.0004	actinobacteria	actinobacteria	actinomycetales	micromonosporaceae	micromonospora	micromonospora spp.
bacteria	0.0004	proteobacteria	alphaproteobacteria	rhizobiales	rhizobiaceae	rhizobium	rhizobium sp.
bacteria	0.0004	acidobacteria	acidobacteriia	acidobacteriales	acidobacteriaceae	terriglobus	terriglobus tenax
bacteria	0.0004	proteobacteria	betaproteobacteria	burkholderiales	burkholderiaceae	cupriavidus	cupriavidus spp.
bacteria	0.0004	gemmatimonadetes	gemmatimonadetes	gemmatimonadales	gemmatimonadaceae	gemmatimonas	gemmatimonas spp.
bacteria	0.0004	proteobacteria	alphaproteobacteria	rhizobiales	methylobacteriaceae	methylobacterium	methylobacterium spp.
bacteria	0.0004	bacteroidetes	sphingobacteriia	sphingobacteriales	chitinophagaceae	flavisolibacter	flavisolibacter sp.
bacteria	0.0004	proteobacteria	deltaproteobacteria	myxococcales	myxococcaceae	myxococcus	myxococcus spp.
bacteria	0.0004	proteobacteria	alphaproteobacteria	caulobacterales	caulobacteraceae	phenylobacterium	phenylobacterium spp.
bacteria	0.0004	proteobacteria	alphaproteobacteria	rhizobiales	beijerinckiaceae	chelatococcus	chelatococcus sp.
bacteria	0.0004	verrucomicrobia	verrucomicrobiae	verrucomicrobiales	verrucomicrobia subdivision 3	pedosphaera	pedosphaera spp.
bacteria	0.0004	acidobacteria	solibacteres	solibacterales	solibacteraceae	candidatus solibacter	uncultured candidatus solibacter sp.
bacteria	0.0004	cyanobacteria	cyanobacteria	oscillatoriales	oscillatoriales	halospirulina	halospirulina spp.
bacteria	0.0004	proteobacteria	betaproteobacteria	hydrogenophilales	hydrogenophilaceae	thiobacillus	thiobacillus spp.
bacteria	0.0004	acidobacteria	holophagae	holophagales	holophagaceae	holophaga	holophaga spp.
bacteria	0.0004	proteobacteria	alphaproteobacteria	rhizobiales	methylobacteriaceae	methylobacterium	methylobacterium spp.
bacteria	0.0004	bacteroidetes	sphingobacteriia	sphingobacteriales	chitinophagaceae	niastella	niastella spp.
bacteria	0.0004	proteobacteria	alphaproteobacteria	sphingomonadales	sphingomonadaceae	sphingomonas	sphingomonas wittichii
bacteria	0.0004	proteobacteria	deltaproteobacteria	desulfuromonadales	geobacteraceae	geothermobacter	geothermobacter spp.
bacteria	0.0004	bacteroidetes	flavobacteriia	flavobacteriales	flavobacteriaceae	flavobacterium	flavobacterium spp.
bacteria	0.0004	proteobacteria	gammaproteobacteria	alteromonadales	alteromonadaceae	alteromonas	alteromonas sp.
bacteria	0.0004	proteobacteria	alphaproteobacteria	rhizobiales	hyphomicrobiaceae	rhodoplanes	rhodoplanes spp.
bacteria	0.0004	bacteroidetes	cytophagia	cytophagales	cytophagaceae	flexibacter	flexibacter flexilis
bacteria	0.0004	bacteroidetes	sphingobacteriia	sphingobacteriales	chitinophagaceae	lacibacter	lacibacter spp.
bacteria	0.0004	verrucomicrobia	verrucomicrobiae	verrucomicrobiales	verrucomicrobia subdivision 3	pedosphaera	pedosphaera spp.
bacteria	0.0004	proteobacteria	betaproteobacteria	rhodocyclales	rhodocyclaceae	sterolibacterium	sterolibacterium sp.
bacteria	0.0004	proteobacteria	betaproteobacteria	sulfuricellales	sulfuricellaceae	sulfuricella	sulfuricella spp.
bacteria	0.0004	chloroflexi	chloroflexia	chloroflexales	chloroflexaceae	chloroflexus	chloroflexus spp.
bacteria	0.0004	proteobacteria	betaproteobacteria	rhodocyclales	rhodocyclaceae	dechloromonas	dechloromonas spp.
bacteria	0.0004	proteobacteria	alphaproteobacteria	sphingomonadales	sphingomonadaceae	sphingopyxis	sphingopyxis chilensis
bacteria	0.0004	actinobacteria	actinobacteria	actinomycetales	micromonosporaceae	salinispora	salinispora pacifica
bacteria	0.0004	proteobacteria	alphaproteobacteria	rhizobiales	methylobacteriaceae	methylobacterium	methylobacterium spp.
bacteria	0.0004	proteobacteria	deltaproteobacteria	myxococcales	phaselicystidaceae	phaselicystis	phaselicystis spp.
bacteria	0.0004	actinobacteria	actinobacteria	solirubrobacterales	conexibacteraceae	conexibacter	conexibacter spp.
bacteria	0.0004	proteobacteria	betaproteobacteria	nitrosomonadales	nitrosomonadaceae	nitrosospira	nitrosospira spp.
bacteria	0.0004	proteobacteria	deltaproteobacteria	desulfuromonadales	pelobacteraceae	pelobacter	pelobacter spp.
bacteria	0.0004	actinobacteria	actinobacteria	actinomycetales	actinomycetaceae	actinomyces	actinomyces spp.
bacteria	0.0004	planctomycetes	planctomycetia	planctomycetales	planctomycetaceae	zavarzinella	zavarzinella spp.
bacteria	0.0004	proteobacteria	deltaproteobacteria	desulfuromonadales	pelobacteraceae	pelobacter	pelobacter spp.
bacteria	0.0004	gemmatimonadetes	gemmatimonadetes	gemmatimonadales	gemmatimonadaceae	gemmatimonas	gemmatimonas spp.
bacteria	0.0004	proteobacteria	alphaproteobacteria	sphingomonadales	erythrobacteraceae	porphyrobacter	porphyrobacter spp.
bacteria	0.0004	proteobacteria	alphaproteobacteria	rhizobiales	bradyrhizobiaceae	rhodopseudomonas	rhodopseudomonas spp.
bacteria	0.0004	proteobacteria	gammaproteobacteria	xanthomonadales	xanthomonadaceae	dokdonella	dokdonella spp.
bacteria	0.0004	proteobacteria	betaproteobacteria	burkholderiales	burkholderiales	inhella	inhella inkyongensis
bacteria	0.0004	proteobacteria	alphaproteobacteria	rhodospirillales	rhodospirillaceae	defluviicoccus	defluviicoccus spp.
bacteria	0.0004	verrucomicrobia	verrucomicrobiae	verrucomicrobiales	verrucomicrobiaceae	verrucomicrobium	verrucomicrobium spp.
bacteria	0.0004	proteobacteria	alphaproteobacteria	rhizobiales	hyphomicrobiaceae	pedomicrobium	pedomicrobium spp.
bacteria	0.0004	proteobacteria	alphaproteobacteria	caulobacterales	caulobacteraceae	brevundimonas	brevundimonas spp.
bacteria	0.0004	bacteroidetes	sphingobacteriia	sphingobacteriales	chitinophagaceae	chitinophaga	chitinophaga spp.
bacteria	0.0004	actinobacteria	thermoleophilia	thermoleophilales	thermoleophilaceae	thermoleophilum	thermoleophilum spp.
bacteria	0.0004	proteobacteria	alphaproteobacteria	rhodospirillales	rhodospirillales	reyranella	reyranella massiliensis
bacteria	0.0004	tenericutes	mollicutes	acholeplasmatales	acholeplasmataceae	candidatus phytoplasma	sugarcane phytoplasma (uncharacterized)
bacteria	0.0004	actinobacteria	actinobacteria	actinomycetales	micromonosporaceae	luedemannella	luedemannella sp.
bacteria	0.0004	proteobacteria	deltaproteobacteria	myxococcales	anaeromyxobacteraceae	anaeromyxobacter	anaeromyxobacter spp.
bacteria	0.0004	proteobacteria	alphaproteobacteria	rhizobiales	rhizobiales	nordella	nordella spp.
bacteria	0.0004	proteobacteria	betaproteobacteria	nitrosomonadales	nitrosomonadaceae	nitrosospira	nitrosospira spp.
bacteria	0.0004	chloroflexi	chloroflexia	chloroflexales	chloroflexaceae	chloroflexus	chloroflexus spp.
bacteria	0.0004	proteobacteria	alphaproteobacteria	rhodospirillales	rhodospirillales	reyranella	reyranella sp.
bacteria	0.0004	proteobacteria	alphaproteobacteria	rhizobiales	rhodobiaceae	afifella	afifella marina
bacteria	0.0004	bacteroidetes	sphingobacteriia	sphingobacteriales	chitinophagaceae	chitinophaga	chitinophaga spp.
bacteria	0.0004	proteobacteria	deltaproteobacteria	desulfuromonadales	pelobacteraceae	pelobacter	pelobacter spp.
bacteria	0.0004	actinobacteria	actinobacteria	solirubrobacterales	conexibacteraceae	conexibacter	conexibacter spp.
bacteria	0.0004	bacteroidetes	sphingobacteriia	sphingobacteriales	chitinophagaceae	flavisolibacter	flavisolibacter spp.
bacteria	0.0004	firmicutes	clostridia	clostridiales	eubacteriaceae	eubacterium	eubacterium sp.
bacteria	0.0004	acidobacteria	acidobacteriia	acidobacteriales	acidobacteriaceae	acidobacterium	acidobacterium spp.
bacteria	0.0004	chloroflexi	chloroflexia	chloroflexales	chloroflexaceae	chloroflexus	chloroflexus spp.
bacteria	0.0004	bacteroidetes	cytophagia	cytophagales	cytophagaceae	ohtaekwangia	ohtaekwangia spp.
bacteria	0.0004	proteobacteria	alphaproteobacteria	rhodospirillales	rhodospirillales	reyranella	reyranella sp.
bacteria	0.0004	proteobacteria	deltaproteobacteria	desulfuromonadales	geobacteraceae	geobacter	geobacter spp.
bacteria	0.0004	proteobacteria	betaproteobacteria	methylophilales	methylophilaceae	methylobacillus	methylobacillus spp.
bacteria	0.0003	firmicutes	clostridia	thermoanaerobacterales	thermoanaerobacteraceae	moorella	moorella spp.
bacteria	0.0003	proteobacteria	deltaproteobacteria	myxococcales	polyangiaceae	jahnella	jahnella thaxteri
bacteria	0.0003	proteobacteria	deltaproteobacteria	myxococcales	anaeromyxobacteraceae	anaeromyxobacter	anaeromyxobacter spp.
bacteria	0.0003	bacteroidetes	cytophagia	cytophagales	cytophagaceae	ohtaekwangia	ohtaekwangia spp.
bacteria	0.0003	chloroflexi	thermomicrobia	thermomicrobiales	thermomicrobiaceae	thermomicrobium	thermomicrobium spp.
bacteria	0.0003	proteobacteria	deltaproteobacteria	desulfuromonadales	geobacteraceae	geothermobacter	geothermobacter spp.
bacteria	0.0003	actinobacteria	actinobacteria	actinomycetales	streptosporangiaceae	nonomuraea	nonomuraea terrinata
bacteria	0.0003	proteobacteria	alphaproteobacteria	sphingomonadales	sphingomonadaceae	sphingopyxis	sphingopyxis macrogoltabida
bacteria	0.0003	proteobacteria	alphaproteobacteria	rhizobiales	bradyrhizobiaceae	bradyrhizobium	bradyrhizobium spp.
bacteria	0.0003	proteobacteria	alphaproteobacteria	sphingomonadales	erythrobacteraceae	porphyrobacter	porphyrobacter spp.
bacteria	0.0003	proteobacteria	gammaproteobacteria	xanthomonadales	xanthomonadaceae	frateuria	frankia koreensis
bacteria	0.0003	proteobacteria	deltaproteobacteria	myxococcales	anaeromyxobacteraceae	anaeromyxobacter	anaeromyxobacter spp.
bacteria	0.0003	proteobacteria	gammaproteobacteria	alteromonadales	alteromonadaceae	alteromonas	alteromonas sp.
bacteria	0.0003	proteobacteria	gammaproteobacteria	pseudomonadales	pseudomonadaceae	pseudomonas	pseudomonas spp.
bacteria	0.0003	actinobacteria	actinobacteria	rubrobacterales	rubrobacteraceae	rubrobacter	rubrobacter spp.
bacteria	0.0003	proteobacteria	betaproteobacteria	nitrosomonadales	nitrosomonadaceae	nitrosospira	nitrosospira spp.
bacteria	0.0003	firmicutes	bacilli	bacillales	paenibacillaceae	paenibacillus	paenibacillus sp.
bacteria	0.0003	proteobacteria	betaproteobacteria	burkholderiales	burkholderiales	ideonella	ideonella sp.
bacteria	0.0003	proteobacteria	alphaproteobacteria	rhodospirillales	rhodospirillaceae	phaeospirillum	phaeospirillum fulvum
bacteria	0.0003	proteobacteria	deltaproteobacteria	desulfuromonadales	pelobacteraceae	pelobacter	pelobacter spp.
bacteria	0.0003	actinobacteria	actinobacteria	actinomycetales	microbacteriaceae	leifsonia	leifsonia poae
bacteria	0.0003	proteobacteria	deltaproteobacteria	desulfobacterales	desulfobacteraceae	desulforegula	desulforegula spp.
bacteria	0.0003	proteobacteria	deltaproteobacteria	desulfuromonadales	geobacteraceae	geobacter	geobacter spp.
bacteria	0.0003	bacteroidetes	cytophagia	cytophagales	cytophagaceae	ohtaekwangia	ohtaekwangia spp.
bacteria	0.0003	actinobacteria	actinobacteria	solirubrobacterales	conexibacteraceae	conexibacter	conexibacter spp.
bacteria	0.0003	bacteroidetes	sphingobacteriia	sphingobacteriales	chitinophagaceae	sediminibacterium	sediminibacterium sp.
bacteria	0.0003	planctomycetes	planctomycetia	planctomycetales	planctomycetaceae	pirellula	pirellula spp.
bacteria	0.0003	proteobacteria	deltaproteobacteria	myxococcales	anaeromyxobacteraceae	anaeromyxobacter	anaeromyxobacter spp.
bacteria	0.0003	proteobacteria	alphaproteobacteria	sphingomonadales	sphingomonadaceae	sphingomonas	sphingomonas spp.
bacteria	0.0003	proteobacteria	alphaproteobacteria	rhizobiales	hyphomicrobiaceae	rhodoplanes	rhodoplanes spp.
bacteria	0.0003	proteobacteria	alphaproteobacteria	rhizobiales	phyllobacteriaceae	nitratireductor	nitratireductor spp.
bacteria	0.0003	gemmatimonadetes	gemmatimonadetes	gemmatimonadales	gemmatimonadaceae	gemmatimonas	gemmatimonas spp.
bacteria	0.0003	proteobacteria	betaproteobacteria	burkholderiales	burkholderiaceae	ralstonia	ralstonia spp.
bacteria	0.0003	bacteroidetes	sphingobacteriia	sphingobacteriales	sphingobacteriaceae	pedobacter	pedobacter spp.
bacteria	0.0003	verrucomicrobia	opitutae	opitutales	opitutaceae	opitutus	opitutus spp.
bacteria	0.0003	acidobacteria	holophagae	holophagales	holophagaceae	holophaga	holophaga spp.
bacteria	0.0003	bacteroidetes	sphingobacteriia	sphingobacteriales	sphingobacteriaceae	mucilaginibacter	mucilaginibacter spp.
bacteria	0.0003	nitrospirae	nitrospira	nitrospirales	nitrospiraceae	nitrospira	nitrospira spp.
bacteria	0.0003	planctomycetes	planctomycetia	planctomycetales	planctomycetaceae	zavarzinella	zavarzinella spp.
bacteria	0.0003	proteobacteria	alphaproteobacteria	sphingomonadales	sphingomonadaceae	sphingobium	sphingobium sp.
bacteria	0.0003	planctomycetes	planctomycetia	planctomycetales	planctomycetaceae	blastopirellula	blastopirellula spp.
bacteria	0.0003	proteobacteria	gammaproteobacteria	xanthomonadales	xanthomonadaceae	fulvimonas	fulvimonas soli
bacteria	0.0003	firmicutes	clostridia	thermoanaerobacterales	thermoanaerobacteraceae	moorella	moorella spp.
bacteria	0.0003	proteobacteria	deltaproteobacteria	myxococcales	polyangiaceae	jahnella	jahnella thaxteri
bacteria	0.0003	proteobacteria	alphaproteobacteria	rhizobiales	bradyrhizobiaceae	bradyrhizobium	bradyrhizobium elkanii
bacteria	0.0003	bacteroidetes	sphingobacteriia	sphingobacteriales	chitinophagaceae	chitinophaga	chitinophaga spp.
bacteria	0.0003	bacteroidetes	cytophagia	cytophagales	cytophagaceae	siphonobacter	siphonobacter sp.
bacteria	0.0003	chloroflexi	chloroflexi	chloroflexi	chloroflexi	kouleothrix	kouleothrix spp.
bacteria	0.0003	proteobacteria	betaproteobacteria	burkholderiales	burkholderiales	methylibium	methylibium spp.
bacteria	0.0003	proteobacteria	gammaproteobacteria	xanthomonadales	xanthomonadaceae	lysobacter	lysobacter sp.
bacteria	0.0003	proteobacteria	alphaproteobacteria	rhizobiales	methylocystaceae	methylosinus	methylosinus spp.
bacteria	0.0003	actinobacteria	actinobacteria	actinomycetales	micromonosporaceae	catellatospora	catellatospora spp.
bacteria	0.0003	actinobacteria	actinobacteria	actinomycetales	promicromonosporaceae	promicromonospora	promicromonospora sp.
bacteria	0.0003	proteobacteria	betaproteobacteria	rhodocyclales	rhodocyclaceae	uliginosibacterium	uliginosibacterium gangwonense
bacteria	0.0003	chloroflexi	chloroflexia	chloroflexales	chloroflexaceae	chloroflexus	chloroflexus spp.
bacteria	0.0003	proteobacteria	alphaproteobacteria	rhizobiales	methylobacteriaceae	methylobacterium	methylobacterium spp.
bacteria	0.0003	proteobacteria	deltaproteobacteria	desulfuromonadales	pelobacteraceae	pelobacter	pelobacter spp.
bacteria	0.0003	proteobacteria	deltaproteobacteria	desulfuromonadales	pelobacteraceae	pelobacter	pelobacter spp.
bacteria	0.0003	proteobacteria	alphaproteobacteria	caulobacterales	caulobacteraceae	caulobacter	caulobacter spp.
bacteria	0.0003	proteobacteria	alphaproteobacteria	caulobacterales	caulobacteraceae	caulobacter	caulobacter sp.
bacteria	0.0003	bacteroidetes	cytophagia	cytophagales	cytophagaceae	cytophaga	cytophaga spp.
bacteria	0.0003	proteobacteria	betaproteobacteria	burkholderiales	burkholderiales	aquabacterium	aquabacterium spp.
bacteria	0.0003	chloroflexi	chloroflexia	chloroflexales	chloroflexaceae	chloroflexus	chloroflexus spp.
bacteria	0.0003	gemmatimonadetes	gemmatimonadetes	gemmatimonadales	gemmatimonadaceae	gemmatimonas	gemmatimonas spp.
bacteria	0.0003	planctomycetes	planctomycetia	planctomycetales	planctomycetaceae	pirellula	pirellula spp.
bacteria	0.0003	acidobacteria	holophagae	holophagales	holophagaceae	holophaga	holophaga spp.
bacteria	0.0003	chloroflexi	chloroflexia	chloroflexales	chloroflexaceae	chloroflexus	chloroflexus spp.
bacteria	0.0003	verrucomicrobia	verrucomicrobiae	verrucomicrobiales	verrucomicrobia subdivision 3	pedosphaera	pedosphaera spp.
bacteria	0.0003	proteobacteria	alphaproteobacteria	rhizobiales	hyphomicrobiaceae	rhodoplanes	rhodoplanes spp.
bacteria	0.0003	bacteroidetes	sphingobacteriia	sphingobacteriales	chitinophagaceae	flavisolibacter	flavisolibacter ginsengisoli
bacteria	0.0003	bacteroidetes	sphingobacteriia	sphingobacteriales	chitinophagaceae	flavisolibacter	flavisolibacter spp.
bacteria	0.0003	verrucomicrobia	verrucomicrobiae	verrucomicrobiales	verrucomicrobiaceae	prosthecobacter	prosthecobacter spp.
bacteria	0.0003	proteobacteria	betaproteobacteria	rhodocyclales	rhodocyclaceae	azospira	dechlorosoma sp.
bacteria	0.0003	proteobacteria	alphaproteobacteria	sphingomonadales	sphingomonadaceae	sphingomonas	sphingomonas mali
bacteria	0.0003	proteobacteria	gammaproteobacteria	xanthomonadales	xanthomonadaceae	luteibacter	luteibacter sp.
bacteria	0.0003	proteobacteria	gammaproteobacteria	oceanospirillales	halomonadaceae	chromohalobacter	chromohalobacter sp.
bacteria	0.0003	bacteroidetes	cytophagia	cytophagales	cytophagaceae	cytophaga	cytophaga spp.
bacteria	0.0003	bacteroidetes	sphingobacteriia	sphingobacteriales	chitinophagaceae	chitinophaga	chitinophaga spp.
bacteria	0.0003	acidobacteria	acidobacteriia	acidobacteriales	acidobacteriaceae	acidobacterium	acidobacterium spp.
bacteria	0.0003	actinobacteria	actinobacteria	gaiellales	gaiellaceae	gaiella	gaiella spp.
bacteria	0.0003	gemmatimonadetes	gemmatimonadetes	gemmatimonadales	gemmatimonadaceae	gemmatimonas	gemmatimonas spp.
bacteria	0.0003	proteobacteria	deltaproteobacteria	myxococcales	kofleriaceae	haliangium	haliangium spp.
bacteria	0.0003	gemmatimonadetes	gemmatimonadetes	gemmatimonadales	gemmatimonadaceae	gemmatimonas	gemmatimonas spp.
bacteria	0.0003	gemmatimonadetes	gemmatimonadetes	gemmatimonadales	gemmatimonadaceae	gemmatimonas	gemmatimonas spp.
bacteria	0.0003	chloroflexi	anaerolineae	anaerolineales	anaerolineaceae	bellilinea	bellilinea spp.
bacteria	0.0003	acidobacteria	holophagae	holophagales	holophagaceae	holophaga	holophaga spp.
bacteria	0.0003	proteobacteria	alphaproteobacteria	rhizobiales	hyphomicrobiaceae	devosia	devosia soli
bacteria	0.0003	verrucomicrobia	verrucomicrobiae	verrucomicrobiales	verrucomicrobiaceae	verrucomicrobium	verrucomicrobium spp.
bacteria	0.0003	bacteroidetes	cytophagia	cytophagales	cytophagaceae	emticicia	emticicia sp.
bacteria	0.0003	cyanobacteria	oscillatoriophycideae	chroococcales	cyanobacteriaceae	cyanobacterium	cyanobacterium spp.
bacteria	0.0003	actinobacteria	actinobacteria	solirubrobacterales	conexibacteraceae	conexibacter	conexibacter spp.
bacteria	0.0003	proteobacteria	deltaproteobacteria	myxococcales	polyangiaceae	byssovorax	byssovorax spp.
bacteria	0.0003	proteobacteria	alphaproteobacteria	sphingomonadales	sphingomonadaceae	sphingomonas	sphingomonas spp.
bacteria	0.0003	proteobacteria	gammaproteobacteria	xanthomonadales	xanthomonadaceae	dokdonella	dokdonella spp.
bacteria	0.0003	proteobacteria	gammaproteobacteria	xanthomonadales	sinobacteraceae	steroidobacter	steroidobacter spp.
bacteria	0.0003	acidobacteria	acidobacteriia	acidobacteriales	acidobacteriaceae	acidobacterium	acidobacterium spp.
bacteria	0.0003	proteobacteria	alphaproteobacteria	rhizobiales	methylocystaceae	methylosinus	methylosinus spp.
bacteria	0.0003	proteobacteria	deltaproteobacteria	myxococcales	polyangiaceae	polyangium	polyangium sp.
bacteria	0.0003	proteobacteria	alphaproteobacteria	rhizobiales	beijerinckiaceae	beijerinckia	beijerinckia spp.
bacteria	0.0003	chloroflexi	anaerolineae	anaerolineales	anaerolineaceae	bellilinea	bellilinea spp.
bacteria	0.0003	proteobacteria	alphaproteobacteria	rhodospirillales	rhodospirillaceae	defluviicoccus	defluviicoccus spp.
bacteria	0.0003	proteobacteria	betaproteobacteria	rhodocyclales	rhodocyclaceae	rhodocyclus	rhodocyclus spp.
bacteria	0.0003	proteobacteria	deltaproteobacteria	myxococcales	polyangiaceae	polyangium	polyangium fumosum
bacteria	0.0003	proteobacteria	deltaproteobacteria	syntrophobacterales	syntrophaceae	desulfomonile	desulfomonile spp.
bacteria	0.0003	proteobacteria	alphaproteobacteria	rhizobiales	phyllobacteriaceae	mesorhizobium	mesorhizobium spp.
bacteria	0.0003	acidobacteria	acidobacteriia	acidobacteriales	acidobacteriaceae	acidobacterium	acidobacterium spp.
bacteria	0.0003	bacteroidetes	sphingobacteriia	sphingobacteriales	chitinophagaceae	terrimonas	terrimonas spp.
bacteria	0.0003	proteobacteria	deltaproteobacteria	myxococcales	myxococcaceae	myxococcus	myxococcus sp.
bacteria	0.0003	proteobacteria	betaproteobacteria	burkholderiales	burkholderiales	roseateles	roseateles aquatilis
bacteria	0.0003	proteobacteria	betaproteobacteria	burkholderiales	oxalobacteraceae	herbaspirillum	herbaspirillum sp.
bacteria	0.0003	proteobacteria	deltaproteobacteria	myxococcales	polyangiaceae	byssovorax	byssovorax cruenta
bacteria	0.0003	bacteroidetes	sphingobacteriia	sphingobacteriales	chitinophagaceae	terrimonas	terrimonas spp.
bacteria	0.0003	bacteroidetes	sphingobacteriia	sphingobacteriales	sphingobacteriaceae	sphingobacterium	sphingobacterium spp.
bacteria	0.0003	actinobacteria	actinobacteria	solirubrobacterales	conexibacteraceae	conexibacter	conexibacter spp.
bacteria	0.0003	chloroflexi	anaerolineae	anaerolineales	anaerolineaceae	anaerolinea	anaerolinea spp.
bacteria	0.0003	bacteroidetes	sphingobacteriia	sphingobacteriales	sphingobacteriaceae	pedobacter	pedobacter spp.
bacteria	0.0003	actinobacteria	actinobacteria	solirubrobacterales	solirubrobacteraceae	solirubrobacter	solirubrobacter spp.
bacteria	0.0003	proteobacteria	gammaproteobacteria	xanthomonadales	sinobacteraceae	steroidobacter	steroidobacter spp.
bacteria	0.0003	proteobacteria	alphaproteobacteria	rhizobiales	bradyrhizobiaceae	bradyrhizobium	bradyrhizobium yuanmingense
bacteria	0.0003	proteobacteria	alphaproteobacteria	rhizobiales	bradyrhizobiaceae	rhodopseudomonas	rhodopseudomonas spp.
bacteria	0.0003	proteobacteria	deltaproteobacteria	myxococcales	phaselicystidaceae	phaselicystis	phaselicystis spp.
bacteria	0.0003	proteobacteria	betaproteobacteria	burkholderiales	burkholderiaceae	ralstonia	ralstonia spp.
bacteria	0.0003	proteobacteria	deltaproteobacteria	myxococcales	anaeromyxobacteraceae	anaeromyxobacter	anaeromyxobacter spp.
bacteria	0.0003	verrucomicrobia	opitutae	opitutales	opitutaceae	opitutus	opitutus spp.
bacteria	0.0003	proteobacteria	deltaproteobacteria	desulfuromonadales	geobacteraceae	geobacter	geobacter spp.
bacteria	0.0003	acidobacteria	holophagae	holophagales	holophagaceae	geothrix	geothrix spp.
bacteria	0.0003	bacteroidetes	cytophagia	cytophagales	cytophagaceae	cytophaga	cytophaga spp.
bacteria	0.0003	proteobacteria	alphaproteobacteria	rhizobiales	rhizobiaceae	rhizobium	rhizobium spp.
bacteria	0.0003	chloroflexi	chloroflexia	chloroflexales	chloroflexaceae	chloroflexus	chloroflexus spp.
bacteria	0.0003	chloroflexi	anaerolineae	anaerolineales	anaerolineaceae	ornatilinea	ornatilinea apprima
bacteria	0.0003	gemmatimonadetes	gemmatimonadetes	gemmatimonadales	gemmatimonadaceae	gemmatimonas	gemmatimonas spp.
bacteria	0.0003	proteobacteria	betaproteobacteria	burkholderiales	burkholderiaceae	ralstonia	ralstonia spp.
bacteria	0.0003	proteobacteria	deltaproteobacteria	desulfuromonadales	geobacteraceae	geobacter	geobacter spp.
bacteria	0.0003	actinobacteria	actinobacteria	solirubrobacterales	conexibacteraceae	conexibacter	conexibacter spp.
bacteria	0.0003	bacteroidetes	cytophagia	cytophagales	cytophagaceae	cytophaga	cytophaga spp.
bacteria	0.0003	proteobacteria	gammaproteobacteria	xanthomonadales	sinobacteraceae	steroidobacter	steroidobacter spp.
bacteria	0.0003	actinobacteria	actinobacteria	actinomycetales	micromonosporaceae	catellatospora	catellatospora sp.
bacteria	0.0003	planctomycetes	planctomycetia	planctomycetales	planctomycetaceae	pirellula	pirellula spp.
bacteria	0.0003	proteobacteria	deltaproteobacteria	myxococcales	anaeromyxobacteraceae	anaeromyxobacter	anaeromyxobacter spp.
bacteria	0.0003	proteobacteria	alphaproteobacteria	rhizobiales	methylocystaceae	pleomorphomonas	pleomorphomonas spp.
bacteria	0.0003	gemmatimonadetes	gemmatimonadetes	gemmatimonadales	gemmatimonadaceae	gemmatimonas	gemmatimonas spp.
bacteria	0.0003	actinobacteria	actinobacteria	actinomycetales	mycobacteriaceae	mycobacterium	mycobacterium holsaticum
bacteria	0.0003	proteobacteria	deltaproteobacteria	myxococcales	kofleriaceae	haliangium	haliangium spp.
bacteria	0.0003	proteobacteria	gammaproteobacteria	xanthomonadales	xanthomonadaceae	dokdonella	dokdonella spp.
bacteria	0.0003	gemmatimonadetes	gemmatimonadetes	gemmatimonadales	gemmatimonadaceae	gemmatimonas	gemmatimonas aurantiaca
bacteria	0.0003	proteobacteria	betaproteobacteria	burkholderiales	oxalobacteraceae	massilia	massilia sp.
bacteria	0.0003	bacteroidetes	sphingobacteriia	sphingobacteriales	chitinophagaceae	flavisolibacter	flavisolibacter spp.
bacteria	0.0003	proteobacteria	gammaproteobacteria	xanthomonadales	sinobacteraceae	steroidobacter	steroidobacter spp.
bacteria	0.0003	gemmatimonadetes	gemmatimonadetes	gemmatimonadales	gemmatimonadaceae	gemmatimonas	gemmatimonas spp.
bacteria	0.0003	proteobacteria	deltaproteobacteria	myxococcales	cystobacteraceae	stigmatella	stigmatella spp.
bacteria	0.0003	proteobacteria	deltaproteobacteria	myxococcales	anaeromyxobacteraceae	anaeromyxobacter	anaeromyxobacter spp.
bacteria	0.0002	proteobacteria	gammaproteobacteria	xanthomonadales	xanthomonadaceae	stenotrophomonas	stenotrophomonas maltophilia
bacteria	0.0002	verrucomicrobia	opitutae	opitutales	opitutaceae	opitutus	opitutus terrae
bacteria	0.0002	actinobacteria	actinobacteria	actinomycetales	pseudonocardiaceae	lentzea	lentzea spp.
bacteria	0.0002	bacteroidetes	flavobacteriia	flavobacteriales	cryomorphaceae	fluviicola	fluviicola spp.
bacteria	0.0002	proteobacteria	betaproteobacteria	nitrosomonadales	nitrosomonadaceae	nitrosospira	nitrosospira spp.
bacteria	0.0002	chloroflexi	chloroflexi	chloroflexi	chloroflexi	kouleothrix	kouleothrix spp.
bacteria	0.0002	actinobacteria	actinobacteria	actinomycetales	micromonosporaceae	catenuloplanes	catenuloplanes spp.
bacteria	0.0002	bacteroidetes	cytophagia	cytophagales	cytophagaceae	cytophaga	cytophaga spp.
bacteria	0.0002	actinobacteria	actinobacteria	actinomycetales	geodermatophilaceae	blastococcus	blastococcus spp.
bacteria	0.0002	acidobacteria	acidobacteriia	acidobacteriales	acidobacteriaceae	acidobacterium	acidobacterium spp.
bacteria	0.0002	bacteroidetes	sphingobacteriia	sphingobacteriales	chitinophagaceae	niastella	niastella spp.
bacteria	0.0002	bacteroidetes	cytophagia	cytophagales	cytophagaceae	cytophaga	cytophaga spp.
bacteria	0.0002	proteobacteria	gammaproteobacteria	pseudomonadales	pseudomonadaceae	pseudomonas	pseudomonas spp.
bacteria	0.0002	actinobacteria	actinobacteria	actinomycetales	microbacteriaceae	agromyces	agromyces sp.
bacteria	0.0002	proteobacteria	alphaproteobacteria	rhizobiales	bradyrhizobiaceae	afipia	afipia spp.
bacteria	0.0002	proteobacteria	alphaproteobacteria	rhizobiales	phyllobacteriaceae	mesorhizobium	mesorhizobium spp.
bacteria	0.0002	proteobacteria	deltaproteobacteria	myxococcales	polyangiaceae	byssovorax	byssovorax spp.
bacteria	0.0002	proteobacteria	deltaproteobacteria	myxococcales	anaeromyxobacteraceae	anaeromyxobacter	anaeromyxobacter spp.
bacteria	0.0002	proteobacteria	deltaproteobacteria	myxococcales	polyangiaceae	byssovorax	byssovorax spp.
bacteria	0.0002	proteobacteria	betaproteobacteria	methylophilales	methylophilaceae	methylobacillus	methylobacillus sp.
bacteria	0.0002	chloroflexi	anaerolineae	anaerolineales	anaerolineaceae	longilinea	longilinea spp.
bacteria	0.0002	proteobacteria	gammaproteobacteria	enterobacteriales	enterobacteriaceae	pantoea	pantoea dispersa
bacteria	0.0002	proteobacteria	betaproteobacteria	rhodocyclales	rhodocyclaceae	dechloromonas	dechloromonas spp.
bacteria	0.0002	chloroflexi	chloroflexia	chloroflexales	chloroflexaceae	chloroflexus	chloroflexus spp.
bacteria	0.0002	proteobacteria	alphaproteobacteria	rhizobiales	phyllobacteriaceae	mesorhizobium	mesorhizobium spp.
bacteria	0.0002	acidobacteria	holophagae	holophagales	holophagaceae	holophaga	holophaga spp.
bacteria	0.0002	acidobacteria	acidobacteriia	acidobacteriales	acidobacteriaceae	acidobacterium	acidobacterium spp.
bacteria	0.0002	actinobacteria	actinobacteria	actinomycetales	intrasporangiaceae	phycicoccus	phycicoccus sp.
bacteria	0.0002	proteobacteria	betaproteobacteria	burkholderiales	burkholderiaceae	burkholderia	burkholderia spp.
bacteria	0.0002	bacteroidetes	cytophagia	cytophagales	cytophagaceae	ohtaekwangia	ohtaekwangia spp.
bacteria	0.0002	firmicutes	clostridia	clostridiales	clostridiaceae	clostridium	clostridium spp.
bacteria	0.0002	acidobacteria	solibacteres	solibacterales	solibacteraceae	candidatus solibacter	uncultured candidatus solibacter sp.
bacteria	0.0002	proteobacteria	deltaproteobacteria	myxococcales	polyangiaceae	polyangium	polyangium sp.
bacteria	0.0002	chloroflexi	thermomicrobia	sphaerobacterales	sphaerobacteraceae	sphaerobacter	sphaerobacter spp.
bacteria	0.0002	proteobacteria	betaproteobacteria	burkholderiales	comamonadaceae	xenophilus	xenophilus sp.
bacteria	0.0002	bacteroidetes	sphingobacteriia	sphingobacteriales	chitinophagaceae	niastella	niastella spp.
bacteria	0.0002	proteobacteria	gammaproteobacteria	chromatiales	ectothiorhodospiraceae	thiorhodospira	thiorhodospira spp.
bacteria	0.0002	chloroflexi	thermomicrobia	sphaerobacterales	sphaerobacteraceae	sphaerobacter	sphaerobacter spp.
bacteria	0.0002	proteobacteria	deltaproteobacteria	desulfobacterales	desulfobulbaceae	desulfotalea	desulfotalea spp.
bacteria	0.0002	firmicutes	bacilli	bacillales	bacillaceae	bacillus	bacillus gibsonii
bacteria	0.0002	proteobacteria	alphaproteobacteria	sphingomonadales	sphingomonadaceae	sphingomonas	sphingomonas sp.
bacteria	0.0002	proteobacteria	alphaproteobacteria	rhodospirillales	rhodospirillaceae	skermanella	skermanella spp.
bacteria	0.0002	bacteroidetes	sphingobacteriia	sphingobacteriales	chitinophagaceae	flavisolibacter	flavisolibacter spp.
bacteria	0.0002	actinobacteria	actinobacteria	solirubrobacterales	conexibacteraceae	conexibacter	conexibacter sp.
bacteria	0.0002	proteobacteria	gammaproteobacteria	xanthomonadales	xanthomonadaceae	thermomonas	thermomonas spp.
bacteria	0.0002	firmicutes	clostridia	thermoanaerobacterales	thermoanaerobacteraceae	moorella	moorella spp.
bacteria	0.0002	bacteroidetes	sphingobacteriia	sphingobacteriales	chitinophagaceae	chitinophaga	chitinophaga sp.
bacteria	0.0002	proteobacteria	alphaproteobacteria	caulobacterales	caulobacteraceae	woodsholea	woodsholea spp.
bacteria	0.0002	proteobacteria	alphaproteobacteria	rhizobiales	hyphomicrobiaceae	rhodoplanes	rhodoplanes spp.
bacteria	0.0002	proteobacteria	deltaproteobacteria	desulfuromonadales	pelobacteraceae	pelobacter	pelobacter carbinolicus
bacteria	0.0002	planctomycetes	planctomycetia	planctomycetales	planctomycetaceae	pirellula	pirellula spp.
bacteria	0.0002	planctomycetes	planctomycetia	planctomycetales	planctomycetaceae	planctomyces	planctomyces spp.
bacteria	0.0002	proteobacteria	deltaproteobacteria	myxococcales	kofleriaceae	haliangium	haliangium spp.
bacteria	0.0002	acidobacteria	acidobacteriia	acidobacteriales	acidobacteriaceae	acidobacterium	acidobacterium spp.
bacteria	0.0002	bacteroidetes	bacteroidia	bacteroidales	bacteroidaceae	bacteroides	bacteroides spp.
bacteria	0.0002	proteobacteria	alphaproteobacteria	rhizobiales	xanthobacteraceae	starkeya	starkeya sp.
bacteria	0.0002	firmicutes	bacilli	bacillales	pasteuriaceae	pasteuria	pasteuria spp.
bacteria	0.0002	proteobacteria	gammaproteobacteria	xanthomonadales	xanthomonadaceae	thermomonas	thermomonas brevis
bacteria	0.0002	gemmatimonadetes	gemmatimonadetes	gemmatimonadales	gemmatimonadaceae	gemmatimonas	gemmatimonas spp.
bacteria	0.0002	actinobacteria	actinobacteria	solirubrobacterales	conexibacteraceae	conexibacter	conexibacter spp.
bacteria	0.0002	actinobacteria	actinobacteria	solirubrobacterales	conexibacteraceae	conexibacter	conexibacter spp.
bacteria	0.0002	proteobacteria	alphaproteobacteria	sphingomonadales	sphingomonadaceae	novosphingobium	novosphingobium spp.
bacteria	0.0002	gemmatimonadetes	gemmatimonadetes	gemmatimonadales	gemmatimonadaceae	gemmatimonas	gemmatimonas spp.
bacteria	0.0002	chloroflexi	dehalococcoidia	dehalococcoidales	dehalococcoidaceae	dehalococcoides	dehalococcoides spp.
bacteria	0.0002	proteobacteria	gammaproteobacteria	xanthomonadales	xanthomonadaceae	stenotrophomonas	stenotrophomonas maltophilia
bacteria	0.0002	actinobacteria	actinobacteria	actinomycetales	cellulomonadaceae	cellulomonas	cellulomonas spp.
bacteria	0.0002	proteobacteria	deltaproteobacteria	desulfobacterales	desulfobacteraceae	desulforegula	desulforegula spp.
bacteria	0.0002	chloroflexi	chloroflexia	chloroflexales	chloroflexaceae	chloroflexus	chloroflexus spp.
bacteria	0.0002	chloroflexi	anaerolineae	anaerolineales	anaerolineaceae	longilinea	longilinea spp.
bacteria	0.0002	actinobacteria	actinobacteria	gaiellales	gaiellaceae	gaiella	gaiella spp.
bacteria	0.0002	bacteroidetes	sphingobacteriia	sphingobacteriales	sphingobacteriaceae	pedobacter	pedobacter sp.
bacteria	0.0002	bacteroidetes	cytophagia	cytophagales	cytophagaceae	cytophaga	cytophaga spp.
bacteria	0.0002	acidobacteria	acidobacteriia	acidobacteriales	acidobacteriaceae	acidobacterium	acidobacterium spp.
bacteria	0.0002	proteobacteria	deltaproteobacteria	desulfuromonadales	geobacteraceae	geobacter	geobacter spp.
bacteria	0.0002	actinobacteria	actinobacteria	solirubrobacterales	conexibacteraceae	conexibacter	conexibacter spp.
bacteria	0.0002	proteobacteria	deltaproteobacteria	desulfuromonadales	geobacteraceae	geoalkalibacter	geoalkalibacter spp.
bacteria	0.0002	bacteroidetes	sphingobacteriia	sphingobacteriales	chitinophagaceae	chitinophaga	chitinophaga spp.
bacteria	0.0002	proteobacteria	gammaproteobacteria	alteromonadales	alteromonadaceae	alteromonas	alteromonas sp.
bacteria	0.0002	proteobacteria	deltaproteobacteria	desulfuromonadales	pelobacteraceae	pelobacter	pelobacter spp.
bacteria	0.0002	gemmatimonadetes	gemmatimonadetes	gemmatimonadales	gemmatimonadaceae	gemmatimonas	gemmatimonas spp.
bacteria	0.0002	proteobacteria	betaproteobacteria	burkholderiales	oxalobacteraceae	massilia	massilia spp.
bacteria	0.0002	bacteroidetes	sphingobacteriia	sphingobacteriales	chitinophagaceae	taibaiella	chitinophagaceae bacterium
bacteria	0.0002	proteobacteria	alphaproteobacteria	sphingomonadales	erythrobacteraceae	altererythrobacter	altererythrobacter spp.
bacteria	0.0002	actinobacteria	actinobacteria	gaiellales	gaiellaceae	gaiella	gaiella spp.
bacteria	0.0002	planctomycetes	planctomycetia	planctomycetales	planctomycetaceae	pirellula	pirellula spp.
bacteria	0.0002	acidobacteria	acidobacteriia	acidobacteriales	acidobacteriaceae	acidobacterium	acidobacterium spp.
bacteria	0.0002	proteobacteria	gammaproteobacteria	gammaproteobacteria	gammaproteobacteria	candidatus nardonella	endosymbiont of sphenophorus abbreviata
bacteria	0.0002	proteobacteria	alphaproteobacteria	caulobacterales	caulobacteraceae	caulobacter	caulobacter spp.
bacteria	0.0002	actinobacteria	actinobacteria	actinomycetales	nocardioidaceae	pimelobacter	pimelobacter spp.
bacteria	0.0002	bacteroidetes	sphingobacteriia	sphingobacteriales	chitinophagaceae	niastella	niastella spp.
bacteria	0.0002	actinobacteria	actinobacteria	actinomycetales	pseudonocardiaceae	actinophytocola	actinophytocola sp.
bacteria	0.0002	proteobacteria	alphaproteobacteria	rhizobiales	hyphomicrobiaceae	rhodoplanes	rhodoplanes spp.
bacteria	0.0002	gemmatimonadetes	gemmatimonadetes	gemmatimonadales	gemmatimonadaceae	gemmatimonas	gemmatimonas spp.
bacteria	0.0002	bacteroidetes	sphingobacteriia	sphingobacteriales	chitinophagaceae	chitinophaga	chitinophaga sp.
bacteria	0.0002	bacteroidetes	cytophagia	cytophagales	cytophagaceae	flexibacter	flexibacter spp.
bacteria	0.0002	proteobacteria	gammaproteobacteria	xanthomonadales	sinobacteraceae	steroidobacter	steroidobacter spp.
bacteria	0.0002	planctomycetes	planctomycetia	planctomycetales	planctomycetaceae	pirellula	pirellula spp.
bacteria	0.0002	proteobacteria	betaproteobacteria	burkholderiales	burkholderiaceae	cupriavidus	cupriavidus spp.
bacteria	0.0002	chloroflexi	caldilineae	caldilineales	caldilineaceae	caldilinea	caldilinea spp.
bacteria	0.0002	chloroflexi	chloroflexi	chloroflexi	chloroflexi	kouleothrix	kouleothrix spp.
bacteria	0.0002	planctomycetes	planctomycetia	planctomycetales	planctomycetaceae	zavarzinella	zavarzinella spp.
bacteria	0.0002	proteobacteria	oligoflexia	silvanigrellales	silvanigrellales	spirobacillus	spirobacillus cienkowskii
bacteria	0.0002	bacteroidetes	sphingobacteriia	sphingobacteriales	chitinophagaceae	terrimonas	terrimonas spp.
bacteria	0.0002	actinobacteria	thermoleophilia	thermoleophilales	thermoleophilaceae	thermoleophilum	thermoleophilum spp.
bacteria	0.0002	proteobacteria	alphaproteobacteria	rhizobiales	hyphomicrobiaceae	filomicrobium	filomicrobium spp.
bacteria	0.0002	acidobacteria	solibacteres	solibacterales	solibacteraceae	candidatus solibacter	uncultured candidatus solibacter sp.
bacteria	0.0002	gemmatimonadetes	gemmatimonadetes	gemmatimonadales	gemmatimonadaceae	gemmatimonas	gemmatimonas spp.
bacteria	0.0002	proteobacteria	gammaproteobacteria	xanthomonadales	sinobacteraceae	steroidobacter	steroidobacter spp.
bacteria	0.0002	firmicutes	clostridia	thermoanaerobacterales	thermoanaerobacteraceae	moorella	moorella spp.
bacteria	0.0002	acidobacteria	acidobacteriia	acidobacteriales	acidobacteriaceae	acidobacterium	acidobacterium spp.
bacteria	0.0002	actinobacteria	actinobacteria	actinomycetales	pseudonocardiaceae	actinokineospora	actinokineospora diospyrosa
bacteria	0.0002	proteobacteria	alphaproteobacteria	sphingomonadales	erythrobacteraceae	porphyrobacter	porphyrobacter donghaensis
bacteria	0.0002	verrucomicrobia	verrucomicrobiae	verrucomicrobiales	verrucomicrobiaceae	luteolibacter	luteolibacter spp.
bacteria	0.0002	proteobacteria	alphaproteobacteria	rhodospirillales	rhodospirillaceae	defluviicoccus	defluviicoccus spp.
bacteria	0.0002	verrucomicrobia	spartobacteria	spartobacteria	spartobacteria	chthoniobacter	chthoniobacter flavus
bacteria	0.0002	verrucomicrobia	opitutae	opitutales	opitutaceae	opitutus	opitutus spp.
bacteria	0.0002	proteobacteria	deltaproteobacteria	myxococcales	polyangiaceae	aetherobacter	aetherobacter sp.
bacteria	0.0002	acidobacteria	acidobacteriia	acidobacteriales	acidobacteriaceae	acidobacterium	acidobacterium spp.
bacteria	0.0002	planctomycetes	planctomycetia	planctomycetales	planctomycetaceae	gemmata	gemmata spp.
bacteria	0.0002	bacteroidetes	flavobacteriia	flavobacteriales	cryomorphaceae	fluviicola	fluviicola spp.
bacteria	0.0002	firmicutes	clostridia	thermoanaerobacterales	thermoanaerobacteraceae	moorella	moorella spp.
bacteria	0.0002	actinobacteria	actinobacteria	actinomycetales	micromonosporaceae	dactylosporangium	dactylosporangium spp.
bacteria	0.0002	bacteroidetes	sphingobacteriia	sphingobacteriales	sphingobacteriaceae	mucilaginibacter	mucilaginibacter gracilis
bacteria	0.0002	actinobacteria	actinobacteria	solirubrobacterales	conexibacteraceae	conexibacter	conexibacter sp.
bacteria	0.0002	proteobacteria	deltaproteobacteria	myxococcales	kofleriaceae	haliangium	haliangium spp.
bacteria	0.0002	proteobacteria	deltaproteobacteria	myxococcales	anaeromyxobacteraceae	anaeromyxobacter	anaeromyxobacter spp.
bacteria	0.0002	bacteroidetes	sphingobacteriia	sphingobacteriales	chitinophagaceae	niastella	niastella sp.
bacteria	0.0002	acidobacteria	acidobacteriia	acidobacteriales	acidobacteriaceae	acidobacterium	acidobacterium spp.
bacteria	0.0002	proteobacteria	gammaproteobacteria	xanthomonadales	sinobacteraceae	steroidobacter	steroidobacter sp.
bacteria	0.0002	proteobacteria	deltaproteobacteria	myxococcales	polyangiaceae	chondromyces	chondromyces spp.
bacteria	0.0002	bacteroidetes	sphingobacteriia	sphingobacteriales	chitinophagaceae	chitinophaga	chitinophaga spp.
bacteria	0.0002	actinobacteria	acidimicrobiia	acidimicrobiales	microthrixaceae	candidatus microthrix	uncultured candidatus microthrix sp.
bacteria	0.0002	actinobacteria	actinobacteria	solirubrobacterales	conexibacteraceae	conexibacter	conexibacter spp.
bacteria	0.0002	nitrospirae	nitrospira	nitrospirales	nitrospiraceae	nitrospira	nitrospira spp.
bacteria	0.0002	verrucomicrobia	opitutae	opitutales	opitutaceae	opitutus	opitutus spp.
bacteria	0.0002	proteobacteria	gammaproteobacteria	xanthomonadales	sinobacteraceae	steroidobacter	steroidobacter spp.
bacteria	0.0002	actinobacteria	actinobacteria	actinomycetales	nocardioidaceae	nocardioides	nocardioides spp.
bacteria	0.0002	actinobacteria	actinobacteria	actinomycetales	nocardiaceae	nocardia	nocardia vinacea
bacteria	0.0002	actinobacteria	actinobacteria	actinomycetales	thermomonosporaceae	actinomadura	actinomadura sp.
bacteria	0.0002	proteobacteria	deltaproteobacteria	myxococcales	kofleriaceae	haliangium	haliangium tepidum
bacteria	0.0002	gemmatimonadetes	gemmatimonadetes	gemmatimonadales	gemmatimonadaceae	gemmatimonas	gemmatimonas spp.
bacteria	0.0002	bacteroidetes	sphingobacteriia	sphingobacteriales	sphingobacteriaceae	sphingobacterium	sphingobacterium spp.
bacteria	0.0002	actinobacteria	actinobacteria	acidimicrobiales	iamiaceae	iamia	iamia spp.
bacteria	0.0002	proteobacteria	deltaproteobacteria	desulfuromonadales	pelobacteraceae	pelobacter	pelobacter spp.
bacteria	0.0002	gemmatimonadetes	gemmatimonadetes	gemmatimonadales	gemmatimonadaceae	gemmatimonas	gemmatimonas spp.
bacteria	0.0002	firmicutes	clostridia	thermoanaerobacterales	thermoanaerobacteraceae	thermoanaerobacter	thermoanaerobacter spp.
bacteria	0.0002	actinobacteria	actinobacteria	actinomycetales	promicromonosporaceae	cellulosimicrobium	cellulosimicrobium terreum
bacteria	0.0002	spirochaetes	spirochaetia	spirochaetales	spirochaetaceae	spironema	spironema sp.
bacteria	0.0002	proteobacteria	deltaproteobacteria	desulfuromonadales	desulfuromonadaceae	desulfuromonas	desulfuromonas spp.
bacteria	0.0002	bacteroidetes	cytophagia	cytophagales	cytophagaceae	cytophaga	cytophaga spp.
bacteria	0.0002	bacteroidetes	sphingobacteriia	sphingobacteriales	chitinophagaceae	terrimonas	terrimonas spp.
bacteria	0.0002	bacteroidetes	cytophagia	cytophagales	cytophagaceae	flexibacter	flexibacter spp.
bacteria	0.0002	proteobacteria	alphaproteobacteria	rhodobacterales	rhodobacteraceae	rubellimicrobium	rubellimicrobium spp.
bacteria	0.0002	proteobacteria	deltaproteobacteria	myxococcales	myxococcaceae	aggregicoccus	aggregicoccus edonensis
bacteria	0.0002	bacteroidetes	sphingobacteriia	sphingobacteriales	sphingobacteriaceae	sphingobacterium	sphingobacterium spp.
bacteria	0.0002	firmicutes	bacilli	bacillales	bacillaceae	bacillus	bacillus spp.
bacteria	0.0002	proteobacteria	deltaproteobacteria	myxococcales	kofleriaceae	haliangium	haliangium spp.
bacteria	0.0002	cyanobacteria	cyanobacteria	oscillatoriales	oscillatoriales	halospirulina	halospirulina spp.
bacteria	0.0002	proteobacteria	deltaproteobacteria	desulfuromonadales	geobacteraceae	geobacter	geobacter spp.
bacteria	0.0002	verrucomicrobia	verrucomicrobiae	verrucomicrobiales	verrucomicrobiaceae	verrucomicrobium	verrucomicrobium spp.
bacteria	0.0002	proteobacteria	deltaproteobacteria	desulfuromonadales	pelobacteraceae	pelobacter	pelobacter spp.
bacteria	0.0002	firmicutes	clostridia	clostridiales	clostridiaceae	clostridium	clostridium spp.
bacteria	0.0002	actinobacteria	actinobacteria	solirubrobacterales	conexibacteraceae	conexibacter	conexibacter woesei
bacteria	0.0002	proteobacteria	deltaproteobacteria	myxococcales	myxococcaceae	aggregicoccus	aggregicoccus edonensis
bacteria	0.0002	planctomycetes	planctomycetia	planctomycetales	planctomycetaceae	zavarzinella	zavarzinella spp.
bacteria	0.0002	gemmatimonadetes	gemmatimonadetes	gemmatimonadales	gemmatimonadaceae	gemmatimonas	gemmatimonas spp.
bacteria	0.0002	proteobacteria	alphaproteobacteria	rhizobiales	phyllobacteriaceae	mesorhizobium	mesorhizobium spp.
bacteria	0.0002	actinobacteria	actinobacteria	acidimicrobiales	iamiaceae	iamia	iamia spp.
bacteria	0.0002	proteobacteria	gammaproteobacteria	chromatiales	chromatiaceae	thiocystis	thiocystis violacea
bacteria	0.0002	proteobacteria	deltaproteobacteria	myxococcales	myxococcaceae	myxococcus	myxococcus spp.
bacteria	0.0002	proteobacteria	betaproteobacteria	burkholderiales	burkholderiaceae	burkholderia	burkholderia terrae
bacteria	0.0002	proteobacteria	alphaproteobacteria	sphingomonadales	sphingomonadaceae	sphingobium	sphingobium sp.
bacteria	0.0002	proteobacteria	alphaproteobacteria	sphingomonadales	sphingomonadaceae	novosphingobium	novosphingobium spp.
bacteria	0.0002	proteobacteria	alphaproteobacteria	caulobacterales	caulobacteraceae	phenylobacterium	phenylobacterium spp.
bacteria	0.0002	proteobacteria	deltaproteobacteria	myxococcales	polyangiaceae	byssovorax	byssovorax spp.
bacteria	0.0002	cyanobacteria	oscillatoriophycideae	chroococcales	microcystaceae	microcystis	microcystis sp.
bacteria	0.0002	proteobacteria	alphaproteobacteria	sphingomonadales	sphingomonadaceae	sphingomonas	sphingomonas spp.
bacteria	0.0002	bacteroidetes	cytophagia	cytophagales	cytophagaceae	ohtaekwangia	ohtaekwangia spp.
bacteria	0.0002	proteobacteria	alphaproteobacteria	rhizobiales	xanthobacteraceae	xanthobacter	xanthobacter flavus
bacteria	0.0002	actinobacteria	actinobacteria	solirubrobacterales	conexibacteraceae	conexibacter	conexibacter spp.
bacteria	0.0002	planctomycetes	planctomycetia	candidatus brocadiales	candidatus brocadiaceae	candidatus kuenenia	uncultured candidatus kuenenia sp.
bacteria	0.0002	proteobacteria	alphaproteobacteria	rhodospirillales	rhodospirillaceae	skermanella	skermanella spp.
bacteria	0.0002	proteobacteria	alphaproteobacteria	sphingomonadales	sphingomonadaceae	novosphingobium	novosphingobium capsulatum
bacteria	0.0002	actinobacteria	actinobacteria	actinomycetales	streptomycetaceae	streptomyces	streptomyces sp.
bacteria	0.0002	actinobacteria	actinobacteria	acidimicrobiales	acidimicrobiaceae	aciditerrimonas	aciditerrimonas spp.
bacteria	0.0002	proteobacteria	deltaproteobacteria	desulfuromonadales	desulfuromonadaceae	desulfuromonas	desulfuromonas spp.
bacteria	0.0002	acidobacteria	acidobacteriia	acidobacteriales	acidobacteriaceae	acidobacterium	acidobacterium spp.
bacteria	0.0002	proteobacteria	deltaproteobacteria	desulfuromonadales	geobacteraceae	geobacter	geobacter spp.
bacteria	0.0002	chloroflexi	chloroflexia	chloroflexales	roseiflexaceae	roseiflexus	roseiflexus spp.
bacteria	0.0002	gemmatimonadetes	gemmatimonadetes	gemmatimonadales	gemmatimonadaceae	gemmatimonas	gemmatimonas spp.
bacteria	0.0002	bacteroidetes	sphingobacteriia	sphingobacteriales	chitinophagaceae	ferruginibacter	ferruginibacter sp.
bacteria	0.0002	proteobacteria	alphaproteobacteria	rhodospirillales	acetobacteraceae	paracraurococcus	paracraurococcus sp.
bacteria	0.0002	bacteroidetes	sphingobacteriia	sphingobacteriales	chitinophagaceae	sediminibacterium	sediminibacterium spp.
bacteria	0.0002	actinobacteria	actinobacteria	actinomycetales	nocardiaceae	rhodococcus	rhodococcus spp.
bacteria	0.0002	chloroflexi	anaerolineae	anaerolineales	anaerolineaceae	anaerolinea	anaerolinea spp.
bacteria	0.0002	verrucomicrobia	verrucomicrobiae	verrucomicrobiales	verrucomicrobiaceae	prosthecobacter	prosthecobacter spp.
bacteria	0.0002	planctomycetes	planctomycetia	planctomycetales	planctomycetaceae	planctomyces	planctomyces spp.
bacteria	0.0002	proteobacteria	deltaproteobacteria	myxococcales	polyangiaceae	byssovorax	byssovorax spp.
bacteria	0.0002	proteobacteria	gammaproteobacteria	xanthomonadales	xanthomonadaceae	dyella	dyella sp.
bacteria	0.0002	proteobacteria	gammaproteobacteria	xanthomonadales	sinobacteraceae	steroidobacter	steroidobacter spp.
bacteria	0.0002	bacteroidetes	bacteroidia	bacteroidales	bacteroidaceae	bacteroides	bacteroides spp.
bacteria	0.0002	chloroflexi	anaerolineae	anaerolineales	anaerolineaceae	longilinea	longilinea spp.
bacteria	0.0002	bacteroidetes	sphingobacteriia	sphingobacteriales	chitinophagaceae	terrimonas	terrimonas sp.
bacteria	0.0002	bacteroidetes	cytophagia	cytophagales	cytophagaceae	flexibacter	flexibacter spp.
bacteria	0.0002	proteobacteria	gammaproteobacteria	gammaproteobacteria	competibacteraceae	candidatus competibacter	uncultured candidatus competibacter sp.
bacteria	0.0002	proteobacteria	gammaproteobacteria	pseudomonadales	pseudomonadaceae	pseudomonas	pseudomonas spp.
bacteria	0.0002	firmicutes	bacilli	bacillales	bacillaceae	bacillus	bacillus spp.
bacteria	0.0002	proteobacteria	gammaproteobacteria	xanthomonadales	xanthomonadaceae	arenimonas	arenimonas daechungensis
bacteria	0.0002	chloroflexi	chloroflexi	chloroflexi	chloroflexi	kouleothrix	kouleothrix spp.
bacteria	0.0002	bacteroidetes	sphingobacteriia	sphingobacteriales	saprospiraceae	haliscomenobacter	haliscomenobacter spp.
bacteria	0.0002	chloroflexi	chloroflexia	chloroflexales	roseiflexaceae	roseiflexus	roseiflexus spp.
bacteria	0.0002	proteobacteria	alphaproteobacteria	rhizobiales	hyphomicrobiaceae	hyphomicrobium	hyphomicrobium hollandicum
bacteria	0.0002	bacteroidetes	sphingobacteriia	sphingobacteriales	chitinophagaceae	sediminibacterium	sediminibacterium ginsengisoli
bacteria	0.0002	nitrospirae	nitrospira	nitrospirales	nitrospiraceae	nitrospira	nitrospira spp.
bacteria	0.0002	actinobacteria	actinobacteria	acidimicrobiales	iamiaceae	iamia	iamia spp.
bacteria	0.0002	proteobacteria	deltaproteobacteria	myxococcales	kofleriaceae	kofleria	kofleria spp.
bacteria	0.0002	actinobacteria	actinobacteria	actinomycetales	tsukamurellaceae	tsukamurella	tsukamurella tyrosinosolvens
bacteria	0.0002	gemmatimonadetes	gemmatimonadetes	gemmatimonadales	gemmatimonadaceae	gemmatimonas	gemmatimonas spp.
bacteria	0.0002	firmicutes	clostridia	clostridiales	clostridiaceae	tepidimicrobium	tepidimicrobium sp.
bacteria	0.0002	acidobacteria	acidobacteriia	acidobacteriales	acidobacteriaceae	acidobacterium	acidobacterium spp.
bacteria	0.0002	proteobacteria	betaproteobacteria	methylophilales	methylophilaceae	methylovorus	methylovorus sp.
bacteria	0.0002	chloroflexi	chloroflexia	chloroflexales	chloroflexaceae	chloroflexus	chloroflexus spp.
bacteria	0.0002	bacteroidetes	cytophagia	cytophagales	cytophagaceae	ohtaekwangia	ohtaekwangia spp.
bacteria	0.0002	gemmatimonadetes	gemmatimonadetes	gemmatimonadales	gemmatimonadaceae	gemmatimonas	gemmatimonas spp.
bacteria	0.0002	planctomycetes	planctomycetia	planctomycetales	planctomycetaceae	pirellula	pirellula spp.
bacteria	0.0002	proteobacteria	gammaproteobacteria	oceanospirillales	hahellaceae	hahella	hahella spp.
bacteria	0.0002	actinobacteria	actinobacteria	acidimicrobiales	acidimicrobiaceae	ferrimicrobium	ferrimicrobium spp.
bacteria	0.0002	proteobacteria	alphaproteobacteria	rhodobacterales	rhodobacteraceae	paracoccus	paracoccus spp.
bacteria	0.0002	proteobacteria	gammaproteobacteria	xanthomonadales	sinobacteraceae	steroidobacter	steroidobacter spp.
bacteria	0.0002	verrucomicrobia	verrucomicrobiae	verrucomicrobiales	verrucomicrobiaceae	verrucomicrobium	verrucomicrobium spp.
bacteria	0.0002	proteobacteria	alphaproteobacteria	rhodospirillales	acetobacteraceae	stella	stella spp.
bacteria	0.0002	verrucomicrobia	verrucomicrobiae	verrucomicrobiales	verrucomicrobia subdivision 3	pedosphaera	pedosphaera spp.
bacteria	0.0002	firmicutes	clostridia	clostridiales	clostridiales	flavonifractor	clostridium orbiscindens
bacteria	0.0002	bacteroidetes	sphingobacteriia	sphingobacteriales	chitinophagaceae	terrimonas	terrimonas spp.
bacteria	0.0002	proteobacteria	deltaproteobacteria	myxococcales	polyangiaceae	chondromyces	chondromyces apiculatus
bacteria	0.0002	acidobacteria	acidobacteriia	acidobacteriales	acidobacteriaceae	acidobacterium	acidobacterium spp.
bacteria	0.0002	proteobacteria	alphaproteobacteria	caulobacterales	caulobacteraceae	caulobacter	caulobacter spp.
bacteria	0.0002	proteobacteria	deltaproteobacteria	desulfuromonadales	geobacteraceae	geobacter	geobacter spp.
bacteria	0.0002	proteobacteria	deltaproteobacteria	myxococcales	polyangiaceae	jahnella	jahnella thaxteri
bacteria	0.0002	proteobacteria	alphaproteobacteria	rhizobiales	phyllobacteriaceae	mesorhizobium	mesorhizobium loti
bacteria	0.0002	proteobacteria	alphaproteobacteria	rhodospirillales	rhodospirillaceae	dongia	dongia spp.
bacteria	0.0002	proteobacteria	alphaproteobacteria	pelagibacterales	pelagibacteraceae	candidatus pelagibacter	candidatus pelagibacter ubique
bacteria	0.0002	proteobacteria	alphaproteobacteria	rhodospirillales	rhodospirillales	reyranella	reyranella spp.
bacteria	0.0002	proteobacteria	alphaproteobacteria	alphaproteobacteria	alphaproteobacteria	candidatus monilibacter	candidatus monilibacter batavus
bacteria	0.0002	cyanobacteria	cyanobacteria	oscillatoriales	oscillatoriales	halospirulina	halospirulina spp.
bacteria	0.0002	chloroflexi	chloroflexia	chloroflexales	chloroflexaceae	chloroflexus	chloroflexus spp.
bacteria	0.0002	proteobacteria	deltaproteobacteria	desulfuromonadales	geobacteraceae	geobacter	geobacter spp.
bacteria	0.0002	actinobacteria	actinobacteria	actinomycetales	geodermatophilaceae	blastococcus	blastococcus spp.
bacteria	0.0002	proteobacteria	alphaproteobacteria	rhodospirillales	rhodospirillaceae	rhodocista	rhodocista spp.
bacteria	0.0002	proteobacteria	alphaproteobacteria	alphaproteobacteria	alphaproteobacteria	geminicoccus	geminicoccus roseus
bacteria	0.0002	proteobacteria	betaproteobacteria	burkholderiales	oxalobacteraceae	janthinobacterium	janthinobacterium spp.
bacteria	0.0002	proteobacteria	deltaproteobacteria	myxococcales	anaeromyxobacteraceae	anaeromyxobacter	anaeromyxobacter spp.
bacteria	0.0002	proteobacteria	alphaproteobacteria	sphingomonadales	erythrobacteraceae	altererythrobacter	alterierythrobacter sp.
bacteria	0.0002	proteobacteria	deltaproteobacteria	myxococcales	nannocystaceae	nannocystis	nannocystis spp.
bacteria	0.0002	proteobacteria	deltaproteobacteria	desulfuromonadales	geobacteraceae	geobacter	geobacter spp.
bacteria	0.0002	actinobacteria	actinobacteria	solirubrobacterales	conexibacteraceae	conexibacter	conexibacter spp.
bacteria	0.0002	verrucomicrobia	verrucomicrobiae	verrucomicrobiales	verrucomicrobiaceae	luteolibacter	luteolibacter spp.
bacteria	0.0002	actinobacteria	actinobacteria	actinomycetales	intrasporangiaceae	lapillicoccus	lapillicoccus jejuensis
bacteria	0.0002	actinobacteria	actinobacteria	solirubrobacterales	conexibacteraceae	conexibacter	conexibacter spp.
bacteria	0.0002	proteobacteria	alphaproteobacteria	caulobacterales	caulobacteraceae	phenylobacterium	phenylobacterium spp.
bacteria	0.0002	proteobacteria	alphaproteobacteria	rhodospirillales	acetobacteraceae	acidisphaera	acidisphaera spp.
bacteria	0.0002	planctomycetes	planctomycetia	planctomycetales	planctomycetaceae	pirellula	pirellula spp.
bacteria	0.0002	actinobacteria	actinobacteria	rubrobacterales	rubrobacteraceae	rubrobacter	rubrobacter spp.
bacteria	0.0002	proteobacteria	deltaproteobacteria	myxococcales	polyangiaceae	chondromyces	chondromyces lanuginosus
bacteria	0.0002	gemmatimonadetes	gemmatimonadetes	gemmatimonadales	gemmatimonadaceae	gemmatimonas	gemmatimonas spp.
bacteria	0.0002	proteobacteria	deltaproteobacteria	myxococcales	nannocystaceae	plesiocystis	plesiocystis spp.
bacteria	0.0002	bacteroidetes	flavobacteriia	flavobacteriales	cryomorphaceae	fluviicola	fluviicola spp.
bacteria	0.0002	bacteroidetes	sphingobacteriia	sphingobacteriales	sphingobacteriaceae	solitalea	solitalea canadensis
bacteria	0.0002	acidobacteria	acidobacteriia	acidobacteriales	acidobacteriaceae	acidobacterium	acidobacterium spp.
bacteria	0.0002	proteobacteria	betaproteobacteria	rhodocyclales	rhodocyclaceae	thauera	thauera linaloolentis
bacteria	0.0002	bacteroidetes	sphingobacteriia	sphingobacteriales	sphingobacteriaceae	pedobacter	pedobacter wanjuense
bacteria	0.0002	proteobacteria	deltaproteobacteria	desulfuromonadales	pelobacteraceae	pelobacter	pelobacter spp.
bacteria	0.0002	planctomycetes	planctomycetia	planctomycetales	planctomycetaceae	blastopirellula	blastopirellula spp.
bacteria	0.0002	proteobacteria	alphaproteobacteria	rhodospirillales	rhodospirillaceae	rhodocista	rhodocista spp.
bacteria	0.0002	proteobacteria	gammaproteobacteria	alteromonadales	alteromonadaceae	haliea	haliea spp.
bacteria	0.0002	proteobacteria	betaproteobacteria	rhodocyclales	rhodocyclaceae	rhodocyclus	rhodocyclus spp.
bacteria	0.0002	actinobacteria	actinobacteria	rubrobacterales	rubrobacteraceae	rubrobacter	rubrobacter spp.
bacteria	0.0002	gemmatimonadetes	gemmatimonadetes	gemmatimonadales	gemmatimonadaceae	gemmatimonas	gemmatimonas spp.
bacteria	0.0002	cyanobacteria	oscillatoriophycideae	chroococcales	cyanobacteriaceae	cyanobacterium	cyanobacterium spp.
bacteria	0.0002	proteobacteria	gammaproteobacteria	xanthomonadales	sinobacteraceae	steroidobacter	steroidobacter spp.
bacteria	0.0002	proteobacteria	betaproteobacteria	burkholderiales	burkholderiaceae	burkholderia	burkholderia spp.
bacteria	0.0002	proteobacteria	alphaproteobacteria	rhizobiales	bradyrhizobiaceae	bradyrhizobium	bradyrhizobium spp.
bacteria	0.0002	acidobacteria	holophagae	holophagales	holophagaceae	holophaga	holophaga spp.
bacteria	0.0001	actinobacteria	actinobacteria	actinomycetales	microbacteriaceae	cryobacterium	cryobacterium sp.
bacteria	0.0001	chloroflexi	dehalococcoidia	dehalococcoidales	dehalococcoidaceae	dehalococcoides	dehalococcoides spp.
bacteria	0.0001	firmicutes	clostridia	thermoanaerobacterales	thermoanaerobacteraceae	moorella	moorella spp.
bacteria	0.0001	gemmatimonadetes	gemmatimonadetes	gemmatimonadales	gemmatimonadaceae	gemmatimonas	gemmatimonas spp.
bacteria	0.0001	firmicutes	bacilli	bacillales	alicyclobacillaceae	tumebacillus	tumebacillus spp.
bacteria	0.0001	firmicutes	clostridia	clostridiales	peptococcaceae	desulfosporosinus	desulfosporosinus meridiei
bacteria	0.0001	gemmatimonadetes	gemmatimonadetes	gemmatimonadales	gemmatimonadaceae	gemmatimonas	gemmatimonas spp.
bacteria	0.0001	proteobacteria	deltaproteobacteria	bdellovibrionales	bdellovibrionaceae	vampirovibrio	vampirovibrio chlorellavorus
bacteria	0.0001	actinobacteria	actinobacteria	rubrobacterales	rubrobacteraceae	rubrobacter	rubrobacter spp.
bacteria	0.0001	proteobacteria	gammaproteobacteria	xanthomonadales	sinobacteraceae	steroidobacter	steroidobacter spp.
bacteria	0.0001	actinobacteria	actinobacteria	gaiellales	gaiellaceae	gaiella	gaiella occulta
bacteria	0.0001	bacteroidetes	cytophagia	cytophagales	cytophagaceae	flexibacter	flexibacter flexilis
bacteria	0.0001	planctomycetes	planctomycetia	planctomycetales	planctomycetaceae	pirellula	pirellula spp.
bacteria	0.0001	proteobacteria	deltaproteobacteria	myxococcales	polyangiaceae	aetherobacter	aetherobacter sp.
bacteria	0.0001	firmicutes	bacilli	bacillales	bacillaceae	bacillus	bacillus spp.
bacteria	0.0001	chloroflexi	thermomicrobia	sphaerobacterales	sphaerobacteraceae	sphaerobacter	sphaerobacter spp.
bacteria	0.0001	verrucomicrobia	verrucomicrobiae	verrucomicrobiales	verrucomicrobiaceae	verrucomicrobium	verrucomicrobium sp.
bacteria	0.0001	cyanobacteria	gloeobacteria	gloeobacterales	gloeobacteraceae	gloeobacter	gloeobacter spp.
bacteria	0.0001	planctomycetes	phycisphaerae	phycisphaerales	phycisphaeraceae	phycisphaera	phycisphaera spp.
bacteria	0.0001	proteobacteria	deltaproteobacteria	syntrophobacterales	syntrophobacteraceae	desulfovirga	desulfovirga spp.
bacteria	0.0001	proteobacteria	deltaproteobacteria	myxococcales	nannocystaceae	plesiocystis	plesiocystis spp.
bacteria	0.0001	ignavibacteriae	ignavibacteria	ignavibacteriales	melioribacteraceae	melioribacter	melioribacter spp.
bacteria	0.0001	chloroflexi	chloroflexi	chloroflexi	chloroflexi	kouleothrix	kouleothrix spp.
bacteria	0.0001	acidobacteria	acidobacteriia	acidobacteriales	acidobacteriaceae	acidobacterium	acidobacterium spp.
bacteria	0.0001	verrucomicrobia	verrucomicrobiae	verrucomicrobiales	verrucomicrobiaceae	verrucomicrobium	verrucomicrobium spp.
bacteria	0.0001	proteobacteria	betaproteobacteria	burkholderiales	burkholderiaceae	burkholderia	burkholderia spp.
bacteria	0.0001	actinobacteria	actinobacteria	actinomycetales	nocardiopsaceae	nocardiopsis	nocardiopsis spp.
bacteria	0.0001	actinobacteria	actinobacteria	actinomycetales	pseudonocardiaceae	amycolatopsis	amycolatopsis vancoresmycina
bacteria	0.0001	actinobacteria	actinobacteria	acidimicrobiales	acidimicrobiaceae	aciditerrimonas	aciditerrimonas spp.
bacteria	0.0001	proteobacteria	betaproteobacteria	burkholderiales	burkholderiales	thiobacter	thiobacter spp.
bacteria	0.0001	actinobacteria	actinobacteria	acidimicrobiales	iamiaceae	iamia	iamia spp.
bacteria	0.0001	actinobacteria	actinobacteria	actinomycetales	acidothermaceae	acidothermus	acidothermus spp.
bacteria	0.0001	gemmatimonadetes	gemmatimonadetes	gemmatimonadales	gemmatimonadaceae	gemmatimonas	gemmatimonas spp.
bacteria	0.0001	actinobacteria	actinobacteria	acidimicrobiales	acidimicrobiaceae	ilumatobacter	ilumatobacter spp.
bacteria	0.0001	proteobacteria	deltaproteobacteria	myxococcales	anaeromyxobacteraceae	anaeromyxobacter	anaeromyxobacter spp.
bacteria	0.0001	gemmatimonadetes	gemmatimonadetes	gemmatimonadales	gemmatimonadaceae	gemmatimonas	gemmatimonas spp.
bacteria	0.0001	verrucomicrobia	verrucomicrobiae	verrucomicrobiales	verrucomicrobiaceae	verrucomicrobium	verrucomicrobium spp.
bacteria	0.0001	proteobacteria	deltaproteobacteria	desulfuromonadales	geobacteraceae	geobacter	geobacter spp.
bacteria	0.0001	proteobacteria	deltaproteobacteria	desulfuromonadales	geobacteraceae	geobacter	geobacter spp.
bacteria	0.0001	acidobacteria	holophagae	holophagales	holophagaceae	holophaga	holophaga spp.
bacteria	0.0001	acidobacteria	acidobacteriia	acidobacteriales	acidobacteriaceae	acidobacterium	acidobacterium spp.
bacteria	0.0001	gemmatimonadetes	gemmatimonadetes	gemmatimonadales	gemmatimonadaceae	gemmatimonas	gemmatimonas spp.
bacteria	0.0001	verrucomicrobia	verrucomicrobiae	verrucomicrobiales	verrucomicrobia subdivision 3	pedosphaera	pedosphaera spp.
bacteria	0.0001	proteobacteria	betaproteobacteria	burkholderiales	burkholderiaceae	burkholderia	burkholderia spp.
bacteria	0.0001	bacteroidetes	sphingobacteriia	sphingobacteriales	chitinophagaceae	flavisolibacter	flavisolibacter spp.
bacteria	0.0001	proteobacteria	betaproteobacteria	burkholderiales	burkholderiales	methylibium	methylibium spp.
bacteria	0.0001	bacteroidetes	sphingobacteriia	sphingobacteriales	sphingobacteriaceae	pedobacter	pedobacter ginsengisoli
bacteria	0.0001	proteobacteria	deltaproteobacteria	desulfuromonadales	geobacteraceae	geobacter	geobacter spp.
bacteria	0.0001	actinobacteria	actinobacteria	acidimicrobiales	iamiaceae	iamia	iamia spp.
bacteria	0.0001	planctomycetes	planctomycetia	planctomycetales	planctomycetaceae	gemmata	gemmata spp.
bacteria	0.0001	actinobacteria	actinobacteria	solirubrobacterales	solirubrobacteraceae	solirubrobacter	solirubrobacter spp.
bacteria	0.0001	acidobacteria	holophagae	holophagales	holophagaceae	holophaga	holophaga spp.
bacteria	0.0001	firmicutes	bacilli	bacillales	paenibacillaceae	paenibacillus	paenibacillus sp.
bacteria	0.0001	gemmatimonadetes	gemmatimonadetes	gemmatimonadales	gemmatimonadaceae	gemmatimonas	gemmatimonas spp.
bacteria	0.0001	proteobacteria	gammaproteobacteria	oceanospirillales	hahellaceae	hahella	hahella spp.
bacteria	0.0001	acidobacteria	acidobacteriia	acidobacteriales	acidobacteriaceae	acidobacterium	acidobacterium spp.
bacteria	0.0001	chloroflexi	chloroflexia	chloroflexales	chloroflexaceae	chloroflexus	chloroflexus spp.
bacteria	0.0001	proteobacteria	deltaproteobacteria	myxococcales	polyangiaceae	polyangium	polyangium sp.
bacteria	0.0001	planctomycetes	planctomycetia	planctomycetales	planctomycetaceae	gemmata	gemmata spp.
bacteria	0.0001	chloroflexi	chloroflexia	chloroflexales	chloroflexaceae	chloroflexus	chloroflexus sp.
bacteria	0.0001	verrucomicrobia	verrucomicrobiae	verrucomicrobiales	verrucomicrobiaceae	verrucomicrobium	verrucomicrobium spp.
bacteria	0.0001	bacteroidetes	sphingobacteriia	sphingobacteriales	saprospiraceae	haliscomenobacter	haliscomenobacter spp.
bacteria	0.0001	proteobacteria	betaproteobacteria	burkholderiales	burkholderiaceae	ralstonia	ralstonia spp.
bacteria	0.0001	acidobacteria	acidobacteriia	acidobacteriales	acidobacteriaceae	acidobacterium	acidobacterium spp.
bacteria	0.0001	proteobacteria	betaproteobacteria	burkholderiales	burkholderiaceae	burkholderia	burkholderia spp.
bacteria	0.0001	bacteroidetes	sphingobacteriia	sphingobacteriales	sphingobacteriaceae	nubsella	nubsella spp.
bacteria	0.0001	gemmatimonadetes	gemmatimonadetes	gemmatimonadales	gemmatimonadaceae	gemmatimonas	gemmatimonas spp.
bacteria	0.0001	proteobacteria	deltaproteobacteria	desulfuromonadales	pelobacteraceae	pelobacter	pelobacter spp.
bacteria	0.0001	verrucomicrobia	verrucomicrobiae	verrucomicrobiales	verrucomicrobia subdivision 3	pedosphaera	pedosphaera spp.
bacteria	0.0001	gemmatimonadetes	gemmatimonadetes	gemmatimonadales	gemmatimonadaceae	gemmatimonas	gemmatimonas spp.
bacteria	0.0001	acidobacteria	holophagae	holophagales	holophagaceae	holophaga	holophaga spp.
bacteria	0.0001	acidobacteria	acidobacteriia	acidobacteriales	acidobacteriaceae	candidatus koribacter	candidatus koribacter versatilis
bacteria	0.0001	chloroflexi	thermomicrobia	thermomicrobiales	thermomicrobiaceae	thermomicrobium	thermomicrobium spp.
bacteria	0.0001	actinobacteria	actinobacteria	acidimicrobiales	acidimicrobiaceae	aciditerrimonas	aciditerrimonas spp.
bacteria	0.0001	bacteroidetes	cytophagia	cytophagales	cytophagaceae	ohtaekwangia	ohtaekwangia kribbensis
bacteria	0.0001	verrucomicrobia	verrucomicrobiae	verrucomicrobiales	verrucomicrobiaceae	verrucomicrobium	verrucomicrobium spp.
bacteria	0.0001	chloroflexi	anaerolineae	anaerolineales	anaerolineaceae	bellilinea	bellilinea spp.
bacteria	0.0001	proteobacteria	deltaproteobacteria	desulfuromonadales	geobacteraceae	geobacter	geobacter spp.
bacteria	0.0001	proteobacteria	gammaproteobacteria	legionellales	coxiellaceae	aquicella	aquicella spp.
bacteria	0.0001	proteobacteria	alphaproteobacteria	caulobacterales	caulobacteraceae	caulobacter	caulobacter ginsengisoli
bacteria	0.0001	actinobacteria	actinobacteria	actinomycetales	streptomycetaceae	streptomyces	streptomyces yokosukanensis
bacteria	0.0001	actinobacteria	actinobacteria	actinomycetales	micromonosporaceae	dactylosporangium	dactylosporangium spp.
bacteria	0.0001	bacteroidetes	sphingobacteriia	sphingobacteriales	chitinophagaceae	flavisolibacter	flavisolibacter sp.
bacteria	0.0001	proteobacteria	deltaproteobacteria	myxococcales	sandaracinaceae	sandaracinus	sandaracinus spp.
bacteria	0.0001	actinobacteria	actinobacteria	actinomycetales	pseudonocardiaceae	pseudonocardia	pseudonocardia spp.
bacteria	0.0001	proteobacteria	betaproteobacteria	burkholderiales	burkholderiaceae	burkholderia	burkholderia spp.
bacteria	0.0001	actinobacteria	actinobacteria	actinomycetales	streptosporangiaceae	acrocarpospora	acrocarpospora sp.
bacteria	0.0001	bacteroidetes	sphingobacteriia	sphingobacteriales	chitinophagaceae	niastella	niastella spp.
bacteria	0.0001	gemmatimonadetes	gemmatimonadetes	gemmatimonadales	gemmatimonadaceae	gemmatimonas	gemmatimonas spp.
bacteria	0.0001	actinobacteria	actinobacteria	gaiellales	gaiellaceae	gaiella	gaiella spp.
bacteria	0.0001	proteobacteria	gammaproteobacteria	alteromonadales	alteromonadaceae	saccharophagus	saccharophagus spp.
bacteria	0.0001	actinobacteria	actinobacteria	rubrobacterales	rubrobacteraceae	rubrobacter	rubrobacter spp.
bacteria	0.0001	proteobacteria	gammaproteobacteria	legionellales	coxiellaceae	aquicella	aquicella spp.
bacteria	0.0001	proteobacteria	alphaproteobacteria	rhodospirillales	acetobacteraceae	gluconobacter	gluconobacter spp.
bacteria	0.0001	planctomycetes	phycisphaerae	phycisphaerales	phycisphaeraceae	phycisphaera	phycisphaera spp.
bacteria	0.0001	planctomycetes	planctomycetia	planctomycetales	planctomycetaceae	gemmata	gemmata spp.
bacteria	0.0001	proteobacteria	gammaproteobacteria	xanthomonadales	sinobacteraceae	steroidobacter	steroidobacter spp.
bacteria	0.0001	proteobacteria	deltaproteobacteria	desulfuromonadales	geobacteraceae	geobacter	geobacter spp.
bacteria	0.0001	actinobacteria	actinobacteria	actinomycetales	actinomycetaceae	actinomyces	actinomyces spp.
bacteria	0.0001	acidobacteria	acidobacteriia	acidobacteriales	acidobacteriaceae	acidobacterium	acidobacterium spp.
bacteria	0.0001	bacteroidetes	cytophagia	cytophagales	flammeovirgaceae	roseivirga	roseivirga spongicola
bacteria	0.0001	acidobacteria	holophagae	holophagales	holophagaceae	holophaga	holophaga spp.
bacteria	0.0001	gemmatimonadetes	gemmatimonadetes	gemmatimonadales	gemmatimonadaceae	gemmatimonas	gemmatimonas spp.
bacteria	0.0001	bacteroidetes	cytophagia	cytophagales	cytophagaceae	cytophaga	cytophaga spp.
bacteria	0.0001	verrucomicrobia	verrucomicrobiae	verrucomicrobiales	verrucomicrobiaceae	verrucomicrobium	verrucomicrobium spp.
bacteria	0.0001	verrucomicrobia	verrucomicrobiae	verrucomicrobiales	verrucomicrobia subdivision 3	pedosphaera	pedosphaera parvula
bacteria	0.0001	proteobacteria	alphaproteobacteria	sphingomonadales	sphingomonadaceae	kaistobacter	kaistobacter spp.
bacteria	0.0001	proteobacteria	deltaproteobacteria	desulfuromonadales	geobacteraceae	geobacter	geobacter spp.
bacteria	0.0001	proteobacteria	alphaproteobacteria	rhizobiales	hyphomicrobiaceae	hyphomicrobium	hyphomicrobium denitrificans
bacteria	0.0001	bacteroidetes	sphingobacteriia	sphingobacteriales	chitinophagaceae	chitinophaga	chitinophaga sp.
bacteria	0.0001	actinobacteria	actinobacteria	actinomycetales	streptomycetaceae	streptomyces	streptomyces spp.
bacteria	0.0001	acidobacteria	acidobacteriia	acidobacteriales	acidobacteriaceae	acidobacterium	acidobacterium spp.
bacteria	0.0001	proteobacteria	deltaproteobacteria	myxococcales	sandaracinaceae	sandaracinus	sandaracinus spp.
bacteria	0.0001	actinobacteria	actinobacteria	actinomycetales	nocardioidaceae	marmoricola	marmoricola sp.
bacteria	0.0001	proteobacteria	deltaproteobacteria	desulfuromonadales	geobacteraceae	geobacter	geobacter spp.
bacteria	0.0001	firmicutes	clostridia	thermoanaerobacterales	thermoanaerobacteraceae	carboxydothermus	carboxydothermus spp.
bacteria	0.0001	acidobacteria	acidobacteriia	acidobacteriales	acidobacteriaceae	acidobacterium	acidobacterium spp.
bacteria	0.0001	planctomycetes	planctomycetia	candidatus brocadiales	candidatus brocadiaceae	candidatus kuenenia	uncultured candidatus kuenenia sp.
bacteria	0.0001	firmicutes	clostridia	clostridiales	syntrophomonadaceae	syntrophomonas	syntrophomonas spp.
bacteria	0.0001	acidobacteria	acidobacteriia	acidobacteriales	acidobacteriaceae	acidobacterium	acidobacterium spp.
bacteria	0.0001	chlamydiae	chlamydiia	chlamydiales	parachlamydiaceae	candidatus metachlamydia	candidatus metachlamydia lacustris
bacteria	0.0001	firmicutes	clostridia	thermoanaerobacterales	thermoanaerobacteraceae	carboxydothermus	carboxydothermus spp.
bacteria	0.0001	acidobacteria	solibacteres	solibacterales	solibacteraceae	candidatus solibacter	uncultured candidatus solibacter sp.
bacteria	0.0001	gemmatimonadetes	gemmatimonadetes	gemmatimonadales	gemmatimonadaceae	gemmatimonas	gemmatimonas spp.
bacteria	0.0001	bacteroidetes	sphingobacteriia	sphingobacteriales	chitinophagaceae	terrimonas	terrimonas spp.
bacteria	0.0001	proteobacteria	alphaproteobacteria	sphingomonadales	sphingomonadaceae	sphingobium	sphingobium spp.
bacteria	0.0001	proteobacteria	alphaproteobacteria	rhodospirillales	rhodospirillaceae	azospirillum	azospirillum brasilense
bacteria	0.0001	actinobacteria	actinobacteria	actinomycetales	frankiaceae	frankia	frankia spp.
bacteria	0.0001	proteobacteria	deltaproteobacteria	desulfuromonadales	desulfuromonadaceae	desulfuromonas	desulfuromonas spp.
bacteria	0.0001	actinobacteria	actinobacteria	solirubrobacterales	conexibacteraceae	conexibacter	conexibacter spp.
bacteria	0.0001	firmicutes	clostridia	thermoanaerobacterales	thermoanaerobacteraceae	moorella	moorella spp.
bacteria	0.0001	bacteroidetes	sphingobacteriia	sphingobacteriales	sphingobacteriaceae	mucilaginibacter	mucilaginibacter boryungensis
bacteria	0.0001	proteobacteria	alphaproteobacteria	sphingomonadales	sphingomonadaceae	sphingomonas	sphingomonas wittichii
bacteria	0.0001	proteobacteria	gammaproteobacteria	xanthomonadales	xanthomonadaceae	metallibacterium	metallibacterium spp.
bacteria	0.0001	actinobacteria	actinobacteria	solirubrobacterales	conexibacteraceae	conexibacter	conexibacter spp.
bacteria	0.0001	acidobacteria	holophagae	holophagales	holophagaceae	holophaga	holophaga spp.
bacteria	0.0001	cyanobacteria	oscillatoriophycideae	chroococcales	cyanobacteriaceae	cyanobacterium	cyanobacterium spp.
bacteria	0.0001	bacteroidetes	sphingobacteriia	sphingobacteriales	sphingobacteriaceae	sphingobacterium	sphingobacterium spp.
bacteria	0.0001	actinobacteria	actinobacteria	actinomycetales	micrococcaceae	arthrobacter	arthrobacter spp.
bacteria	0.0001	actinobacteria	actinobacteria	actinomycetales	nocardiaceae	rhodococcus	rhodococcus spp.
bacteria	0.0001	proteobacteria	alphaproteobacteria	rhizobiales	methylobacteriaceae	microvirga	microvirga spp.
bacteria	0.0001	proteobacteria	deltaproteobacteria	myxococcales	nannocystaceae	plesiocystis	plesiocystis spp.
bacteria	0.0001	proteobacteria	alphaproteobacteria	rhizobiales	bradyrhizobiaceae	afipia	afipia sp.
bacteria	0.0001	proteobacteria	alphaproteobacteria	rhodospirillales	rhodospirillaceae	marispirillum	marispirillum spp.
bacteria	0.0001	planctomycetes	planctomycetia	planctomycetales	planctomycetaceae	zavarzinella	zavarzinella spp.
bacteria	0.0001	proteobacteria	deltaproteobacteria	bdellovibrionales	bdellovibrionaceae	vampirovibrio	vampirovibrio chlorellavorus
bacteria	0.0001	chloroflexi	chloroflexia	herpetosiphonales	herpetosiphonaceae	herpetosiphon	herpetosiphon spp.
bacteria	0.0001	proteobacteria	alphaproteobacteria	rhizobiales	aurantimonadaceae	aurantimonas	aurantimonas sp.
bacteria	0.0001	gemmatimonadetes	gemmatimonadetes	gemmatimonadales	gemmatimonadaceae	gemmatimonas	gemmatimonas spp.
bacteria	0.0001	verrucomicrobia	verrucomicrobiae	verrucomicrobiales	verrucomicrobia subdivision 3	pedosphaera	pedosphaera spp.
bacteria	0.0001	proteobacteria	deltaproteobacteria	myxococcales	phaselicystidaceae	phaselicystis	phaselicystis spp.
bacteria	0.0001	actinobacteria	actinobacteria	solirubrobacterales	solirubrobacteraceae	solirubrobacter	solirubrobacter sp.
bacteria	0.0001	acidobacteria	holophagae	holophagales	holophagaceae	holophaga	holophaga spp.
bacteria	0.0001	bacteroidetes	sphingobacteriia	sphingobacteriales	chitinophagaceae	niastella	niastella populi
bacteria	0.0001	chloroflexi	dehalococcoidia	dehalococcoidia	dehalococcoidia	dehalogenimonas	dehalogenimonas spp.
bacteria	0.0001	actinobacteria	actinobacteria	acidimicrobiales	acidimicrobiaceae	ilumatobacter	ilumatobacter spp.
bacteria	0.0001	acidobacteria	holophagae	holophagales	holophagaceae	holophaga	holophaga spp.
bacteria	0.0001	proteobacteria	deltaproteobacteria	myxococcales	polyangiaceae	byssovorax	byssovorax spp.
bacteria	0.0001	verrucomicrobia	verrucomicrobiae	verrucomicrobiales	verrucomicrobiaceae	verrucomicrobium	verrucomicrobium spp.
bacteria	0.0001	proteobacteria	deltaproteobacteria	desulfuromonadales	pelobacteraceae	pelobacter	pelobacter spp.
bacteria	0.0001	bacteroidetes	cytophagia	cytophagales	cytophagaceae	ohtaekwangia	ohtaekwangia spp.
bacteria	0.0001	proteobacteria	alphaproteobacteria	rhodospirillales	rhodospirillaceae	defluviicoccus	defluviicoccus spp.
bacteria	0.0001	proteobacteria	gammaproteobacteria	pseudomonadales	pseudomonadaceae	pseudomonas	pseudomonas spp.
bacteria	0.0001	proteobacteria	deltaproteobacteria	myxococcales	polyangiaceae	chondromyces	chondromyces crocatus
bacteria	0.0001	bacteroidetes	bacteroidia	bacteroidales	prolixibacteraceae	prolixibacter	prolixibacter spp.
bacteria	0.0001	bacteroidetes	cytophagia	cytophagales	cytophagaceae	cytophaga	cytophaga spp.
bacteria	0.0001	proteobacteria	deltaproteobacteria	myxococcales	polyangiaceae	polyangium	polyangium sp.
bacteria	0.0001	bacteroidetes	sphingobacteriia	sphingobacteriales	chitinophagaceae	niastella	niastella spp.
bacteria	0.0001	actinobacteria	actinobacteria	solirubrobacterales	conexibacteraceae	conexibacter	conexibacter spp.
bacteria	0.0001	actinobacteria	actinobacteria	actinomycetales	pseudonocardiaceae	actinomycetospora	actinomycetospora atypica
bacteria	0.0001	proteobacteria	deltaproteobacteria	desulfuromonadales	pelobacteraceae	pelobacter	pelobacter spp.
bacteria	0.0001	proteobacteria	gammaproteobacteria	chromatiales	ectothiorhodospiraceae	alkalilimnicola	alkalilimnicola ehrlichii
bacteria	0.0001	chloroflexi	dehalococcoidia	dehalococcoidales	dehalococcoidaceae	dehalococcoides	dehalococcoides spp.
bacteria	0.0001	proteobacteria	alphaproteobacteria	sphingomonadales	sphingomonadaceae	sphingopyxis	sphingomonas taejonensis
bacteria	0.0001	proteobacteria	deltaproteobacteria	myxococcales	polyangiaceae	sorangium	sorangium cellulosum
bacteria	0.0001	cyanobacteria	oscillatoriophycideae	chroococcales	cyanobacteriaceae	cyanobacterium	cyanobacterium spp.
bacteria	0.0001	planctomycetes	planctomycetia	planctomycetales	planctomycetaceae	singulisphaera	singulisphaera acidiphila
bacteria	0.0001	proteobacteria	deltaproteobacteria	desulfuromonadales	pelobacteraceae	pelobacter	pelobacter spp.
bacteria	0.0001	actinobacteria	actinobacteria	actinomycetales	cryptosporangiaceae	fodinicola	fodinicola spp.
bacteria	0.0001	bacteroidetes	sphingobacteriia	sphingobacteriales	chitinophagaceae	flavihumibacter	flavihumibacter sp.
bacteria	0.0001	bacteroidetes	cytophagia	cytophagales	cytophagaceae	cytophaga	cytophaga hutchinsonii
bacteria	0.0001	proteobacteria	gammaproteobacteria	legionellales	coxiellaceae	aquicella	aquicella spp.
bacteria	0.0001	proteobacteria	deltaproteobacteria	desulfuromonadales	pelobacteraceae	pelobacter	pelobacter spp.
bacteria	0.0001	planctomycetes	planctomycetia	planctomycetales	planctomycetaceae	pirellula	pirellula spp.
bacteria	0.0001	proteobacteria	deltaproteobacteria	myxococcales	anaeromyxobacteraceae	anaeromyxobacter	anaeromyxobacter spp.
bacteria	0.0001	bacteroidetes	cytophagia	cytophagales	cytophagaceae	flexibacter	flexibacter spp.
bacteria	0.0001	bacteroidetes	cytophagia	cytophagales	cytophagaceae	ohtaekwangia	ohtaekwangia koreensis
bacteria	0.0001	verrucomicrobia	verrucomicrobiae	verrucomicrobiales	verrucomicrobiaceae	roseimicrobium	roseimicrobium gellanilyticum
bacteria	0.0001	planctomycetes	planctomycetia	planctomycetales	planctomycetaceae	singulisphaera	singulisphaera sp.
bacteria	0.0001	bacteroidetes	sphingobacteriia	sphingobacteriales	sphingobacteriaceae	pedobacter	pedobacter spp.
bacteria	0.0001	proteobacteria	alphaproteobacteria	rhodospirillales	acetobacteraceae	rhodovastum	rhodovastum spp.
bacteria	0.0001	firmicutes	clostridia	clostridiales	peptococcaceae	desulfitobacterium	desulfitobacterium spp.
bacteria	0.0001	proteobacteria	alphaproteobacteria	rhizobiales	hyphomicrobiaceae	hyphomicrobium	hyphomicrobium spp.
bacteria	0.0001	proteobacteria	gammaproteobacteria	alteromonadales	alteromonadaceae	saccharophagus	saccharophagus spp.
bacteria	0.0001	bacteroidetes	cytophagia	cytophagales	cytophagaceae	flexibacter	flexibacter spp.
bacteria	0.0001	bacteroidetes	sphingobacteriia	sphingobacteriales	chitinophagaceae	taibaiella	taibaiella sp.
bacteria	0.0001	proteobacteria	alphaproteobacteria	rhodospirillales	acetobacteraceae	gluconobacter	gluconobacter spp.
bacteria	0.0001	proteobacteria	alphaproteobacteria	rhizobiales	methylobacteriaceae	methylobacterium	methylobacterium tardum
bacteria	0.0001	actinobacteria	actinobacteria	actinomycetales	sporichthyaceae	sporichthya	sporichthya spp.
bacteria	0.0001	actinobacteria	actinobacteria	actinomycetales	micromonosporaceae	actinoplanes	actinoplanes spp.
bacteria	0.0001	actinobacteria	actinobacteria	solirubrobacterales	solirubrobacteraceae	solirubrobacter	solirubrobacter spp.
bacteria	0.0001	planctomycetes	planctomycetia	planctomycetales	planctomycetaceae	planctomyces	planctomyces spp.
bacteria	0.0001	proteobacteria	alphaproteobacteria	rhizobiales	methylobacteriaceae	microvirga	microvirga spp.
bacteria	0.0001	actinobacteria	actinobacteria	acidimicrobiales	iamiaceae	iamia	iamia spp.
bacteria	0.0001	acidobacteria	acidobacteriia	acidobacteriales	acidobacteriaceae	acidobacterium	acidobacterium spp.
bacteria	0.0001	chloroflexi	chloroflexia	chloroflexales	chloroflexaceae	chloroflexus	chloroflexus spp.
bacteria	0.0001	chloroflexi	chloroflexia	chloroflexales	chloroflexaceae	chloroflexus	chloroflexus spp.
bacteria	0.0001	chloroflexi	anaerolineae	anaerolineales	anaerolineaceae	anaerolinea	anaerolinea spp.
bacteria	0.0001	proteobacteria	deltaproteobacteria	desulfuromonadales	pelobacteraceae	pelobacter	pelobacter spp.
bacteria	0.0001	gemmatimonadetes	gemmatimonadetes	gemmatimonadales	gemmatimonadaceae	gemmatimonas	gemmatimonas spp.
bacteria	0.0001	proteobacteria	alphaproteobacteria	rhizobiales	rhizobiaceae	rhizobium	rhizobium sp.
bacteria	0.0001	proteobacteria	alphaproteobacteria	rhodospirillales	rhodospirillaceae	azospirillum	azospirillum spp.
bacteria	0.0001	bacteroidetes	cytophagia	cytophagales	cytophagaceae	sporocytophaga	sporocytophaga spp.
bacteria	0.0001	firmicutes	clostridia	thermoanaerobacterales	thermoanaerobacteraceae	moorella	moorella spp.
bacteria	0.0001	firmicutes	clostridia	clostridiales	clostridiaceae	clostridium	clostridium spp.
bacteria	0.0001	verrucomicrobia	verrucomicrobiae	verrucomicrobiales	verrucomicrobiaceae	verrucomicrobium	verrucomicrobium spp.
bacteria	0.0001	chloroflexi	chloroflexi	chloroflexi	chloroflexi	kouleothrix	kouleothrix spp.
bacteria	0.0001	verrucomicrobia	verrucomicrobiae	verrucomicrobiales	verrucomicrobiaceae	prosthecobacter	prosthecobacter spp.
bacteria	0.0001	planctomycetes	planctomycetia	planctomycetales	planctomycetaceae	zavarzinella	zavarzinella spp.
bacteria	0.0001	proteobacteria	gammaproteobacteria	xanthomonadales	sinobacteraceae	steroidobacter	steroidobacter spp.
bacteria	0.0001	actinobacteria	actinobacteria	actinomycetales	sporichthyaceae	sporichthya	sporichthya spp.
bacteria	0.0001	gemmatimonadetes	gemmatimonadetes	gemmatimonadales	gemmatimonadaceae	gemmatimonas	gemmatimonas spp.
bacteria	0.0001	fusobacteria	fusobacteriia	fusobacteriales	fusobacteriaceae	fusobacterium	fusobacterium spp.
bacteria	0.0001	bacteroidetes	cytophagia	cytophagales	cytophagaceae	ohtaekwangia	ohtaekwangia spp.
bacteria	0.0001	proteobacteria	gammaproteobacteria	chromatiales	chromatiaceae	nitrosococcus	nitrosococcus spp.
bacteria	0.0001	proteobacteria	alphaproteobacteria	sphingomonadales	sphingomonadaceae	sphingomonas	sphingomonas spp.
bacteria	0.0001	chloroflexi	dehalococcoidia	dehalococcoidales	dehalococcoidaceae	dehalococcoides	dehalococcoides spp.
bacteria	0.0001	actinobacteria	actinobacteria	actinomycetales	nocardioidaceae	nocardioides	nocardioides sp.
bacteria	0.0001	proteobacteria	alphaproteobacteria	rhizobiales	methylobacteriaceae	methylobacterium	methylobacterium spp.
bacteria	0.0001	actinobacteria	actinobacteria	solirubrobacterales	conexibacteraceae	conexibacter	conexibacter spp.
bacteria	0.0001	bacteroidetes	cytophagia	cytophagales	cytophagaceae	ohtaekwangia	ohtaekwangia spp.
bacteria	0.0001	proteobacteria	deltaproteobacteria	desulfuromonadales	pelobacteraceae	pelobacter	pelobacter spp.
bacteria	0.0001	planctomycetes	planctomycetia	planctomycetales	planctomycetaceae	blastopirellula	blastopirellula spp.
bacteria	0.0001	acidobacteria	holophagae	holophagales	holophagaceae	holophaga	holophaga spp.
bacteria	0.0001	proteobacteria	deltaproteobacteria	myxococcales	polyangiaceae	chondromyces	chondromyces spp.
bacteria	0.0001	bacteroidetes	cytophagia	cytophagales	cytophagaceae	ohtaekwangia	ohtaekwangia spp.
bacteria	0.0001	proteobacteria	gammaproteobacteria	xanthomonadales	sinobacteraceae	steroidobacter	steroidobacter spp.
bacteria	0.0001	proteobacteria	alphaproteobacteria	rhizobiales	hyphomicrobiaceae	rhodomicrobium	rhodomicrobium sp.
bacteria	0.0001	acidobacteria	holophagae	holophagales	holophagaceae	holophaga	holophaga sp.
bacteria	0.0001	planctomycetes	planctomycetia	planctomycetales	planctomycetaceae	gemmata	gemmata spp.
bacteria	0.0001	proteobacteria	alphaproteobacteria	rhodospirillales	rhodospirillaceae	rhodocista	rhodocista spp.
bacteria	0.0001	planctomycetes	planctomycetia	planctomycetales	planctomycetaceae	gemmata	gemmata spp.
bacteria	0.0001	proteobacteria	gammaproteobacteria	legionellales	coxiellaceae	coxiella	coxiella spp.
bacteria	0.0001	proteobacteria	gammaproteobacteria	pseudomonadales	pseudomonadaceae	pseudomonas	pseudomonas spp.
bacteria	0.0001	chloroflexi	chloroflexi	chloroflexi	chloroflexi	kouleothrix	kouleothrix spp.
bacteria	0.0001	actinobacteria	actinobacteria	rubrobacterales	rubrobacteraceae	rubrobacter	rubrobacter spp.
bacteria	0.0001	gemmatimonadetes	gemmatimonadetes	gemmatimonadales	gemmatimonadaceae	gemmatimonas	gemmatimonas spp.
bacteria	0.0001	proteobacteria	alphaproteobacteria	rhizobiales	methylobacteriaceae	methylobacterium	methylobacterium spp.
bacteria	0.0001	cyanobacteria	oscillatoriophycideae	oscillatoriales	microcoleaceae	microcoleus	microcoleus sp.
bacteria	0.0001	proteobacteria	alphaproteobacteria	sphingomonadales	sphingomonadaceae	sphingomonas	sphingomonas spp.
bacteria	0.0001	acidobacteria	holophagae	holophagales	holophagaceae	holophaga	holophaga spp.
bacteria	0.0001	nitrospirae	nitrospira	nitrospirales	nitrospiraceae	nitrospira	nitrospira spp.
bacteria	0.0001	chloroflexi	anaerolineae	anaerolineales	anaerolineaceae	anaerolinea	anaerolinea spp.
bacteria	0.0001	acidobacteria	acidobacteriia	acidobacteriales	acidobacteriaceae	acidobacterium	acidobacterium spp.
bacteria	0.0001	proteobacteria	gammaproteobacteria	xanthomonadales	xanthomonadaceae	dokdonella	dokdonella fugitiva
bacteria	0.0001	actinobacteria	actinobacteria	solirubrobacterales	solirubrobacteraceae	solirubrobacter	solirubrobacter spp.
bacteria	0.0001	chloroflexi	anaerolineae	anaerolineales	anaerolineaceae	anaerolinea	anaerolinea spp.
bacteria	0.0001	actinobacteria	actinobacteria	acidimicrobiales	acidimicrobiaceae	acidimicrobium	acidimicrobium spp.
bacteria	0.0001	actinobacteria	actinobacteria	actinomycetales	micromonosporaceae	catenuloplanes	catenuloplanes spp.
bacteria	0.0001	proteobacteria	alphaproteobacteria	rhizobiales	methylocystaceae	methylosinus	methylosinus spp.
bacteria	0.0001	bacteroidetes	sphingobacteriia	sphingobacteriales	chitinophagaceae	niastella	niastella spp.
bacteria	0.0001	proteobacteria	deltaproteobacteria	myxococcales	myxococcaceae	myxococcus	myxococcus spp.
bacteria	0.0001	bacteroidetes	cytophagia	cytophagales	cytophagaceae	flexibacter	flexibacter flexilis
bacteria	0.0001	proteobacteria	betaproteobacteria	burkholderiales	oxalobacteraceae	massilia	massilia sp.
bacteria	0.0001	proteobacteria	gammaproteobacteria	xanthomonadales	xanthomonadaceae	rhodanobacter	rhodanobacter spathiphylli
bacteria	0.0001	bacteroidetes	sphingobacteriia	sphingobacteriales	chitinophagaceae	terrimonas	terrimonas rubra
bacteria	0.0001	actinobacteria	actinobacteria	acidimicrobiales	acidimicrobiaceae	aciditerrimonas	aciditerrimonas sp.
bacteria	0.0001	proteobacteria	alphaproteobacteria	rhizobiales	beijerinckiaceae	methylocella	methylocella sp.
bacteria	0.0001	verrucomicrobia	verrucomicrobiae	verrucomicrobiales	verrucomicrobia subdivision 3	pedosphaera	pedosphaera spp.
bacteria	0.0001	proteobacteria	deltaproteobacteria	myxococcales	polyangiaceae	byssovorax	byssovorax spp.
bacteria	0.0001	proteobacteria	gammaproteobacteria	chromatiales	chromatiaceae	thiorhodovibrio	thiorhodovibrio spp.
bacteria	0.0001	firmicutes	bacilli	bacillales	bacillaceae	bacillus	bacillus shandongensis
bacteria	0.0001	acidobacteria	acidobacteriia	acidobacteriales	acidobacteriaceae	acidobacterium	acidobacterium spp.
bacteria	0.0001	proteobacteria	deltaproteobacteria	desulfuromonadales	geobacteraceae	geobacter	geobacter spp.
bacteria	0.0001	planctomycetes	phycisphaerae	phycisphaerales	phycisphaeraceae	phycisphaera	phycisphaera spp.
bacteria	0.0001	proteobacteria	alphaproteobacteria	rhizobiales	methylobacteriaceae	methylobacterium	methylobacterium spp.
bacteria	0.0001	proteobacteria	deltaproteobacteria	desulfuromonadales	geobacteraceae	geobacter	geobacter spp.
bacteria	0.0001	proteobacteria	betaproteobacteria	neisseriales	chromobacteriaceae	formivibrio	formivibrio citricus
bacteria	0.0001	proteobacteria	deltaproteobacteria	myxococcales	kofleriaceae	haliangium	haliangium spp.
bacteria	0.0001	bacteroidetes	cytophagia	cytophagales	cytophagaceae	ohtaekwangia	ohtaekwangia spp.
bacteria	0.0001	planctomycetes	planctomycetia	planctomycetales	planctomycetaceae	planctomyces	planctomyces spp.
bacteria	0.0001	proteobacteria	deltaproteobacteria	myxococcales	anaeromyxobacteraceae	anaeromyxobacter	anaeromyxobacter dehalogenans
bacteria	0.0001	proteobacteria	deltaproteobacteria	myxococcales	anaeromyxobacteraceae	anaeromyxobacter	anaeromyxobacter spp.
bacteria	0.0001	proteobacteria	deltaproteobacteria	myxococcales	kofleriaceae	haliangium	haliangium spp.
bacteria	0.0001	tenericutes	mollicutes	acholeplasmatales	acholeplasmataceae	candidatus phytoplasma	yucatan tomato phytoplasma
bacteria	0.0001	acidobacteria	acidobacteriia	acidobacteriales	acidobacteriaceae	acidobacterium	acidobacterium spp.
bacteria	0.0001	gemmatimonadetes	gemmatimonadetes	gemmatimonadales	gemmatimonadaceae	gemmatimonas	gemmatimonas spp.
bacteria	0.0001	acidobacteria	acidobacteriia	acidobacteriales	acidobacteriaceae	acidobacterium	acidobacterium spp.
bacteria	0.0001	proteobacteria	betaproteobacteria	burkholderiales	burkholderiaceae	burkholderia	burkholderia spp.
bacteria	0.0001	proteobacteria	betaproteobacteria	burkholderiales	burkholderiaceae	cupriavidus	cupriavidus spp.
bacteria	0.0001	verrucomicrobia	opitutae	opitutales	opitutaceae	opitutus	opitutus spp.
bacteria	0.0001	fibrobacteres	fibrobacteria	fibrobacterales	fibrobacteraceae	fibrobacter	fibrobacter spp.
bacteria	0.0001	bacteroidetes	sphingobacteriia	sphingobacteriales	chitinophagaceae	terrimonas	terrimonas spp.
bacteria	0.0001	actinobacteria	actinobacteria	actinomycetales	thermomonosporaceae	actinomadura	actinomadura sp.
bacteria	0.0001	acidobacteria	acidobacteriia	acidobacteriales	acidobacteriaceae	acidobacterium	acidobacterium spp.
bacteria	0.0001	actinobacteria	actinobacteria	actinomycetales	nocardioidaceae	nocardioides	nocardioides spp.
bacteria	0.0001	proteobacteria	deltaproteobacteria	desulfuromonadales	geobacteraceae	geothermobacter	geothermobacter spp.
bacteria	0.0001	proteobacteria	alphaproteobacteria	rhizobiales	phyllobacteriaceae	mesorhizobium	mesorhizobium spp.
bacteria	0.0001	gemmatimonadetes	gemmatimonadetes	gemmatimonadales	gemmatimonadaceae	gemmatimonas	gemmatimonas spp.
bacteria	0.0001	planctomycetes	phycisphaerae	phycisphaerales	phycisphaeraceae	phycisphaera	phycisphaera spp.
bacteria	0.0001	proteobacteria	deltaproteobacteria	myxococcales	polyangiaceae	byssovorax	byssovorax spp.
bacteria	0.0001	proteobacteria	alphaproteobacteria	rhodospirillales	acetobacteraceae	rhodopila	rhodopila globiformis
bacteria	0.0001	proteobacteria	alphaproteobacteria	rhizobiales	bradyrhizobiaceae	bradyrhizobium	bradyrhizobium spp.
bacteria	0.0001	actinobacteria	actinobacteria	rubrobacterales	rubrobacteraceae	rubrobacter	rubrobacter spp.
bacteria	0.0001	acidobacteria	holophagae	holophagales	holophagaceae	holophaga	holophaga spp.
bacteria	0.0001	bacteroidetes	sphingobacteriia	sphingobacteriales	sphingobacteriaceae	pedobacter	pedobacter spp.
bacteria	0.0001	actinobacteria	thermoleophilia	thermoleophilales	thermoleophilaceae	thermoleophilum	thermoleophilum spp.
bacteria	0.0001	acidobacteria	acidobacteriia	acidobacteriales	acidobacteriaceae	terriglobus	terriglobus spp.
bacteria	0.0001	proteobacteria	deltaproteobacteria	myxococcales	anaeromyxobacteraceae	anaeromyxobacter	anaeromyxobacter spp.
bacteria	0.0001	acidobacteria	acidobacteriia	acidobacteriales	acidobacteriaceae	acidobacterium	acidobacterium spp.
bacteria	0.0001	actinobacteria	actinobacteria	acidimicrobiales	acidimicrobiaceae	aciditerrimonas	aciditerrimonas spp.
bacteria	0.0001	proteobacteria	alphaproteobacteria	rhizobiales	methylocystaceae	methylocystis	methylocystis spp.
bacteria	0.0001	firmicutes	bacilli	bacillales	paenibacillaceae	paenibacillus	paenibacillus spp.
bacteria	0.0001	proteobacteria	deltaproteobacteria	desulfuromonadales	geobacteraceae	geobacter	geobacter spp.
bacteria	0.0001	gemmatimonadetes	gemmatimonadetes	gemmatimonadales	gemmatimonadaceae	gemmatimonas	gemmatimonas spp.
bacteria	0.0001	chloroflexi	dehalococcoidia	dehalococcoidales	dehalococcoidaceae	dehalococcoides	dehalococcoides spp.
bacteria	0.0001	bacteroidetes	sphingobacteriia	sphingobacteriales	sphingobacteriaceae	sphingobacterium	sphingobacterium sp.
bacteria	0.0001	proteobacteria	deltaproteobacteria	desulfuromonadales	geobacteraceae	geobacter	geobacter spp.
bacteria	0.0001	gemmatimonadetes	gemmatimonadetes	gemmatimonadales	gemmatimonadaceae	gemmatimonas	gemmatimonas spp.
bacteria	0.0001	bacteroidetes	cytophagia	cytophagales	cytophagaceae	ohtaekwangia	ohtaekwangia spp.
bacteria	0.0001	proteobacteria	betaproteobacteria	neisseriales	chromobacteriaceae	chromobacterium	chromobacterium spp.
bacteria	0.0001	proteobacteria	alphaproteobacteria	rhodospirillales	rhodospirillaceae	azospirillum	azospirillum spp.
bacteria	0.0001	proteobacteria	alphaproteobacteria	rhizobiales	rhizobiaceae	rhizobium	rhizobium spp.
bacteria	0.0001	bacteroidetes	sphingobacteriia	sphingobacteriales	chitinophagaceae	taibaiella	chitinophagaceae bacterium
bacteria	0.0001	proteobacteria	deltaproteobacteria	myxococcales	anaeromyxobacteraceae	anaeromyxobacter	anaeromyxobacter spp.
bacteria	0.0001	firmicutes	clostridia	clostridiales	clostridiaceae	clostridium	clostridium spp.
bacteria	0.0001	proteobacteria	alphaproteobacteria	rhizobiales	bradyrhizobiaceae	bradyrhizobium	bradyrhizobium elkanii
bacteria	0.0001	proteobacteria	alphaproteobacteria	rhizobiales	rhizobiaceae	rhizobium	rhizobium spp.
bacteria	0.0001	actinobacteria	actinobacteria	acidimicrobiales	acidimicrobiaceae	aciditerrimonas	aciditerrimonas spp.
bacteria	0.0001	bacteroidetes	sphingobacteriia	sphingobacteriales	sphingobacteriaceae	pedobacter	pedobacter spp.
bacteria	0.0001	gemmatimonadetes	gemmatimonadetes	gemmatimonadales	gemmatimonadaceae	gemmatimonas	gemmatimonas spp.
bacteria	0.0001	proteobacteria	deltaproteobacteria	syntrophobacterales	syntrophobacteraceae	syntrophobacter	syntrophobacter spp.
bacteria	0.0001	bacteroidetes	cytophagia	cytophagales	cytophagaceae	flexibacter	flexibacter spp.
bacteria	0.0001	bacteroidetes	sphingobacteriia	sphingobacteriales	chitinophagaceae	sediminibacterium	sediminibacterium sp.
bacteria	0.0001	planctomycetes	phycisphaerae	phycisphaerales	phycisphaeraceae	phycisphaera	phycisphaera spp.
bacteria	0.0001	proteobacteria	deltaproteobacteria	desulfuromonadales	geobacteraceae	geobacter	geobacter argillaceus
bacteria	0.0001	proteobacteria	alphaproteobacteria	sphingomonadales	sphingomonadaceae	sphingomonas	sphingomonas spp.
bacteria	0.0001	gemmatimonadetes	gemmatimonadetes	gemmatimonadales	gemmatimonadaceae	gemmatimonas	gemmatimonas spp.
bacteria	0.0001	acidobacteria	solibacteres	solibacterales	solibacteraceae	candidatus solibacter	uncultured solibacter sp.
bacteria	0.0001	acidobacteria	acidobacteriia	acidobacteriales	acidobacteriaceae	acidobacterium	acidobacterium spp.
bacteria	0.0001	actinobacteria	actinobacteria	solirubrobacterales	conexibacteraceae	conexibacter	conexibacter spp.
bacteria	0.0001	proteobacteria	gammaproteobacteria	xanthomonadales	xanthomonadaceae	stenotrophomonas	stenotrophomonas maltophilia
bacteria	0.0001	planctomycetes	phycisphaerae	phycisphaerales	phycisphaeraceae	phycisphaera	phycisphaera spp.
bacteria	0.0001	proteobacteria	deltaproteobacteria	myxococcales	anaeromyxobacteraceae	anaeromyxobacter	anaeromyxobacter spp.
bacteria	0.0001	gemmatimonadetes	gemmatimonadetes	gemmatimonadales	gemmatimonadaceae	gemmatimonas	gemmatimonas spp.
bacteria	0.0001	actinobacteria	actinobacteria	actinomycetales	frankiaceae	frankia	frankia spp.
bacteria	0.0001	verrucomicrobia	verrucomicrobiae	verrucomicrobiales	verrucomicrobiaceae	verrucomicrobium	verrucomicrobium spinosum
bacteria	0.0001	firmicutes	bacilli	bacillales	pasteuriaceae	pasteuria	pasteuria spp.
bacteria	0.0001	proteobacteria	betaproteobacteria	rhodocyclales	rhodocyclaceae	zoogloea	zoogloea ramigera
bacteria	0.0001	proteobacteria	deltaproteobacteria	myxococcales	kofleriaceae	haliangium	haliangium spp.
bacteria	0.0001	proteobacteria	gammaproteobacteria	xanthomonadales	xanthomonadaceae	lysobacter	lysobacter soli
bacteria	0.0001	planctomycetes	planctomycetia	planctomycetales	planctomycetaceae	gemmata	gemmata spp.
bacteria	0.0001	planctomycetes	planctomycetia	planctomycetales	planctomycetaceae	zavarzinella	zavarzinella spp.
bacteria	0.0001	verrucomicrobia	opitutae	opitutales	opitutaceae	opitutus	opitutus spp.
bacteria	0.0001	bacteroidetes	bacteroidetes	bacteroidetes	bacteroidetes	bifissio	bifissio spp.
bacteria	0.0001	proteobacteria	deltaproteobacteria	desulfuromonadales	pelobacteraceae	pelobacter	pelobacter spp.
bacteria	0.0001	proteobacteria	gammaproteobacteria	xanthomonadales	xanthomonadaceae	lysobacter	lysobacter enzymogenes
bacteria	0.0001	nitrospirae	nitrospira	nitrospirales	nitrospiraceae	nitrospira	nitrospira spp.
bacteria	0.0001	proteobacteria	alphaproteobacteria	rhizobiales	hyphomicrobiaceae	pedomicrobium	pedomicrobium manganicum
bacteria	0.0001	proteobacteria	deltaproteobacteria	myxococcales	anaeromyxobacteraceae	anaeromyxobacter	anaeromyxobacter spp.
bacteria	0.0001	proteobacteria	alphaproteobacteria	rhodospirillales	rhodospirillaceae	dongia	dongia spp.
bacteria	0.0001	actinobacteria	actinobacteria	actinomycetales	frankiaceae	frankia	frankia spp.
bacteria	0.0001	proteobacteria	alphaproteobacteria	pelagibacterales	pelagibacteraceae	candidatus pelagibacter	candidatus pelagibacter ubique
bacteria	0.0001	planctomycetes	planctomycetia	planctomycetales	planctomycetaceae	blastopirellula	blastopirellula spp.
bacteria	0.0001	firmicutes	bacilli	bacillales	paenibacillaceae	ammoniphilus	ammoniphilus spp.
bacteria	0.0001	planctomycetes	planctomycetia	planctomycetales	planctomycetaceae	planctomyces	planctomyces spp.
bacteria	0.0001	proteobacteria	deltaproteobacteria	myxococcales	kofleriaceae	kofleria	kofleria spp.
bacteria	0.0001	proteobacteria	deltaproteobacteria	myxococcales	polyangiaceae	byssovorax	byssovorax spp.
bacteria	0.0001	proteobacteria	betaproteobacteria	burkholderiales	burkholderiaceae	burkholderia	burkholderia spp.
bacteria	0.0001	bacteroidetes	flavobacteriia	flavobacteriales	cryomorphaceae	crocinitomix	crocinitomix spp.
bacteria	0.0001	planctomycetes	planctomycetia	planctomycetales	planctomycetaceae	gemmata	gemmata spp.
bacteria	0.0001	proteobacteria	deltaproteobacteria	myxococcales	kofleriaceae	haliangium	haliangium spp.
bacteria	0.0001	actinobacteria	actinobacteria	gaiellales	gaiellaceae	gaiella	gaiella spp.
bacteria	0.0001	proteobacteria	alphaproteobacteria	caulobacterales	caulobacteraceae	phenylobacterium	phenylobacterium spp.
bacteria	0.0001	proteobacteria	deltaproteobacteria	desulfuromonadales	geobacteraceae	geothermobacter	geothermobacter spp.
bacteria	0.0001	bacteroidetes	bacteroidia	bacteroidales	bacteroidaceae	bacteroides	bacteroides spp.
bacteria	0.0001	planctomycetes	planctomycetia	planctomycetales	planctomycetaceae	rhodopirellula	rhodopirellula spp.
bacteria	0.0001	proteobacteria	alphaproteobacteria	rhizobiales	rhizobiaceae	sinorhizobium	sinorhizobium spp.
bacteria	0.0001	planctomycetes	planctomycetia	planctomycetales	planctomycetaceae	zavarzinella	zavarzinella spp.
bacteria	0.0001	cyanobacteria	oscillatoriophycideae	chroococcales	cyanobacteriaceae	cyanobacterium	cyanobacterium spp.
bacteria	0.0001	bacteroidetes	sphingobacteriia	sphingobacteriales	sphingobacteriaceae	sphingobacterium	sphingobacterium spp.
bacteria	0.0001	bacteroidetes	sphingobacteriia	sphingobacteriales	sphingobacteriaceae	sphingobacterium	sphingobacterium spp.
bacteria	0.0001	planctomycetes	planctomycetia	planctomycetales	planctomycetaceae	planctomyces	planctomyces spp.
bacteria	0.0001	proteobacteria	deltaproteobacteria	myxococcales	kofleriaceae	kofleria	kofleria spp.
bacteria	0.0001	chloroflexi	chloroflexia	chloroflexales	chloroflexaceae	chloroflexus	chloroflexus spp.
bacteria	0.0001	proteobacteria	deltaproteobacteria	myxococcales	polyangiaceae	chondromyces	chondromyces crocatus
bacteria	0.0001	bacteroidetes	sphingobacteriia	sphingobacteriales	chitinophagaceae	terrimonas	terrimonas spp.
bacteria	0.0001	chloroflexi	anaerolineae	anaerolineales	anaerolineaceae	bellilinea	bellilinea spp.
bacteria	0.0001	verrucomicrobia	verrucomicrobiae	verrucomicrobiales	verrucomicrobiaceae	luteolibacter	luteolibacter spp.
bacteria	0.0001	acidobacteria	holophagae	holophagales	holophagaceae	holophaga	holophaga spp.
bacteria	0.0001	planctomycetes	planctomycetia	planctomycetales	planctomycetaceae	zavarzinella	zavarzinella spp.
bacteria	0.0001	bacteroidetes	sphingobacteriia	sphingobacteriales	chitinophagaceae	chitinophaga	chitinophaga spp.
bacteria	0.0001	acidobacteria	acidobacteriia	acidobacteriales	acidobacteriaceae	acidobacterium	acidobacterium spp.
bacteria	0.0001	bacteroidetes	sphingobacteriia	sphingobacteriales	chitinophagaceae	flavisolibacter	flavisolibacter spp.
bacteria	0.0001	proteobacteria	deltaproteobacteria	desulfuromonadales	geobacteraceae	geobacter	geobacter spp.
bacteria	0.0001	nitrospirae	nitrospira	nitrospirales	nitrospiraceae	nitrospira	nitrospira spp.
bacteria	0.0001	proteobacteria	deltaproteobacteria	myxococcales	anaeromyxobacteraceae	anaeromyxobacter	anaeromyxobacter spp.
bacteria	0.0001	gemmatimonadetes	gemmatimonadetes	gemmatimonadales	gemmatimonadaceae	gemmatimonas	gemmatimonas spp.
bacteria	0.0001	proteobacteria	deltaproteobacteria	desulfuromonadales	geobacteraceae	geobacter	geobacter sp.
bacteria	0.0001	planctomycetes	phycisphaerae	phycisphaerales	phycisphaeraceae	phycisphaera	phycisphaera spp.
bacteria	0.0001	bacteroidetes	sphingobacteriia	sphingobacteriales	sphingobacteriaceae	mucilaginibacter	mucilaginibacter sp.
bacteria	0.0001	proteobacteria	deltaproteobacteria	myxococcales	myxococcaceae	myxococcus	myxococcus spp.
bacteria	0.0001	acidobacteria	acidobacteriia	acidobacteriales	acidobacteriaceae	acidobacterium	acidobacterium spp.
bacteria	0.0001	proteobacteria	gammaproteobacteria	chromatiales	chromatiaceae	nitrosococcus	nitrosococcus spp.
bacteria	0.0001	actinobacteria	actinobacteria	actinomycetales	streptomycetaceae	streptomyces	streptomyces scabrisporus
bacteria	0.0001	proteobacteria	alphaproteobacteria	rhodospirillales	rhodospirillaceae	rhodocista	rhodocista spp.
bacteria	0.0001	proteobacteria	deltaproteobacteria	myxococcales	kofleriaceae	kofleria	kofleria spp.
bacteria	0.0001	proteobacteria	deltaproteobacteria	myxococcales	polyangiaceae	byssovorax	byssovorax spp.
bacteria	0.0001	proteobacteria	alphaproteobacteria	rhizobiales	beijerinckiaceae	beijerinckia	beijerinckia spp.
bacteria	0.0001	actinobacteria	actinobacteria	actinomycetales	mycobacteriaceae	mycobacterium	mycobacterium sp.
bacteria	0.0001	chloroflexi	anaerolineae	anaerolineales	anaerolineaceae	longilinea	longilinea spp.
bacteria	0.0001	verrucomicrobia	verrucomicrobiae	verrucomicrobiales	verrucomicrobiaceae	verrucomicrobium	verrucomicrobium spp.
bacteria	0.0001	proteobacteria	alphaproteobacteria	rhizobiales	beijerinckiaceae	chelatococcus	chelatococcus spp.
bacteria	0.0001	bacteroidetes	sphingobacteriia	sphingobacteriales	chitinophagaceae	chitinophaga	chitinophaga pinensis
bacteria	0.0001	proteobacteria	alphaproteobacteria	caulobacterales	caulobacteraceae	phenylobacterium	phenylobacterium spp.
bacteria	0.0001	bacteroidetes	cytophagia	cytophagales	cytophagaceae	ohtaekwangia	ohtaekwangia spp.
bacteria	0.0001	proteobacteria	gammaproteobacteria	pseudomonadales	pseudomonadaceae	pseudomonas	pseudomonas spp.
bacteria	0.0001	bacteroidetes	sphingobacteriia	sphingobacteriales	chitinophagaceae	flavisolibacter	flavisolibacter spp.
bacteria	0.0001	planctomycetes	planctomycetia	planctomycetales	planctomycetaceae	planctomyces	planctomyces spp.
bacteria	0.0001	bacteroidetes	bacteroidia	bacteroidales	bacteroidaceae	bacteroides	bacteroides spp.
bacteria	0.0001	planctomycetes	planctomycetia	planctomycetales	planctomycetaceae	blastopirellula	blastopirellula spp.
bacteria	0.0001	proteobacteria	alphaproteobacteria	rhodobacterales	rhodobacteraceae	roseibium	roseibium sp.
bacteria	0.0001	bacteroidetes	cytophagia	cytophagales	cytophagaceae	cytophaga	cytophaga spp.
bacteria	0.0001	gemmatimonadetes	gemmatimonadetes	gemmatimonadales	gemmatimonadaceae	gemmatimonas	gemmatimonas spp.
bacteria	0.0001	chloroflexi	dehalococcoidia	dehalococcoidia	dehalococcoidia	dehalogenimonas	dehalogenimonas spp.
bacteria	0.0001	firmicutes	bacilli	bacillales	paenibacillaceae	paenibacillus	paenibacillus chondroitinus
bacteria	0.0001	acidobacteria	holophagae	holophagales	holophagaceae	holophaga	holophaga spp.
bacteria	0.0001	chloroflexi	anaerolineae	anaerolineales	anaerolineaceae	bellilinea	bellilinea spp.
bacteria	0.0001	proteobacteria	betaproteobacteria	burkholderiales	comamonadaceae	acidovorax	acidovorax spp.
bacteria	0.0001	proteobacteria	deltaproteobacteria	myxococcales	anaeromyxobacteraceae	anaeromyxobacter	anaeromyxobacter spp.
bacteria	0.0001	gemmatimonadetes	gemmatimonadetes	gemmatimonadales	gemmatimonadaceae	gemmatimonas	gemmatimonas spp.
bacteria	0.0001	firmicutes	clostridia	clostridiales	clostridiaceae	clostridium	clostridium spp.
bacteria	0.0001	acidobacteria	holophagae	holophagales	holophagaceae	holophaga	holophaga spp.
bacteria	0.0001	proteobacteria	alphaproteobacteria	sphingomonadales	sphingomonadaceae	sandarakinorhabdus	sandarakinorhabdus spp.
bacteria	0.0001	actinobacteria	actinobacteria	acidimicrobiales	acidimicrobiaceae	ferrimicrobium	ferrimicrobium spp.
bacteria	0.0001	proteobacteria	betaproteobacteria	burkholderiales	burkholderiaceae	burkholderia	burkholderia spp.
bacteria	0.0001	planctomycetes	phycisphaerae	phycisphaerales	phycisphaeraceae	phycisphaera	phycisphaera spp.
bacteria	0.0001	firmicutes	clostridia	clostridiales	eubacteriaceae	eubacterium	eubacterium sp.
bacteria	0.0001	proteobacteria	betaproteobacteria	rhodocyclales	rhodocyclaceae	sulfuritalea	sulfuritalea spp.
bacteria	0.0001	verrucomicrobia	verrucomicrobiae	verrucomicrobiales	verrucomicrobiaceae	verrucomicrobium	verrucomicrobium spp.
bacteria	0.0001	acidobacteria	acidobacteriia	acidobacteriales	acidobacteriaceae	acidobacterium	acidobacterium spp.
bacteria	0.0001	firmicutes	bacilli	bacillales	bacillaceae	bacillus	bacillus spp.
bacteria	0.0001	proteobacteria	deltaproteobacteria	myxococcales	kofleriaceae	haliangium	haliangium spp.
bacteria	0.0001	actinobacteria	actinobacteria	actinomycetales	micrococcaceae	arthrobacter	arthrobacter spp.
bacteria	0.0001	firmicutes	clostridia	clostridiales	clostridiaceae	clostridium	clostridium bowmanii
bacteria	0.0001	bacteroidetes	sphingobacteriia	sphingobacteriales	chitinophagaceae	ferruginibacter	ferruginibacter sp.
bacteria	0.0001	chloroflexi	dehalococcoidia	dehalococcoidales	dehalococcoidaceae	dehalococcoides	dehalococcoides spp.
bacteria	0.0001	proteobacteria	deltaproteobacteria	bdellovibrionales	bdellovibrionaceae	bdellovibrio	bdellovibrio spp.
bacteria	0.0001	proteobacteria	betaproteobacteria	burkholderiales	burkholderiaceae	burkholderia	burkholderia spp.
bacteria	0.0001	gemmatimonadetes	gemmatimonadetes	gemmatimonadales	gemmatimonadaceae	gemmatimonas	gemmatimonas spp.
bacteria	0.0001	planctomycetes	planctomycetia	planctomycetales	planctomycetaceae	pirellula	pirellula spp.
bacteria	0.0001	planctomycetes	planctomycetia	planctomycetales	planctomycetaceae	pirellula	pirellula spp.
bacteria	0.0001	proteobacteria	betaproteobacteria	burkholderiales	burkholderiaceae	ralstonia	ralstonia spp.
bacteria	0.0001	chloroflexi	caldilineae	caldilineales	caldilineaceae	caldilinea	caldilinea spp.
bacteria	0.0001	proteobacteria	deltaproteobacteria	myxococcales	anaeromyxobacteraceae	anaeromyxobacter	anaeromyxobacter spp.
bacteria	0.0001	acidobacteria	holophagae	holophagales	holophagaceae	holophaga	holophaga spp.
bacteria	0.0001	verrucomicrobia	verrucomicrobiae	verrucomicrobiales	verrucomicrobiaceae	verrucomicrobium	verrucomicrobium spp.
bacteria	0.0001	bacteroidetes	sphingobacteriia	sphingobacteriales	chitinophagaceae	niastella	niastella sp.
bacteria	0.0001	gemmatimonadetes	gemmatimonadetes	gemmatimonadales	gemmatimonadaceae	gemmatimonas	gemmatimonas spp.
bacteria	0.0001	proteobacteria	alphaproteobacteria	rhizobiales	phyllobacteriaceae	aminobacter	aminobacter sp.
bacteria	0.0001	proteobacteria	alphaproteobacteria	rhizobiales	methylocystaceae	methylosinus	methylosinus sporium
bacteria	0.0001	actinobacteria	actinobacteria	solirubrobacterales	conexibacteraceae	conexibacter	conexibacter spp.
bacteria	0.0001	actinobacteria	actinobacteria	actinomycetales	nocardioidaceae	nocardioides	nocardioides maritimus
bacteria	0.0001	chloroflexi	dehalococcoidia	dehalococcoidales	dehalococcoidaceae	dehalococcoides	dehalococcoides spp.
bacteria	0.0001	proteobacteria	alphaproteobacteria	rhodospirillales	rhodospirillales	reyranella	reyranella soli
bacteria	0.0001	planctomycetes	planctomycetia	planctomycetales	planctomycetaceae	rhodopirellula	rhodopirellula spp.
bacteria	0.0001	bacteroidetes	cytophagia	cytophagales	cytophagaceae	ohtaekwangia	ohtaekwangia spp.
bacteria	0.0001	proteobacteria	alphaproteobacteria	rhizobiales	methylobacteriaceae	microvirga	microvirga spp.
bacteria	0.0001	bacteroidetes	flavobacteriia	flavobacteriales	flavobacteriaceae	flavobacterium	flavobacterium spp.
bacteria	0.0001	chloroflexi	chloroflexi	chloroflexi	chloroflexi	kouleothrix	kouleothrix spp.
bacteria	0.0001	firmicutes	clostridia	thermoanaerobacterales	thermoanaerobacteraceae	caldanaerobacter	caldanaerobacter spp.
bacteria	0.0001	verrucomicrobia	verrucomicrobiae	verrucomicrobiales	verrucomicrobiaceae	verrucomicrobium	verrucomicrobium spp.
bacteria	0.0001	proteobacteria	deltaproteobacteria	myxococcales	anaeromyxobacteraceae	anaeromyxobacter	anaeromyxobacter spp.
bacteria	0.0001	firmicutes	clostridia	clostridiales	clostridiaceae	clostridium	clostridium saccharoperbutylacetonicum
bacteria	0.0001	proteobacteria	alphaproteobacteria	caulobacterales	caulobacteraceae	caulobacter	caulobacter spp.
bacteria	0.0001	firmicutes	clostridia	clostridiales	clostridiaceae	clostridium	clostridium spp.
bacteria	0.0001	acidobacteria	solibacteres	solibacterales	solibacteraceae	candidatus solibacter	uncultured candidatus solibacter sp.
bacteria	0.0001	proteobacteria	betaproteobacteria	methylophilales	methylophilaceae	methylophilus	methylophilus spp.
bacteria	0.0001	proteobacteria	deltaproteobacteria	myxococcales	nannocystaceae	plesiocystis	plesiocystis spp.
bacteria	0.0001	acidobacteria	solibacteres	solibacterales	solibacteraceae	candidatus solibacter	uncultured candidatus solibacter sp.
bacteria	0.0001	proteobacteria	deltaproteobacteria	myxococcales	polyangiaceae	byssovorax	byssovorax spp.
bacteria	0.0001	firmicutes	clostridia	clostridiales	lachnospiraceae	cellulosilyticum	cellulosilyticum spp.
bacteria	0.0001	verrucomicrobia	opitutae	opitutales	opitutaceae	opitutus	opitutus spp.
bacteria	0.0001	verrucomicrobia	verrucomicrobiae	verrucomicrobiales	verrucomicrobiaceae	prosthecobacter	prosthecobacter spp.
bacteria	0.0001	proteobacteria	alphaproteobacteria	sphingomonadales	sphingomonadaceae	novosphingobium	novosphingobium spp.
bacteria	0.0001	firmicutes	clostridia	clostridiales	clostridiaceae	clostridium	clostridium spp.
bacteria	0.0001	proteobacteria	deltaproteobacteria	myxococcales	polyangiaceae	byssovorax	byssovorax spp.
bacteria	0.0001	planctomycetes	planctomycetia	candidatus brocadiales	candidatus brocadiaceae	candidatus brocadia	uncultured candidatus brocadia sp.
bacteria	0.0001	firmicutes	clostridia	clostridiales	syntrophomonadaceae	syntrophomonas	syntrophomonas spp.
bacteria	0.0001	proteobacteria	alphaproteobacteria	rhodospirillales	acetobacteraceae	stella	stella spp.
bacteria	0.0001	proteobacteria	alphaproteobacteria	sphingomonadales	sphingomonadaceae	sphingomonas	sphingomonas spp.
bacteria	0.0001	proteobacteria	alphaproteobacteria	rhizobiales	rhizobiales	nordella	nordella spp.
bacteria	0.0001	planctomycetes	planctomycetia	planctomycetales	planctomycetaceae	gemmata	gemmata spp.
bacteria	0.0001	planctomycetes	planctomycetia	planctomycetales	planctomycetaceae	blastopirellula	blastopirellula spp.
bacteria	0.0001	verrucomicrobia	opitutae	opitutales	opitutaceae	opitutus	opitutus spp.
bacteria	0.0001	proteobacteria	alphaproteobacteria	rhodospirillales	acetobacteraceae	belnapia	belnapia spp.
bacteria	0.0001	actinobacteria	actinobacteria	actinomycetales	mycobacteriaceae	mycobacterium	mycobacterium sp.
bacteria	0.0001	actinobacteria	actinobacteria	actinomycetales	streptomycetaceae	streptomyces	streptomyces roseoverticillatus
bacteria	0.0001	bacteroidetes	cytophagia	cytophagales	cytophagaceae	cytophaga	cytophaga spp.
bacteria	0.0001	proteobacteria	gammaproteobacteria	xanthomonadales	sinobacteraceae	steroidobacter	steroidobacter spp.
bacteria	0.0001	acidobacteria	acidobacteriia	acidobacteriales	acidobacteriaceae	acidobacterium	acidobacterium spp.
bacteria	0.0001	verrucomicrobia	verrucomicrobiae	verrucomicrobiales	verrucomicrobiaceae	verrucomicrobium	verrucomicrobium spp.
bacteria	0.0001	proteobacteria	alphaproteobacteria	caulobacterales	caulobacteraceae	phenylobacterium	phenylobacterium sp.
bacteria	0.0001	proteobacteria	deltaproteobacteria	desulfuromonadales	pelobacteraceae	pelobacter	pelobacter spp.
bacteria	0.0001	bacteroidetes	cytophagia	cytophagales	cytophagaceae	flexibacter	flexibacter spp.
bacteria	0.0001	bacteroidetes	sphingobacteriia	sphingobacteriales	sphingobacteriaceae	mucilaginibacter	mucilaginibacter sp.
bacteria	0.0001	proteobacteria	alphaproteobacteria	rhodospirillales	acetobacteraceae	gluconobacter	gluconobacter spp.
bacteria	0.0001	actinobacteria	actinobacteria	acidimicrobiales	acidimicrobiaceae	ilumatobacter	ilumatobacter spp.
bacteria	0.0001	ignavibacteriae	ignavibacteria	ignavibacteriales	melioribacteraceae	melioribacter	melioribacter spp.
bacteria	0.0001	chloroflexi	thermomicrobia	sphaerobacterales	sphaerobacteraceae	sphaerobacter	sphaerobacter spp.
bacteria	0.0001	bacteroidetes	sphingobacteriia	sphingobacteriales	sphingobacteriaceae	sphingobacterium	sphingobacterium sp.
bacteria	0.0001	bacteroidetes	flavobacteriia	flavobacteriales	cryomorphaceae	fluviicola	fluviicola taffensis
bacteria	0.0001	proteobacteria	alphaproteobacteria	rhodospirillales	acetobacteraceae	stella	stella spp.
bacteria	0.0001	gemmatimonadetes	gemmatimonadetes	gemmatimonadales	gemmatimonadaceae	gemmatimonas	gemmatimonas spp.
bacteria	0.0001	proteobacteria	alphaproteobacteria	rhodospirillales	rhodospirillales	reyranella	reyranella massiliensis
bacteria	0.0001	armatimonadetes	fimbriimonadia	fimbriimonadales	fimbriimonadaceae	fimbriimonas	fimbriimonas ginsengisoli
bacteria	0.0001	proteobacteria	deltaproteobacteria	myxococcales	polyangiaceae	polyangium	polyangium spp.
bacteria	0.0001	firmicutes	bacilli	bacillales	listeriaceae	listeria	listeria floridensis
bacteria	0.0001	gemmatimonadetes	gemmatimonadetes	gemmatimonadales	gemmatimonadaceae	gemmatimonas	gemmatimonas spp.
bacteria	0.0001	planctomycetes	planctomycetia	planctomycetales	planctomycetaceae	planctomyces	planctomyces spp.
bacteria	0.0001	planctomycetes	planctomycetia	planctomycetales	planctomycetaceae	pirellula	pirellula spp.
bacteria	0.0001	proteobacteria	deltaproteobacteria	syntrophobacterales	syntrophaceae	desulfomonile	desulfomonile spp.
bacteria	0.0001	acidobacteria	acidobacteriia	acidobacteriales	acidobacteriaceae	acidobacterium	acidobacterium spp.
bacteria	0.0001	verrucomicrobia	verrucomicrobiae	verrucomicrobiales	verrucomicrobiaceae	prosthecobacter	prosthecobacter vanneervenii
bacteria	0.0001	bacteroidetes	sphingobacteriia	sphingobacteriales	chitinophagaceae	filimonas	filimonas sp.
bacteria	0.0001	proteobacteria	alphaproteobacteria	sphingomonadales	sphingomonadaceae	blastomonas	blastomonas spp.
bacteria	0.0001	chloroflexi	chloroflexia	chloroflexales	chloroflexaceae	chloroflexus	chloroflexus spp.
bacteria	0.0001	firmicutes	clostridia	clostridiales	clostridiaceae	clostridium	clostridium spp.
bacteria	0.0001	bacteroidetes	sphingobacteriia	sphingobacteriales	sphingobacteriaceae	solitalea	solitalea canadensis
bacteria	0.0001	proteobacteria	betaproteobacteria	nitrosomonadales	nitrosomonadaceae	nitrosovibrio	nitrosovibrio spp.
bacteria	0.0001	chloroflexi	chloroflexia	chloroflexales	chloroflexaceae	chloroflexus	chloroflexus spp.
bacteria	0.0001	proteobacteria	alphaproteobacteria	rhodospirillales	acetobacteraceae	roseococcus	roseococcus spp.
bacteria	0.0001	proteobacteria	betaproteobacteria	neisseriales	chromobacteriaceae	chromobacterium	chromobacterium spp.
bacteria	0.0001	chloroflexi	chloroflexia	chloroflexales	chloroflexaceae	chloroflexus	chloroflexus spp.
bacteria	0.0001	proteobacteria	alphaproteobacteria	alphaproteobacteria	alphaproteobacteria	micavibrio	micavibrio aeruginosavorus
bacteria	0.0001	proteobacteria	deltaproteobacteria	desulfuromonadales	geobacteraceae	geobacter	geobacter spp.
bacteria	0.0001	planctomycetes	planctomycetia	candidatus brocadiales	candidatus brocadiaceae	candidatus kuenenia	uncultured candidatus kuenenia sp.
bacteria	0.0001	bacteroidetes	sphingobacteriia	sphingobacteriales	sphingobacteriaceae	pedobacter	pedobacter spp.
bacteria	0.0001	planctomycetes	planctomycetia	planctomycetales	planctomycetaceae	pirellula	pirellula sp.
bacteria	0.0001	proteobacteria	alphaproteobacteria	rhodospirillales	rhodospirillaceae	defluviicoccus	defluviicoccus spp.
bacteria	0.0001	actinobacteria	actinobacteria	rubrobacterales	rubrobacteraceae	rubrobacter	rubrobacter spp.
bacteria	0.0001	actinobacteria	actinobacteria	actinomycetales	micrococcaceae	arthrobacter	arthrobacter spp.
bacteria	0.0001	proteobacteria	alphaproteobacteria	rhodobacterales	hyphomonadaceae	hyphomonas	hyphomonas spp.
bacteria	0.0001	proteobacteria	gammaproteobacteria	chromatiales	ectothiorhodospiraceae	alkalilimnicola	alkalilimnicola spp.
bacteria	0.0001	acidobacteria	acidobacteriia	acidobacteriales	acidobacteriaceae	acidobacterium	acidobacterium spp.
bacteria	0.0001	actinobacteria	actinobacteria	acidimicrobiales	iamiaceae	iamia	iamia spp.
bacteria	0.0001	proteobacteria	deltaproteobacteria	desulfuromonadales	pelobacteraceae	pelobacter	pelobacter spp.
bacteria	0.0001	proteobacteria	alphaproteobacteria	sphingomonadales	sphingomonadaceae	kaistobacter	kaistobacter spp.
bacteria	0.0001	proteobacteria	alphaproteobacteria	rhizobiales	methylobacteriaceae	microvirga	microvirga spp.
bacteria	0.0001	acidobacteria	solibacteres	solibacterales	solibacteraceae	candidatus solibacter	uncultured solibacter sp.
bacteria	0.0001	actinobacteria	actinobacteria	solirubrobacterales	conexibacteraceae	conexibacter	conexibacter spp.
bacteria	0.0001	acidobacteria	acidobacteriia	acidobacteriales	acidobacteriaceae	acidobacterium	acidobacterium spp.
bacteria	0.0001	proteobacteria	alphaproteobacteria	rhizobiales	rhizobiales	vasilyevaea	vasilyevaea spp.
bacteria	0.0001	bacteroidetes	sphingobacteriia	sphingobacteriales	chitinophagaceae	chitinophaga	chitinophaga arvensicola
bacteria	0.0001	chloroflexi	chloroflexia	chloroflexales	roseiflexaceae	roseiflexus	roseiflexus spp.
bacteria	0.0001	proteobacteria	deltaproteobacteria	desulfuromonadales	geobacteraceae	geobacter	geobacter spp.
bacteria	0.0001	proteobacteria	alphaproteobacteria	rhizobiales	methylocystaceae	methylocystis	methylocystis spp.
bacteria	0.0001	proteobacteria	deltaproteobacteria	myxococcales	anaeromyxobacteraceae	anaeromyxobacter	anaeromyxobacter spp.
bacteria	0.0001	proteobacteria	betaproteobacteria	burkholderiales	burkholderiaceae	burkholderia	burkholderia spp.
bacteria	0.0001	chloroflexi	chloroflexia	chloroflexales	chloroflexaceae	chloroflexus	chloroflexus spp.
bacteria	0.0001	planctomycetes	planctomycetia	planctomycetales	planctomycetaceae	gemmata	gemmata sp.
bacteria	0.0001	acidobacteria	acidobacteriia	acidobacteriales	acidobacteriaceae	acidobacterium	acidobacterium spp.
bacteria	0.0001	proteobacteria	alphaproteobacteria	rhizobiales	rhizobiaceae	kaistia	kaistia sp.
bacteria	0.0001	bacteroidetes	flavobacteriia	flavobacteriales	cryomorphaceae	crocinitomix	crocinitomix spp.
bacteria	0.0001	proteobacteria	alphaproteobacteria	caulobacterales	caulobacteraceae	brevundimonas	brevundimonas variabilis
bacteria	0.0001	verrucomicrobia	opitutae	opitutales	opitutaceae	opitutus	opitutus spp.
bacteria	0.0001	proteobacteria	alphaproteobacteria	rhizobiales	methylobacteriaceae	methylobacterium	methylobacterium spp.
bacteria	0.0001	bacteroidetes	flavobacteriia	flavobacteriales	cryomorphaceae	fluviicola	fluviicola spp.
bacteria	0.0001	cyanobacteria	cyanobacteria	syneschococcales	leptolyngbyaceae	leptolyngbya	leptolyngbya spp.
bacteria	0.0001	chloroflexi	thermomicrobia	sphaerobacterales	sphaerobacteraceae	sphaerobacter	sphaerobacter spp.
bacteria	0.0001	acidobacteria	acidobacteriia	acidobacteriales	acidobacteriaceae	acidobacterium	acidobacterium spp.
bacteria	0.0001	proteobacteria	alphaproteobacteria	rhodospirillales	rhodospirillaceae	rhodocista	rhodocista spp.
bacteria	0.0001	proteobacteria	gammaproteobacteria	chromatiales	ectothiorhodospiraceae	thioalkalivibrio	thioalkalivibrio nitratireducens
bacteria	0.0001	verrucomicrobia	verrucomicrobiae	verrucomicrobiales	verrucomicrobiaceae	roseimicrobium	roseimicrobium gellanilyticum
bacteria	0.0001	proteobacteria	deltaproteobacteria	myxococcales	anaeromyxobacteraceae	anaeromyxobacter	anaeromyxobacter spp.
bacteria	0.0001	chloroflexi	chloroflexia	chloroflexales	chloroflexaceae	chloroflexus	chloroflexus spp.
bacteria	0.0001	planctomycetes	planctomycetia	planctomycetales	planctomycetaceae	pirellula	pirellula spp.
bacteria	0.0001	proteobacteria	deltaproteobacteria	myxococcales	anaeromyxobacteraceae	anaeromyxobacter	anaeromyxobacter spp.
bacteria	0.0001	planctomycetes	planctomycetia	planctomycetales	planctomycetaceae	pirellula	pirellula spp.
bacteria	0.0001	proteobacteria	deltaproteobacteria	desulfuromonadales	geobacteraceae	geobacter	geobacter spp.
bacteria	0.0001	chloroflexi	chloroflexia	chloroflexales	chloroflexaceae	chloroflexus	chloroflexus spp.
bacteria	0.0001	bacteroidetes	flavobacteriia	flavobacteriales	flavobacteriaceae	flavobacterium	flavobacterium_like sp.
bacteria	0.0001	proteobacteria	deltaproteobacteria	myxococcales	anaeromyxobacteraceae	anaeromyxobacter	anaeromyxobacter spp.
bacteria	0.0001	acidobacteria	acidobacteriia	acidobacteriales	acidobacteriaceae	acidobacterium	acidobacterium spp.
bacteria	0.0001	cyanobacteria	oscillatoriophycideae	oscillatoriales	microcoleaceae	microcoleus	microcoleus vaginatus
bacteria	0.0001	proteobacteria	alphaproteobacteria	rhizobiales	phyllobacteriaceae	mesorhizobium	mesorhizobium spp.
bacteria	0.0001	chlamydiae	chlamydiia	chlamydiales	chlamydiaceae	chlamydia	chlamydia spp.
bacteria	0.0001	synergistetes	synergistia	synergistales	synergistaceae	thermanaerovibrio	thermanaerovibrio acidaminovorans
bacteria	0.0001	proteobacteria	deltaproteobacteria	desulfuromonadales	geobacteraceae	geobacter	geobacter spp.
bacteria	0.0001	bacteroidetes	bacteroidia	bacteroidales	bacteroidaceae	bacteroides	bacteroides spp.
bacteria	0.0001	actinobacteria	actinobacteria	actinomycetales	geodermatophilaceae	blastococcus	blastococcus spp.
bacteria	0.0001	planctomycetes	planctomycetia	planctomycetales	planctomycetaceae	singulisphaera	singulisphaera spp.
bacteria	0.0001	chloroflexi	anaerolineae	anaerolineales	anaerolineaceae	bellilinea	bellilinea spp.
bacteria	0.0001	chloroflexi	thermomicrobia	thermomicrobiales	thermomicrobiaceae	thermomicrobium	thermomicrobium spp.
bacteria	0.0001	proteobacteria	gammaproteobacteria	xanthomonadales	xanthomonadaceae	thermomonas	thermomonas spp.
bacteria	0.0001	actinobacteria	actinobacteria	solirubrobacterales	conexibacteraceae	conexibacter	conexibacter spp.
bacteria	0.0001	proteobacteria	deltaproteobacteria	myxococcales	kofleriaceae	kofleria	kofleria spp.
bacteria	0.0001	proteobacteria	alphaproteobacteria	rhodospirillales	rhodospirillales	reyranella	reyranella massiliensis
bacteria	0.0001	actinobacteria	actinobacteria	actinomycetales	micromonosporaceae	catellatospora	catellatospora citrea
bacteria	0.0001	bacteroidetes	sphingobacteriia	sphingobacteriales	chitinophagaceae	niastella	niastella spp.
bacteria	0.0001	proteobacteria	deltaproteobacteria	myxococcales	kofleriaceae	kofleria	kofleria spp.
bacteria	0.0001	proteobacteria	gammaproteobacteria	enterobacteriales	enterobacteriaceae	erwinia	erwinia persicina
bacteria	0.0001	acidobacteria	blastocatellia	blastocatellia	blastocatellia	aridibacter	acidobacteria bacterium
bacteria	0.0001	bacteroidetes	sphingobacteriia	sphingobacteriales	chitinophagaceae	niastella	niastella sp.
bacteria	0.0001	proteobacteria	betaproteobacteria	burkholderiales	burkholderiaceae	burkholderia	burkholderia spp.
bacteria	0.0001	firmicutes	clostridia	clostridiales	peptostreptococcaceae	peptoclostridium	clostridium hiranonis
bacteria	0.0001	bacteroidetes	sphingobacteriia	sphingobacteriales	sphingobacteriaceae	mucilaginibacter	mucilaginibacter spp.
bacteria	0.0001	proteobacteria	betaproteobacteria	burkholderiales	comamonadaceae	acidovorax	acidovorax spp.
bacteria	0.0001	actinobacteria	actinobacteria	solirubrobacterales	conexibacteraceae	conexibacter	conexibacter spp.
bacteria	0.0001	proteobacteria	betaproteobacteria	burkholderiales	burkholderiaceae	ralstonia	ralstonia spp.
bacteria	0.0001	proteobacteria	deltaproteobacteria	syntrophobacterales	syntrophobacteraceae	desulfovirga	desulfovirga spp.
bacteria	0.0001	chloroflexi	chloroflexi	chloroflexi	chloroflexi	kouleothrix	kouleothrix spp.
bacteria	0.0001	actinobacteria	actinobacteria	actinomycetales	nocardioidaceae	nocardioides	nocardioides spp.
bacteria	0.0001	proteobacteria	alphaproteobacteria	rhizobiales	rhizobiaceae	ensifer	ensifer sp.
bacteria	0.0001	acidobacteria	solibacteres	solibacterales	solibacteraceae	candidatus solibacter	uncultured candidatus solibacter sp.
bacteria	0.0001	proteobacteria	gammaproteobacteria	chromatiales	ectothiorhodospiraceae	arhodomonas	arhodomonas sp.
bacteria	0.0001	proteobacteria	alphaproteobacteria	caulobacterales	caulobacteraceae	asticcacaulis	asticcacaulis solisilvae
bacteria	0.0001	proteobacteria	deltaproteobacteria	myxococcales	cystobacteraceae	cystobacter	cystobacter spp.
bacteria	0.0001	proteobacteria	deltaproteobacteria	myxococcales	anaeromyxobacteraceae	anaeromyxobacter	anaeromyxobacter spp.
bacteria	0.0001	bacteroidetes	sphingobacteriia	sphingobacteriales	sphingobacteriaceae	pedobacter	pedobacter spp.
bacteria	0.0001	verrucomicrobia	verrucomicrobiae	verrucomicrobiales	verrucomicrobia subdivision 3	pedosphaera	pedosphaera spp.
bacteria	0.0001	actinobacteria	actinobacteria	rubrobacterales	rubrobacteraceae	rubrobacter	rubrobacter spp.
bacteria	0.0001	proteobacteria	deltaproteobacteria	desulfuromonadales	geobacteraceae	geoalkalibacter	geoalkalibacter spp.
bacteria	0.0001	proteobacteria	gammaproteobacteria	legionellales	coxiellaceae	aquicella	aquicella spp.
bacteria	0.0001	actinobacteria	actinobacteria	actinomycetales	microbacteriaceae	leifsonia	leifsonia spp.
bacteria	0.0001	proteobacteria	alphaproteobacteria	rhodospirillales	rhodospirillaceae	magnetospirillum	magnetospirillum spp.
bacteria	0.0001	proteobacteria	gammaproteobacteria	xanthomonadales	xanthomonadaceae	xanthomonas	xanthomonas spp.
bacteria	0.0001	proteobacteria	alphaproteobacteria	rhizobiales	rhodobiaceae	parvibaculum	parvibaculum sp.
bacteria	0.0001	chloroflexi	chloroflexia	chloroflexales	oscillochloridaceae	oscillochloris	oscillochloris spp.
bacteria	0.0001	actinobacteria	actinobacteria	actinomycetales	frankiaceae	frankia	frankia spp.
bacteria	0.0001	proteobacteria	deltaproteobacteria	bdellovibrionales	bdellovibrionaceae	bdellovibrio	bdellovibrio sp.
bacteria	0.0001	planctomycetes	planctomycetia	planctomycetales	planctomycetaceae	zavarzinella	zavarzinella spp.
bacteria	0.0001	firmicutes	clostridia	clostridiales	peptococcaceae	desulfitobacterium	desulfitobacterium spp.
bacteria	0.0001	chloroflexi	chloroflexia	chloroflexales	chloroflexaceae	chloroflexus	chloroflexus spp.
bacteria	0.0001	firmicutes	clostridia	thermoanaerobacterales	thermoanaerobacteraceae	moorella	moorella spp.
bacteria	0.0001	proteobacteria	deltaproteobacteria	myxococcales	anaeromyxobacteraceae	anaeromyxobacter	anaeromyxobacter spp.
bacteria	0.0001	actinobacteria	actinobacteria	actinomycetales	streptomycetaceae	kitasatospora	kitasatospora spp.
bacteria	0.0001	proteobacteria	alphaproteobacteria	rhizobiales	phyllobacteriaceae	mesorhizobium	mesorhizobium spp.
bacteria	0.0001	proteobacteria	deltaproteobacteria	desulfuromonadales	geobacteraceae	geobacter	geobacter spp.
bacteria	0.0001	proteobacteria	deltaproteobacteria	myxococcales	anaeromyxobacteraceae	anaeromyxobacter	anaeromyxobacter spp.
bacteria	0.0001	firmicutes	bacilli	bacillales	paenibacillaceae	paenibacillus	paenibacillus sp.
bacteria	0.0001	actinobacteria	actinobacteria	solirubrobacterales	conexibacteraceae	conexibacter	conexibacter spp.
bacteria	0.0001	actinobacteria	actinobacteria	rubrobacterales	rubrobacteraceae	rubrobacter	rubrobacter spp.
bacteria	0.0001	proteobacteria	deltaproteobacteria	desulfuromonadales	geobacteraceae	geobacter	geobacter thiogenes
bacteria	0.0001	chloroflexi	dehalococcoidia	dehalococcoidales	dehalococcoidaceae	dehalococcoides	dehalococcoides spp.
bacteria	0.0001	proteobacteria	deltaproteobacteria	desulfuromonadales	pelobacteraceae	pelobacter	pelobacter spp.
bacteria	0.0001	actinobacteria	actinobacteria	actinomycetales	geodermatophilaceae	geodermatophilus	geodermatophilus spp.
bacteria	0.0001	actinobacteria	actinobacteria	acidimicrobiales	iamiaceae	iamia	iamia spp.
bacteria	0.0001	actinobacteria	actinobacteria	actinomycetales	frankiaceae	frankia	frankia spp.
bacteria	0.0001	nitrospirae	nitrospira	nitrospirales	nitrospiraceae	nitrospira	nitrospira spp.
bacteria	0.0001	chloroflexi	chloroflexi	chloroflexi	chloroflexi	kouleothrix	kouleothrix spp.
bacteria	0.0001	gemmatimonadetes	gemmatimonadetes	gemmatimonadales	gemmatimonadaceae	gemmatimonas	gemmatimonas spp.
bacteria	0.0001	actinobacteria	actinobacteria	actinomycetales	streptosporangiaceae	sphaerisporangium	sphaerisporangium sp.
bacteria	0.0001	bacteroidetes	sphingobacteriia	sphingobacteriales	chitinophagaceae	chitinophaga	chitinophaga spp.
bacteria	0.0001	proteobacteria	deltaproteobacteria	myxococcales	kofleriaceae	kofleria	kofleria spp.
bacteria	0.0001	proteobacteria	gammaproteobacteria	xanthomonadales	xanthomonadaceae	dyella	dyella sp.
bacteria	0.0001	proteobacteria	deltaproteobacteria	myxococcales	anaeromyxobacteraceae	anaeromyxobacter	anaeromyxobacter spp.
bacteria	0.0001	verrucomicrobia	verrucomicrobiae	verrucomicrobiales	verrucomicrobiaceae	prosthecobacter	prosthecobacter spp.
bacteria	0.0001	actinobacteria	actinobacteria	actinomycetales	streptosporangiaceae	streptosporangium	streptosporangium vulgare
bacteria	0.0001	proteobacteria	alphaproteobacteria	rhizobiales	hyphomicrobiaceae	blastochloris	blastochloris spp.
bacteria	0.0001	proteobacteria	alphaproteobacteria	rhizobiales	hyphomicrobiaceae	pedomicrobium	pedomicrobium spp.
bacteria	0.0001	bacteroidetes	sphingobacteriia	sphingobacteriales	sphingobacteriaceae	sphingobacterium	sphingobacterium spp.
bacteria	0.0001	proteobacteria	gammaproteobacteria	legionellales	coxiellaceae	aquicella	aquicella spp.
bacteria	0.0001	bacteroidetes	sphingobacteriia	sphingobacteriales	chitinophagaceae	sediminibacterium	sediminibacterium sp.
bacteria	0.0001	bacteroidetes	sphingobacteriia	sphingobacteriales	sphingobacteriaceae	sphingobacterium	sphingobacterium sp.
bacteria	0.0001	actinobacteria	actinobacteria	acidimicrobiales	acidimicrobiaceae	ferrimicrobium	ferrimicrobium spp.
bacteria	0.0001	proteobacteria	alphaproteobacteria	sphingomonadales	sphingomonadaceae	sphingomonas	sphingomonas spp.
bacteria	0.0001	actinobacteria	actinobacteria	actinomycetales	nocardioidaceae	nocardioides	nocardioides dilutus
bacteria	0.0001	proteobacteria	deltaproteobacteria	myxococcales	kofleriaceae	haliangium	haliangium spp.
bacteria	0.0001	verrucomicrobia	verrucomicrobiae	verrucomicrobiales	verrucomicrobiaceae	prosthecobacter	prosthecobacter spp.
bacteria	0.0001	bacteroidetes	bacteroidia	bacteroidales	bacteroidaceae	bacteroides	bacteroides spp.
bacteria	0.0001	bacteroidetes	sphingobacteriia	sphingobacteriales	chitinophagaceae	parasegetibacter	parasegetibacter sp.
bacteria	0.0001	cyanobacteria	oscillatoriophycideae	chroococcales	cyanobacteriaceae	cyanobacterium	cyanobacterium spp.
bacteria	0.0001	actinobacteria	actinobacteria	acidimicrobiales	acidimicrobiaceae	aciditerrimonas	aciditerrimonas spp.
bacteria	0.0001	proteobacteria	alphaproteobacteria	rhodobacterales	rhodobacteraceae	roseobacter	roseobacter spp.
bacteria	0.0001	proteobacteria	deltaproteobacteria	syntrophobacterales	syntrophaceae	desulfomonile	desulfomonile spp.
bacteria	0.0001	acidobacteria	acidobacteriia	acidobacteriales	acidobacteriaceae	acidobacterium	acidobacterium sp.
bacteria	0.0001	proteobacteria	deltaproteobacteria	myxococcales	nannocystaceae	plesiocystis	plesiocystis spp.
bacteria	0.0001	proteobacteria	deltaproteobacteria	desulfuromonadales	pelobacteraceae	pelobacter	pelobacter spp.
bacteria	0.0001	acidobacteria	holophagae	holophagales	holophagaceae	holophaga	holophaga spp.
bacteria	0.0001	planctomycetes	planctomycetia	planctomycetales	planctomycetaceae	pirellula	pirellula spp.
bacteria	0.0001	actinobacteria	actinobacteria	solirubrobacterales	conexibacteraceae	conexibacter	conexibacter spp.
bacteria	0.0001	bacteroidetes	cytophagia	cytophagales	cytophagaceae	ohtaekwangia	ohtaekwangia koreensis
bacteria	0.0001	gemmatimonadetes	gemmatimonadetes	gemmatimonadales	gemmatimonadaceae	gemmatimonas	gemmatimonas spp.
bacteria	0.0001	bacteroidetes	sphingobacteriia	sphingobacteriales	sphingobacteriaceae	pedobacter	pedobacter spp.
bacteria	0.0001	chloroflexi	caldilineae	caldilineales	caldilineaceae	caldilinea	caldilinea spp.
bacteria	0.0001	proteobacteria	betaproteobacteria	rhodocyclales	rhodocyclaceae	zoogloea	zoogloea spp.
bacteria	0.0001	acidobacteria	acidobacteriia	acidobacteriales	acidobacteriaceae	acidobacterium	acidobacterium spp.
bacteria	0.0001	proteobacteria	deltaproteobacteria	deltaproteobacteria	deltaproteobacteria	candidatus babela	delta proteobacterium babl1
bacteria	0.0001	planctomycetes	planctomycetia	planctomycetales	planctomycetaceae	singulisphaera	singulisphaera spp.
bacteria	0.0001	chloroflexi	dehalococcoidia	dehalococcoidia	dehalococcoidia	dehalogenimonas	dehalogenimonas spp.
bacteria	0.0001	chlamydiae	chlamydiia	chlamydiales	rhabdochlamydiaceae	candidatus rhabdochlamydia	candidatus rhabdochlamydia porcellionis
bacteria	0.0001	bacteroidetes	sphingobacteriia	sphingobacteriales	sphingobacteriaceae	sphingobacterium	sphingobacterium spp.
bacteria	0.0001	gemmatimonadetes	gemmatimonadetes	gemmatimonadales	gemmatimonadaceae	gemmatimonas	gemmatimonas spp.
bacteria	0.0001	gemmatimonadetes	gemmatimonadetes	gemmatimonadales	gemmatimonadaceae	gemmatimonas	gemmatimonas spp.
bacteria	0.0001	gemmatimonadetes	gemmatimonadetes	gemmatimonadales	gemmatimonadaceae	gemmatimonas	gemmatimonas spp.
bacteria	0.0001	proteobacteria	betaproteobacteria	nitrosomonadales	nitrosomonadaceae	nitrosospira	nitrosospira spp.
bacteria	0.0001	verrucomicrobia	verrucomicrobiae	verrucomicrobiales	verrucomicrobiaceae	brevifollis	brevifollis gellanilyticus
bacteria	0.0001	bacteroidetes	sphingobacteriia	sphingobacteriales	sphingobacteriaceae	sphingobacterium	sphingobacterium sp.
bacteria	0.0001	actinobacteria	actinobacteria	acidimicrobiales	acidimicrobiaceae	ilumatobacter	ilumatobacter spp.
bacteria	0.0001	actinobacteria	thermoleophilia	thermoleophilales	thermoleophilaceae	thermoleophilum	thermoleophilum spp.
bacteria	0.0001	proteobacteria	betaproteobacteria	burkholderiales	comamonadaceae	acidovorax	acidovorax spp.
bacteria	0.0001	proteobacteria	gammaproteobacteria	pseudomonadales	pseudomonadaceae	pseudomonas	pseudomonas spp.
bacteria	0.0001	planctomycetes	phycisphaerae	phycisphaerales	phycisphaeraceae	phycisphaera	phycisphaera spp.
bacteria	0.0001	proteobacteria	deltaproteobacteria	myxococcales	anaeromyxobacteraceae	anaeromyxobacter	anaeromyxobacter spp.
bacteria	0.0001	verrucomicrobia	verrucomicrobiae	verrucomicrobiales	verrucomicrobiaceae	prosthecobacter	prosthecobacter spp.
bacteria	0.0001	actinobacteria	actinobacteria	actinomycetales	geodermatophilaceae	geodermatophilus	geodermatophilus spp.
bacteria	0.0001	actinobacteria	actinobacteria	actinomycetales	micromonosporaceae	actinoplanes	actinoplanes spp.
bacteria	0.0001	actinobacteria	actinobacteria	acidimicrobiales	acidimicrobiaceae	ferrithrix	ferrithrix spp.
bacteria	0.0001	verrucomicrobia	verrucomicrobiae	verrucomicrobiales	verrucomicrobiaceae	luteolibacter	luteolibacter sp.
bacteria	0.0001	gemmatimonadetes	gemmatimonadetes	gemmatimonadales	gemmatimonadaceae	gemmatimonas	gemmatimonas spp.
bacteria	0.0001	proteobacteria	alphaproteobacteria	rhizobiales	hyphomicrobiaceae	hyphomicrobium	hyphomicrobium spp.
bacteria	0.0001	firmicutes	bacilli	bacillales	bacillaceae	bacillus	bacillus spp.
bacteria	0.0001	verrucomicrobia	verrucomicrobiae	verrucomicrobiales	verrucomicrobiaceae	verrucomicrobium	verrucomicrobium spp.
bacteria	0.0001	proteobacteria	alphaproteobacteria	rhizobiales	phyllobacteriaceae	mesorhizobium	mesorhizobium spp.
bacteria	0.0001	planctomycetes	planctomycetia	planctomycetales	planctomycetaceae	gemmata	gemmata spp.
bacteria	0.0001	actinobacteria	actinobacteria	actinomycetales	mycobacteriaceae	mycobacterium	mycobacterium chlorophenolicum
bacteria	0.0001	cyanobacteria	cyanobacteria	prochlorales	prochlorococcaceae	prochlorococcus	prochlorococcus spp.
bacteria	0.0001	gemmatimonadetes	gemmatimonadetes	gemmatimonadales	gemmatimonadaceae	gemmatimonas	gemmatimonas spp.
bacteria	0.0001	proteobacteria	deltaproteobacteria	myxococcales	anaeromyxobacteraceae	anaeromyxobacter	anaeromyxobacter spp.
bacteria	0.0001	proteobacteria	betaproteobacteria	nitrosomonadales	nitrosomonadaceae	nitrosospira	nitrosospira spp.
bacteria	0.0001	actinobacteria	actinobacteria	rubrobacterales	rubrobacteraceae	rubrobacter	rubrobacter spp.
bacteria	0.0001	proteobacteria	deltaproteobacteria	myxococcales	kofleriaceae	haliangium	haliangium spp.
bacteria	0.0001	actinobacteria	actinobacteria	actinomycetales	actinomycetaceae	actinomyces	actinomyces spp.
bacteria	0.0001	gemmatimonadetes	gemmatimonadetes	gemmatimonadales	gemmatimonadaceae	gemmatimonas	gemmatimonas spp.
bacteria	0.0001	chloroflexi	thermomicrobia	thermomicrobiales	thermomicrobiaceae	thermomicrobium	thermomicrobium spp.
bacteria	0.0001	cyanobacteria	cyanobacteria	synechococcales	synechococcaceae	synechococcus	synechococcus spp.
bacteria	0.0001	verrucomicrobia	verrucomicrobiae	verrucomicrobiales	verrucomicrobiaceae	prosthecobacter	prosthecobacter spp.
bacteria	0.0001	actinobacteria	actinobacteria	acidimicrobiales	acidimicrobiaceae	aciditerrimonas	aciditerrimonas spp.
bacteria	0.0001	proteobacteria	betaproteobacteria	burkholderiales	burkholderiaceae	ralstonia	ralstonia spp.
bacteria	0.0001	proteobacteria	alphaproteobacteria	rhodobacterales	hyphomonadaceae	hyphomonas	hyphomonas spp.
bacteria	0.0001	actinobacteria	actinobacteria	solirubrobacterales	solirubrobacteraceae	solirubrobacter	solirubrobacter spp.
bacteria	0.0001	proteobacteria	betaproteobacteria	nitrosomonadales	nitrosomonadaceae	nitrosovibrio	nitrosovibrio spp.
bacteria	0.0001	firmicutes	clostridia	clostridiales	syntrophomonadaceae	syntrophomonas	syntrophomonas spp.
bacteria	0.0001	proteobacteria	alphaproteobacteria	rickettsiales	anaplasmataceae	wolbachia	wolbachia spp.
bacteria	0.0001	proteobacteria	gammaproteobacteria	methylococcales	methylococcaceae	methylococcus	methylococcus spp.
bacteria	0.0001	proteobacteria	deltaproteobacteria	myxococcales	kofleriaceae	kofleria	kofleria spp.
bacteria	0.0001	actinobacteria	actinobacteria	actinomycetales	frankiaceae	frankia	frankia spp.
bacteria	0.0001	bacteroidetes	sphingobacteriia	sphingobacteriales	chitinophagaceae	chitinophaga	chitinophaga pinensis
bacteria	0.0001	bacteroidetes	sphingobacteriia	sphingobacteriales	sphingobacteriaceae	sphingobacterium	sphingobacterium spp.
bacteria	0.0001	bacteroidetes	sphingobacteriia	sphingobacteriales	saprospiraceae	lewinella	lewinella spp.
bacteria	0.0001	actinobacteria	actinobacteria	actinomycetales	frankiaceae	jatrophihabitans	jatrophihabitans endophyticus
bacteria	0.0001	proteobacteria	deltaproteobacteria	bdellovibrionales	bdellovibrionaceae	vampirovibrio	vampirovibrio chlorellavorus
bacteria	0.0001	firmicutes	clostridia	clostridiales	clostridiales family xvii. incertae sedis	thermaerobacter	thermaerobacter spp.
bacteria	0.0001	proteobacteria	deltaproteobacteria	desulfuromonadales	pelobacteraceae	pelobacter	pelobacter venetianus
bacteria	0.0001	proteobacteria	deltaproteobacteria	myxococcales	anaeromyxobacteraceae	anaeromyxobacter	anaeromyxobacter spp.
bacteria	0.0001	proteobacteria	deltaproteobacteria	desulfuromonadales	pelobacteraceae	pelobacter	pelobacter spp.
bacteria	0.0001	firmicutes	clostridia	clostridiales	clostridiaceae	clostridium	clostridium spp.
bacteria	0.0001	firmicutes	bacilli	bacillales	paenibacillaceae	oxalophagus	oxalophagus oxalicus
bacteria	0.0001	chloroflexi	chloroflexia	herpetosiphonales	herpetosiphonaceae	herpetosiphon	herpetosiphon geysericola
bacteria	0.0001	planctomycetes	planctomycetia	planctomycetales	planctomycetaceae	zavarzinella	zavarzinella spp.
bacteria	0.0001	actinobacteria	actinobacteria	acidimicrobiales	acidimicrobiaceae	ilumatobacter	ilumatobacter spp.
bacteria	0.0001	gemmatimonadetes	gemmatimonadetes	gemmatimonadales	gemmatimonadaceae	gemmatimonas	gemmatimonas spp.
bacteria	0.0001	actinobacteria	actinobacteria	actinomycetales	micromonosporaceae	dactylosporangium	dactylosporangium spp.
bacteria	0.0001	bacteroidetes	bacteroidetes	bacteroidetes order ii. incertae sedis	rhodothermaceae	rhodothermus	rhodothermus spp.
bacteria	0.0001	proteobacteria	gammaproteobacteria	xanthomonadales	sinobacteraceae	steroidobacter	steroidobacter spp.
bacteria	0.0001	proteobacteria	gammaproteobacteria	cellvibrionales	cellvibrionaceae	maricurvus	maricurvus nonylphenolicus
bacteria	0.0001	planctomycetes	planctomycetia	planctomycetales	planctomycetaceae	rhodopirellula	rhodopirellula spp.
bacteria	0.0001	planctomycetes	phycisphaerae	phycisphaerales	phycisphaeraceae	phycisphaera	phycisphaera spp.
bacteria	0.0001	acidobacteria	acidobacteriia	acidobacteriales	acidobacteriaceae	acidobacterium	acidobacterium spp.
bacteria	0.0001	bacteroidetes	sphingobacteriia	sphingobacteriales	sphingobacteriaceae	pedobacter	pedobacter spp.
bacteria	0.0001	proteobacteria	alphaproteobacteria	rhodospirillales	acetobacteraceae	paracraurococcus	paracraurococcus spp.
bacteria	0.0001	chloroflexi	chloroflexia	herpetosiphonales	herpetosiphonaceae	herpetosiphon	herpetosiphon spp.
bacteria	0.0001	actinobacteria	actinobacteria	rubrobacterales	rubrobacteraceae	rubrobacter	rubrobacter spp.
bacteria	0.0001	bacteroidetes	bacteroidia	bacteroidales	bacteroidaceae	bacteroides	bacteroides spp.
bacteria	0.0001	gemmatimonadetes	gemmatimonadetes	gemmatimonadales	gemmatimonadaceae	gemmatimonas	gemmatimonas spp.
bacteria	0.0001	proteobacteria	deltaproteobacteria	desulfovibrionales	desulfovibrionaceae	desulfovibrio	desulfovibrio spp.
bacteria	0.0001	chloroflexi	ktedonobacteria	ktedonobacterales	ktedonobacteraceae	ktedonobacter	bacterium sosp1_52
bacteria	0.0001	proteobacteria	gammaproteobacteria	legionellales	coxiellaceae	aquicella	aquicella spp.
bacteria	0.0001	gemmatimonadetes	gemmatimonadetes	gemmatimonadales	gemmatimonadaceae	gemmatimonas	gemmatimonas spp.
bacteria	0.0001	nitrospirae	nitrospira	nitrospirales	nitrospiraceae	thermodesulfovibrio	thermodesulfovibrio spp.
bacteria	0.0001	planctomycetes	planctomycetia	planctomycetales	planctomycetaceae	pirellula	pirellula spp.
bacteria	0.0001	proteobacteria	deltaproteobacteria	desulfuromonadales	geobacteraceae	geobacter	geobacter spp.
bacteria	0.0001	proteobacteria	deltaproteobacteria	myxococcales	anaeromyxobacteraceae	anaeromyxobacter	anaeromyxobacter spp.
bacteria	0.0001	gemmatimonadetes	gemmatimonadetes	gemmatimonadales	gemmatimonadaceae	gemmatimonas	gemmatimonas spp.
bacteria	0.0001	proteobacteria	oligoflexia	oligoflexales	oligoflexaceae	oligoflexus	bacterium shr3
bacteria	0.0001	proteobacteria	alphaproteobacteria	rickettsiales	anaplasmataceae	ehrlichia	ehrlichia chaffeensis
bacteria	0.0001	nitrospirae	nitrospira	nitrospirales	nitrospiraceae	nitrospira	nitrospira spp.
bacteria	0.0001	gemmatimonadetes	gemmatimonadetes	gemmatimonadales	gemmatimonadaceae	gemmatimonas	gemmatimonas spp.
bacteria	0.0001	bacteroidetes	cytophagia	cytophagales	cytophagaceae	ohtaekwangia	ohtaekwangia spp.
bacteria	0.0001	bacteroidetes	sphingobacteriia	sphingobacteriales	chitinophagaceae	flavisolibacter	flavisolibacter spp.
bacteria	0.0001	proteobacteria	deltaproteobacteria	myxococcales	polyangiaceae	polyangium	polyangium sp.
bacteria	0.0001	proteobacteria	gammaproteobacteria	xanthomonadales	sinobacteraceae	steroidobacter	steroidobacter spp.
bacteria	0.0001	proteobacteria	deltaproteobacteria	myxococcales	anaeromyxobacteraceae	anaeromyxobacter	anaeromyxobacter spp.
bacteria	0.0001	actinobacteria	actinobacteria	solirubrobacterales	conexibacteraceae	conexibacter	conexibacter sp.
bacteria	0.0001	bacteroidetes	sphingobacteriia	sphingobacteriales	chitinophagaceae	flavisolibacter	flavisolibacter spp.
bacteria	0.0001	bacteroidetes	cytophagia	cytophagales	cytophagaceae	cytophaga	cytophaga spp.
bacteria	0.0001	verrucomicrobia	verrucomicrobiae	verrucomicrobiales	verrucomicrobiaceae	verrucomicrobium	verrucomicrobium spp.
bacteria	0.0001	actinobacteria	actinobacteria	actinomycetales	micrococcaceae	arthrobacter	arthrobacter sp.
bacteria	0.0001	proteobacteria	alphaproteobacteria	rhodospirillales	rhodospirillaceae	rhodocista	rhodocista spp.
bacteria	0.0001	actinobacteria	actinobacteria	acidimicrobiales	acidimicrobiaceae	aciditerrimonas	aciditerrimonas spp.
bacteria	0.0001	bacteroidetes	sphingobacteriia	sphingobacteriales	chitinophagaceae	lacibacter	lacibacter cauensis
bacteria	0.0001	firmicutes	bacilli	bacillales	paenibacillaceae	paenibacillus	paenibacillus illinoisensis
bacteria	0.0001	proteobacteria	alphaproteobacteria	rhizobiales	phyllobacteriaceae	nitratireductor	nitratireductor sp.
bacteria	0.0001	acidobacteria	holophagae	holophagales	holophagaceae	holophaga	holophaga spp.
bacteria	0.0001	proteobacteria	deltaproteobacteria	desulfuromonadales	geobacteraceae	geoalkalibacter	geoalkalibacter spp.
bacteria	0.0001	actinobacteria	actinobacteria	actinomycetales	micrococcaceae	arthrobacter	arthrobacter spp.
bacteria	0.0001	actinobacteria	actinobacteria	solirubrobacterales	conexibacteraceae	conexibacter	conexibacter spp.
bacteria	0.0001	chloroflexi	dehalococcoidia	dehalococcoidales	dehalococcoidaceae	dehalococcoides	dehalococcoides spp.
bacteria	0.0001	bacteroidetes	flavobacteriia	flavobacteriales	flavobacteriaceae	polaribacter	polaribacter spp.
bacteria	0.0001	bacteroidetes	sphingobacteriia	sphingobacteriales	chitinophagaceae	sediminibacterium	sediminibacterium spp.
bacteria	0.0001	actinobacteria	actinobacteria	solirubrobacterales	conexibacteraceae	conexibacter	conexibacter spp.
bacteria	0.0001	chloroflexi	anaerolineae	anaerolineales	anaerolineaceae	bellilinea	bellilinea spp.
bacteria	0.0001	acidobacteria	acidobacteriia	acidobacteriales	acidobacteriaceae	acidobacterium	acidobacterium spp.
bacteria	0.0001	bacteroidetes	cytophagia	cytophagales	cytophagaceae	ohtaekwangia	ohtaekwangia spp.
bacteria	0.0001	gemmatimonadetes	gemmatimonadetes	gemmatimonadales	gemmatimonadaceae	gemmatimonas	gemmatimonas spp.
bacteria	0.0001	bacteroidetes	cytophagia	cytophagales	cytophagaceae	cytophaga	cytophaga spp.
bacteria	0.0001	actinobacteria	actinobacteria	acidimicrobiales	acidimicrobiaceae	aciditerrimonas	aciditerrimonas spp.
bacteria	0.0001	proteobacteria	deltaproteobacteria	desulfuromonadales	pelobacteraceae	pelobacter	pelobacter spp.
bacteria	0.0001	proteobacteria	deltaproteobacteria	desulfuromonadales	geobacteraceae	geobacter	geobacter spp.
bacteria	0.0001	planctomycetes	planctomycetia	planctomycetales	planctomycetaceae	rhodopirellula	rhodopirellula spp.
bacteria	0.0001	actinobacteria	thermoleophilia	thermoleophilales	thermoleophilaceae	thermoleophilum	thermoleophilum spp.
bacteria	0.0001	proteobacteria	alphaproteobacteria	rhizobiales	methylobacteriaceae	methylobacterium	methylobacterium spp.
bacteria	0.0001	chlamydiae	chlamydiia	chlamydiales	parachlamydiaceae	candidatus protochlamydia	candidatus protochlamydia sp. cve14
bacteria	0.0001	proteobacteria	gammaproteobacteria	alteromonadales	alteromonadaceae	marinobacterium	marinobacterium sp.
bacteria	0.0001	verrucomicrobia	opitutae	opitutales	opitutaceae	opitutus	opitutus spp.
bacteria	0.0001	bacteroidetes	sphingobacteriia	sphingobacteriales	chitinophagaceae	ferruginibacter	ferruginibacter spp.
bacteria	0.0001	proteobacteria	deltaproteobacteria	myxococcales	anaeromyxobacteraceae	anaeromyxobacter	anaeromyxobacter spp.
bacteria	0.0001	firmicutes	clostridia	clostridiales	clostridiales	epulopiscium	epulopiscium spp.
bacteria	0.0001	bacteroidetes	sphingobacteriia	sphingobacteriales	chitinophagaceae	ferruginibacter	ferruginibacter spp.
bacteria	0.0001	gemmatimonadetes	gemmatimonadetes	gemmatimonadales	gemmatimonadaceae	gemmatimonas	gemmatimonas spp.
bacteria	0.0001	actinobacteria	actinobacteria	actinomycetales	microbacteriaceae	leifsonia	leifsonia spp.
bacteria	0.0001	actinobacteria	actinobacteria	rubrobacterales	rubrobacteraceae	rubrobacter	rubrobacter spp.
bacteria	0.0001	verrucomicrobia	verrucomicrobiae	verrucomicrobiales	verrucomicrobiaceae	verrucomicrobium	verrucomicrobium spp.
bacteria	0.0001	bacteroidetes	cytophagia	cytophagales	cytophagaceae	flexibacter	flexibacter flexilis
bacteria	0.0001	acidobacteria	solibacteres	solibacterales	solibacteraceae	candidatus solibacter	uncultured candidatus solibacter sp.
bacteria	0.0001	proteobacteria	betaproteobacteria	betaproteobacteria	betaproteobacteria	proteinimicrobium	proteinimicrobium ihbtica
bacteria	0.0001	bacteroidetes	sphingobacteriia	sphingobacteriales	chitinophagaceae	segetibacter	segetibacter spp.
bacteria	0.0001	proteobacteria	deltaproteobacteria	myxococcales	nannocystaceae	nannocystis	nannocystis spp.
bacteria	0.0001	proteobacteria	alphaproteobacteria	rhodospirillales	rhodospirillaceae	caenispirillum	caenispirillum sp.
bacteria	0.0001	chloroflexi	thermomicrobia	thermomicrobiales	thermomicrobiaceae	thermomicrobium	thermomicrobium spp.
bacteria	0.0001	acidobacteria	acidobacteriia	acidobacteriales	acidobacteriaceae	acidobacterium	acidobacterium spp.
bacteria	0.0001	firmicutes	bacilli	bacillales	pasteuriaceae	pasteuria	pasteuria spp.
bacteria	0.0001	actinobacteria	actinobacteria	acidimicrobiales	acidimicrobiaceae	aciditerrimonas	aciditerrimonas spp.
bacteria	0.0001	verrucomicrobia	verrucomicrobiae	verrucomicrobiales	verrucomicrobiaceae	prosthecobacter	prosthecobacter spp.
bacteria	0.0001	chloroflexi	dehalococcoidia	dehalococcoidales	dehalococcoidaceae	dehalococcoides	dehalococcoides spp.
bacteria	0.0001	proteobacteria	deltaproteobacteria	desulfuromonadales	geobacteraceae	geobacter	geobacter spp.
bacteria	0.0001	proteobacteria	gammaproteobacteria	xanthomonadales	xanthomonadaceae	lysobacter	lysobacter spp.
bacteria	0.0001	proteobacteria	alphaproteobacteria	rhizobiales	bradyrhizobiaceae	nitrobacter	nitrobacter spp.
bacteria	0.0001	proteobacteria	gammaproteobacteria	xanthomonadales	xanthomonadaceae	xanthomonas	xanthomonas spp.
bacteria	0.0001	proteobacteria	gammaproteobacteria	pseudomonadales	pseudomonadaceae	pseudomonas	pseudomonas spp.
bacteria	0.0001	bacteroidetes	sphingobacteriia	sphingobacteriales	sphingobacteriaceae	sphingobacterium	sphingobacterium bambusae
bacteria	0.0001	proteobacteria	deltaproteobacteria	desulfuromonadales	pelobacteraceae	pelobacter	pelobacter spp.
bacteria	0.0001	acidobacteria	acidobacteriia	acidobacteriales	acidobacteriaceae	acidobacterium	acidobacterium spp.
bacteria	0.0001	planctomycetes	phycisphaerae	phycisphaerales	phycisphaeraceae	phycisphaera	phycisphaera spp.
bacteria	0.0001	bacteroidetes	bacteroidia	bacteroidales	bacteroidaceae	bacteroides	bacteroides spp.
bacteria	0.0001	proteobacteria	deltaproteobacteria	desulfuromonadales	pelobacteraceae	pelobacter	pelobacter spp.
bacteria	0.0001	gemmatimonadetes	gemmatimonadetes	gemmatimonadales	gemmatimonadaceae	gemmatimonas	gemmatimonas spp.
bacteria	0.0001	proteobacteria	gammaproteobacteria	xanthomonadales	sinobacteraceae	steroidobacter	steroidobacter spp.
bacteria	0.0001	actinobacteria	actinobacteria	actinomycetales	acidothermaceae	acidothermus	acidothermus spp.
bacteria	0.0001	proteobacteria	deltaproteobacteria	desulfuromonadales	geobacteraceae	geobacter	geobacter spp.
bacteria	0.0001	bacteroidetes	sphingobacteriia	sphingobacteriales	sphingobacteriaceae	sphingobacterium	sphingobacterium sp.
bacteria	0.0001	proteobacteria	deltaproteobacteria	myxococcales	kofleriaceae	kofleria	kofleria spp.
bacteria	0.0001	gemmatimonadetes	gemmatimonadetes	gemmatimonadales	gemmatimonadaceae	gemmatimonas	gemmatimonas spp.
bacteria	0.0001	bacteroidetes	cytophagia	cytophagales	cytophagaceae	ohtaekwangia	ohtaekwangia spp.
bacteria	0.0001	bacteroidetes	sphingobacteriia	sphingobacteriales	sphingobacteriaceae	solitalea	solitalea spp.
bacteria	0	firmicutes	bacilli	bacillales	paenibacillaceae	paenibacillus	paenibacillus sp.
bacteria	0	proteobacteria	alphaproteobacteria	rhizobiales	methylocystaceae	methylocystis	methylocystis spp.
bacteria	0	proteobacteria	deltaproteobacteria	myxococcales	kofleriaceae	haliangium	haliangium spp.
bacteria	0	gemmatimonadetes	gemmatimonadetes	gemmatimonadales	gemmatimonadaceae	gemmatimonas	gemmatimonas spp.
bacteria	0	bacteroidetes	sphingobacteriia	sphingobacteriales	sphingobacteriaceae	pedobacter	pedobacter spp.
bacteria	0	actinobacteria	actinobacteria	acidimicrobiales	acidimicrobiaceae	ilumatobacter	ilumatobacter spp.
bacteria	0	proteobacteria	alphaproteobacteria	rhodospirillales	rhodospirillaceae	azospirillum	azospirillum sp.
bacteria	0	firmicutes	clostridia	clostridiales	peptococcaceae	peptococcus	peptococcus sp.
bacteria	0	planctomycetes	planctomycetia	planctomycetales	planctomycetaceae	gemmata	gemmata sp.
bacteria	0	chloroflexi	anaerolineae	anaerolineales	anaerolineaceae	longilinea	longilinea spp.
bacteria	0	planctomycetes	planctomycetia	planctomycetales	planctomycetaceae	blastopirellula	blastopirellula marina
bacteria	0	chloroflexi	anaerolineae	anaerolineales	anaerolineaceae	longilinea	longilinea spp.
bacteria	0	planctomycetes	planctomycetia	planctomycetales	planctomycetaceae	zavarzinella	zavarzinella spp.
bacteria	0	planctomycetes	phycisphaerae	phycisphaerales	phycisphaeraceae	phycisphaera	phycisphaera spp.
bacteria	0	planctomycetes	planctomycetia	planctomycetales	planctomycetaceae	gemmata	gemmata spp.
bacteria	0	actinobacteria	thermoleophilia	thermoleophilales	thermoleophilaceae	thermoleophilum	thermoleophilum spp.
bacteria	0	chloroflexi	dehalococcoidia	dehalococcoidales	dehalococcoidaceae	dehalococcoides	dehalococcoides spp.
bacteria	0	bacteroidetes	sphingobacteriia	sphingobacteriales	chitinophagaceae	chitinophaga	chitinophaga spp.
bacteria	0	cyanobacteria	oscillatoriophycideae	oscillatoriales	microcoleaceae	microcoleus	microcoleus steenstrupii
bacteria	0	proteobacteria	alphaproteobacteria	rhodospirillales	rhodospirillaceae	rhodocista	rhodocista spp.
bacteria	0	bacteroidetes	cytophagia	cytophagales	amoebophilaceae	candidatus amoebophilus	candidatus amoebophilus asiaticus
bacteria	0	proteobacteria	betaproteobacteria	nitrosomonadales	nitrosomonadaceae	nitrosovibrio	nitrosovibrio spp.
bacteria	0	proteobacteria	gammaproteobacteria	alteromonadales	idiomarinaceae	pseudidiomarina	pseudidiomarina spp.
bacteria	0	acidobacteria	acidobacteriia	acidobacteriales	acidobacteriaceae	acidobacterium	acidobacterium spp.
bacteria	0	chloroflexi	ktedonobacteria	ktedonobacterales	ktedonobacteraceae	ktedonobacter	ktedonobacter spp.
bacteria	0	proteobacteria	alphaproteobacteria	sphingomonadales	sphingomonadaceae	blastomonas	blastomonas natatoria
bacteria	0	proteobacteria	gammaproteobacteria	xanthomonadales	xanthomonadaceae	aquimonas	aquimonas sp.
bacteria	0	bacteroidetes	sphingobacteriia	sphingobacteriales	chitinophagaceae	parasegetibacter	parasegetibacter sp.
bacteria	0	planctomycetes	planctomycetia	planctomycetales	planctomycetaceae	planctomyces	planctomyces spp.
bacteria	0	chlamydiae	chlamydiia	chlamydiales	parachlamydiaceae	candidatus metachlamydia	candidatus metachlamydia lacustris
bacteria	0	gemmatimonadetes	gemmatimonadetes	gemmatimonadales	gemmatimonadaceae	gemmatimonas	gemmatimonas spp.
bacteria	0	planctomycetes	planctomycetia	planctomycetales	planctomycetaceae	zavarzinella	zavarzinella spp.
bacteria	0	proteobacteria	alphaproteobacteria	rhizobiales	hyphomicrobiaceae	hyphomicrobium	hyphomicrobium spp.
bacteria	0	proteobacteria	deltaproteobacteria	syntrophobacterales	syntrophaceae	syntrophus	syntrophus spp.
bacteria	0	firmicutes	clostridia	thermoanaerobacterales	thermoanaerobacteraceae	moorella	moorella spp.
bacteria	0	bacteroidetes	cytophagia	cytophagales	cytophagaceae	cytophaga	cytophaga spp.
bacteria	0	acidobacteria	holophagae	holophagales	holophagaceae	geothrix	geothrix spp.
bacteria	0	proteobacteria	alphaproteobacteria	caulobacterales	caulobacteraceae	brevundimonas	brevundimonas diminuta
bacteria	0	proteobacteria	alphaproteobacteria	rhodospirillales	rhodospirillaceae	inquilinus	inquilinus spp.
bacteria	0	verrucomicrobia	opitutae	opitutales	opitutaceae	opitutus	opitutus spp.
bacteria	0	proteobacteria	alphaproteobacteria	rhodospirillales	acetobacteraceae	roseomonas	roseomonas lacus
bacteria	0	tenericutes	mollicutes	acholeplasmatales	acholeplasmataceae	candidatus phytoplasma	phytoplasma sp. ryl_gd
bacteria	0	actinobacteria	actinobacteria	acidimicrobiales	acidimicrobiaceae	ferrimicrobium	ferrimicrobium spp.
bacteria	0	proteobacteria	deltaproteobacteria	bdellovibrionales	bdellovibrionaceae	bdellovibrio	bdellovibrio spp.
bacteria	0	proteobacteria	deltaproteobacteria	bdellovibrionales	bdellovibrionaceae	bdellovibrio	bdellovibrio spp.
bacteria	0	actinobacteria	actinobacteria	actinomycetales	glycomycetaceae	glycomyces	glycomyces harbinensis
bacteria	0	proteobacteria	deltaproteobacteria	myxococcales	polyangiaceae	jahnella	jahnella thaxteri
bacteria	0	actinobacteria	actinobacteria	acidimicrobiales	acidimicrobiaceae	ilumatobacter	ilumatobacter spp.
bacteria	0	actinobacteria	actinobacteria	rubrobacterales	rubrobacteraceae	rubrobacter	rubrobacter spp.
bacteria	0	proteobacteria	alphaproteobacteria	rhizobiales	phyllobacteriaceae	mesorhizobium	mesorhizobium spp.
bacteria	0	bacteroidetes	sphingobacteriia	sphingobacteriales	chitinophagaceae	chitinophaga	chitinophaga sp.
bacteria	0	proteobacteria	deltaproteobacteria	myxococcales	polyangiaceae	chondromyces	chondromyces spp.
bacteria	0	firmicutes	bacilli	bacillales	paenibacillaceae	paenibacillus	paenibacillus sp.
bacteria	0	proteobacteria	deltaproteobacteria	myxococcales	anaeromyxobacteraceae	anaeromyxobacter	anaeromyxobacter spp.
bacteria	0	bacteroidetes	cytophagia	cytophagales	cytophagaceae	pontibacter	pontibacter sp.
bacteria	0	proteobacteria	alphaproteobacteria	caulobacterales	caulobacteraceae	caulobacter	caulobacter spp.
bacteria	0	proteobacteria	alphaproteobacteria	rhizobiales	phyllobacteriaceae	nitratireductor	nitratireductor spp.
bacteria	0	firmicutes	clostridia	thermoanaerobacterales	thermoanaerobacteraceae	thermoanaerobacter	thermoanaerobacter spp.
bacteria	0	proteobacteria	gammaproteobacteria	xanthomonadales	xanthomonadaceae	rudaea	rudaea sp.
bacteria	0	proteobacteria	deltaproteobacteria	myxococcales	anaeromyxobacteraceae	anaeromyxobacter	anaeromyxobacter spp.
bacteria	0	proteobacteria	deltaproteobacteria	myxococcales	polyangiaceae	byssovorax	byssovorax spp.
bacteria	0	bacteroidetes	cytophagia	cytophagales	cytophagaceae	sporocytophaga	sporocytophaga spp.
bacteria	0	actinobacteria	actinobacteria	actinomycetales	sporichthyaceae	sporichthya	sporichthya spp.
bacteria	0	gemmatimonadetes	gemmatimonadetes	gemmatimonadales	gemmatimonadaceae	gemmatimonas	gemmatimonas sp.
bacteria	0	proteobacteria	betaproteobacteria	burkholderiales	burkholderiales	methylibium	methylibium spp.
bacteria	0	proteobacteria	deltaproteobacteria	myxococcales	polyangiaceae	polyangium	polyangium sp.
bacteria	0	proteobacteria	deltaproteobacteria	desulfuromonadales	pelobacteraceae	pelobacter	pelobacter spp.
bacteria	0	bacteroidetes	flavobacteriia	flavobacteriales	cryomorphaceae	fluviicola	fluviicola spp.
bacteria	0	chloroflexi	dehalococcoidia	dehalococcoidales	dehalococcoidaceae	dehalococcoides	dehalococcoides spp.
bacteria	0	acidobacteria	holophagae	holophagales	holophagaceae	holophaga	holophaga spp.
bacteria	0	gemmatimonadetes	gemmatimonadetes	gemmatimonadales	gemmatimonadaceae	gemmatimonas	gemmatimonas spp.
bacteria	0	proteobacteria	deltaproteobacteria	myxococcales	kofleriaceae	haliangium	haliangium spp.
bacteria	0	bacteroidetes	cytophagia	cytophagales	cytophagaceae	flexibacter	flexibacter spp.
bacteria	0	proteobacteria	alphaproteobacteria	rhizobiales	rhizobiaceae	agrobacterium	rhizobium rhizogenes
bacteria	0	proteobacteria	alphaproteobacteria	rhizobiales	hyphomicrobiaceae	rhodoplanes	rhodoplanes spp.
bacteria	0	proteobacteria	alphaproteobacteria	rhizobiales	phyllobacteriaceae	mesorhizobium	mesorhizobium spp.
bacteria	0	proteobacteria	gammaproteobacteria	chromatiales	ectothiorhodospiraceae	thiorhodospira	thiorhodospira spp.
bacteria	0	proteobacteria	alphaproteobacteria	rhizobiales	hyphomicrobiaceae	rhizomicrobium	rhizomicrobium spp.
bacteria	0	bacteroidetes	sphingobacteriia	sphingobacteriales	sphingobacteriaceae	mucilaginibacter	mucilaginibacter sp.
bacteria	0	firmicutes	bacilli	bacillales	bacillales	exiguobacterium	exiguobacterium indicum
bacteria	0	actinobacteria	actinobacteria	actinomycetales	nocardioidaceae	nocardioides	nocardioides spp.
bacteria	0	proteobacteria	alphaproteobacteria	rhodospirillales	rhodospirillaceae	lacibacterium	lacibacterium sp.
bacteria	0	bacteroidetes	sphingobacteriia	sphingobacteriales	chitinophagaceae	sediminibacterium	sediminibacterium sp.
bacteria	0	proteobacteria	alphaproteobacteria	rhizobiales	methylocystaceae	methylosinus	methylosinus sp.
bacteria	0	verrucomicrobia	verrucomicrobiae	verrucomicrobiales	verrucomicrobiaceae	prosthecobacter	prosthecobacter spp.
bacteria	0	proteobacteria	alphaproteobacteria	rhizobiales	beijerinckiaceae	methylocella	methylocella spp.
bacteria	0	proteobacteria	betaproteobacteria	burkholderiales	burkholderiaceae	cupriavidus	cupriavidus spp.
bacteria	0	proteobacteria	alphaproteobacteria	rhizobiales	rhodobiaceae	rhodobium	rhodobium spp.
bacteria	0	candidatus saccharibacteria	candidatus saccharibacteria	candidatus saccharibacteria	candidatus saccharibacteria	candidatus saccharimonas	candidatus saccharimonas aalborgensis
bacteria	0	bacteroidetes	bacteroidetes	bacteroidetes order ii. incertae sedis	rhodothermaceae	rhodothermus	rhodothermus spp.
bacteria	0	bacteroidetes	sphingobacteriia	sphingobacteriales	chitinophagaceae	niastella	niastella spp.
bacteria	0	proteobacteria	deltaproteobacteria	desulfuromonadales	pelobacteraceae	pelobacter	pelobacter spp.
bacteria	0	planctomycetes	planctomycetia	planctomycetales	planctomycetaceae	blastopirellula	blastopirellula spp.
bacteria	0	verrucomicrobia	verrucomicrobiae	verrucomicrobiales	verrucomicrobia subdivision 3	pedosphaera	pedosphaera spp.
bacteria	0	proteobacteria	alphaproteobacteria	sphingomonadales	erythrobacteraceae	erythrobacter	erythrobacter sp.
bacteria	0	proteobacteria	gammaproteobacteria	alteromonadales	alteromonadaceae	marinobacter	marinobacter koreensis
bacteria	0	bacteroidetes	cytophagia	cytophagales	cytophagaceae	cytophaga	cytophaga spp.
bacteria	0	chloroflexi	caldilineae	caldilineales	caldilineaceae	caldilinea	caldilinea spp.
bacteria	0	proteobacteria	deltaproteobacteria	myxococcales	polyangiaceae	byssovorax	byssovorax spp.
bacteria	0	proteobacteria	deltaproteobacteria	myxococcales	kofleriaceae	haliangium	haliangium spp.
bacteria	0	planctomycetes	planctomycetia	planctomycetales	planctomycetaceae	gemmata	gemmata spp.
bacteria	0	actinobacteria	actinobacteria	actinomycetales	streptomycetaceae	kitasatospora	kitasatospora spp.
bacteria	0	proteobacteria	deltaproteobacteria	desulfuromonadales	geobacteraceae	geobacter	geobacter spp.
bacteria	0	verrucomicrobia	verrucomicrobiae	verrucomicrobiales	verrucomicrobiaceae	verrucomicrobium	verrucomicrobium spp.
bacteria	0	proteobacteria	deltaproteobacteria	desulfuromonadales	geobacteraceae	geothermobacter	geothermobacter spp.
bacteria	0	actinobacteria	thermoleophilia	thermoleophilales	thermoleophilaceae	thermoleophilum	thermoleophilum spp.
bacteria	0	proteobacteria	gammaproteobacteria	pseudomonadales	pseudomonadaceae	pseudomonas	pseudomonas putida
bacteria	0	actinobacteria	actinobacteria	actinomycetales	thermomonosporaceae	actinomadura	actinomadura namibiensis
bacteria	0	bacteroidetes	flavobacteriia	flavobacteriales	flavobacteriaceae	flavobacterium	flavobacterium spp.
bacteria	0	bacteroidetes	flavobacteriia	flavobacteriales	flavobacteriaceae	croceibacter	croceibacter spp.
bacteria	0	verrucomicrobia	verrucomicrobiae	verrucomicrobiales	verrucomicrobiaceae	prosthecobacter	prosthecobacter spp.
bacteria	0	proteobacteria	deltaproteobacteria	desulfuromonadales	geobacteraceae	geobacter	geobacter spp.
bacteria	0	proteobacteria	deltaproteobacteria	myxococcales	anaeromyxobacteraceae	anaeromyxobacter	anaeromyxobacter spp.
bacteria	0	actinobacteria	actinobacteria	actinomycetales	micrococcaceae	arthrobacter	arthrobacter spp.
bacteria	0	proteobacteria	deltaproteobacteria	desulfuromonadales	geobacteraceae	geobacter	geobacter spp.
bacteria	0	proteobacteria	alphaproteobacteria	rhodospirillales	rhodospirillaceae	azospirillum	azospirillum spp.
bacteria	0	acidobacteria	acidobacteriia	acidobacteriales	acidobacteriaceae	acidobacterium	acidobacterium spp.
bacteria	0	bacteroidetes	cytophagia	cytophagales	cytophagaceae	ohtaekwangia	ohtaekwangia spp.
bacteria	0	acidobacteria	holophagae	holophagales	holophagaceae	holophaga	holophaga spp.
bacteria	0	acidobacteria	acidobacteriia	acidobacteriales	acidobacteriaceae	acidobacterium	acidobacterium spp.
bacteria	0	actinobacteria	actinobacteria	acidimicrobiales	acidimicrobiaceae	aciditerrimonas	aciditerrimonas spp.
bacteria	0	chloroflexi	anaerolineae	anaerolineales	anaerolineaceae	bellilinea	bellilinea spp.
bacteria	0	proteobacteria	alphaproteobacteria	rhodospirillales	rhodospirillaceae	rhodocista	rhodocista spp.
bacteria	0	proteobacteria	deltaproteobacteria	desulfovibrionales	desulfovibrionaceae	desulfovibrio	desulfovibrio spp.
bacteria	0	actinobacteria	actinobacteria	actinomycetales	actinospicaceae	actinospica	actinospica sp.
bacteria	0	proteobacteria	alphaproteobacteria	rhizobiales	phyllobacteriaceae	mesorhizobium	mesorhizobium spp.
bacteria	0	verrucomicrobia	verrucomicrobiae	verrucomicrobiales	verrucomicrobiaceae	prosthecobacter	prosthecobacter spp.
bacteria	0	chloroflexi	thermomicrobia	sphaerobacterales	sphaerobacteraceae	sphaerobacter	sphaerobacter spp.
bacteria	0	proteobacteria	gammaproteobacteria	legionellales	coxiellaceae	aquicella	aquicella spp.
bacteria	0	proteobacteria	epsilonproteobacteria	campylobacterales	campylobacteraceae	arcobacter	arcobacter spp.
bacteria	0	gemmatimonadetes	gemmatimonadetes	gemmatimonadales	gemmatimonadaceae	gemmatimonas	gemmatimonas spp.
bacteria	0	verrucomicrobia	verrucomicrobiae	verrucomicrobiales	verrucomicrobiaceae	verrucomicrobium	verrucomicrobium spp.
bacteria	0	verrucomicrobia	verrucomicrobiae	verrucomicrobiales	verrucomicrobiaceae	verrucomicrobium	verrucomicrobium spp.
bacteria	0	proteobacteria	deltaproteobacteria	myxococcales	kofleriaceae	haliangium	haliangium spp.
bacteria	0	chlamydiae	chlamydiia	chlamydiales	chlamydiaceae	chlamydia	chlamydia spp.
bacteria	0	planctomycetes	planctomycetia	planctomycetales	planctomycetaceae	pirellula	pirellula spp.
bacteria	0	proteobacteria	gammaproteobacteria	xanthomonadales	xanthomonadaceae	pseudoxanthomonas	pseudoxanthomonas spp.
bacteria	0	actinobacteria	actinobacteria	rubrobacterales	rubrobacteraceae	rubrobacter	rubrobacter spp.
bacteria	0	proteobacteria	alphaproteobacteria	rickettsiales	anaplasmataceae	wolbachia	wolbachia spp.
bacteria	0	chloroflexi	anaerolineae	anaerolineales	anaerolineaceae	longilinea	longilinea spp.
bacteria	0	proteobacteria	gammaproteobacteria	xanthomonadales	xanthomonadaceae	metallibacterium	metallibacterium sp.
bacteria	0	gemmatimonadetes	gemmatimonadetes	gemmatimonadales	gemmatimonadaceae	gemmatimonas	gemmatimonas spp.
bacteria	0	chloroflexi	chloroflexi	chloroflexi	chloroflexi	kouleothrix	kouleothrix aurantiaca
bacteria	0	actinobacteria	thermoleophilia	thermoleophilales	thermoleophilaceae	thermoleophilum	thermoleophilum spp.
bacteria	0	gemmatimonadetes	gemmatimonadetes	gemmatimonadales	gemmatimonadaceae	gemmatimonas	gemmatimonas spp.
bacteria	0	proteobacteria	gammaproteobacteria	pseudomonadales	moraxellaceae	acinetobacter	acinetobacter johnsonii
bacteria	0	actinobacteria	actinobacteria	rubrobacterales	rubrobacteraceae	rubrobacter	rubrobacter spp.
bacteria	0	proteobacteria	betaproteobacteria	burkholderiales	comamonadaceae	variovorax	variovorax sp.
bacteria	0	proteobacteria	deltaproteobacteria	myxococcales	anaeromyxobacteraceae	anaeromyxobacter	anaeromyxobacter spp.
bacteria	0	bacteroidetes	flavobacteriia	flavobacteriales	cryomorphaceae	fluviicola	fluviicola spp.
bacteria	0	chloroflexi	chloroflexia	chloroflexales	chloroflexaceae	chloroflexus	chloroflexus spp.
bacteria	0	chloroflexi	thermomicrobia	sphaerobacterales	sphaerobacteraceae	sphaerobacter	sphaerobacter spp.
bacteria	0	proteobacteria	deltaproteobacteria	desulfuromonadales	desulfuromonadaceae	desulfuromonas	desulfuromonas spp.
bacteria	0	gemmatimonadetes	gemmatimonadetes	gemmatimonadales	gemmatimonadaceae	gemmatimonas	gemmatimonas spp.
bacteria	0	gemmatimonadetes	gemmatimonadetes	gemmatimonadales	gemmatimonadaceae	gemmatimonas	gemmatimonas spp.
bacteria	0	firmicutes	clostridia	clostridiales	syntrophomonadaceae	syntrophomonas	syntrophomonas spp.
bacteria	0	bacteroidetes	sphingobacteriia	sphingobacteriales	chitinophagaceae	flavisolibacter	flavisolibacter spp.
bacteria	0	proteobacteria	deltaproteobacteria	myxococcales	vulgatibacteraceae	vulgatibacter	vulgatibacter incomptus
bacteria	0	bacteroidetes	bacteroidetes	bacteroidetes order ii. incertae sedis	rhodothermaceae	rhodothermus	rhodothermus spp.
bacteria	0	firmicutes	clostridia	clostridiales	clostridiaceae	clostridium	clostridium sp.
bacteria	0	bacteroidetes	sphingobacteriia	sphingobacteriales	sphingobacteriaceae	pedobacter	pedobacter spp.
bacteria	0	proteobacteria	alphaproteobacteria	rhizobiales	methylocystaceae	methylocystis	methylocystis spp.
bacteria	0	proteobacteria	alphaproteobacteria	rhizobiales	rhizobiaceae	ensifer	ensifer xericitae
bacteria	0	bacteroidetes	sphingobacteriia	sphingobacteriales	chitinophagaceae	chitinophaga	chitinophaga spp.
bacteria	0	verrucomicrobia	verrucomicrobiae	verrucomicrobiales	verrucomicrobiaceae	verrucomicrobium	verrucomicrobium spp.
bacteria	0	firmicutes	bacilli	bacillales	alicyclobacillaceae	tumebacillus	tumebacillus spp.
bacteria	0	proteobacteria	betaproteobacteria	burkholderiales	burkholderiaceae	limnobacter	limnobacter spp.
bacteria	0	proteobacteria	alphaproteobacteria	rhizobiales	bradyrhizobiaceae	rhodopseudomonas	rhodopseudomonas spp.
bacteria	0	proteobacteria	deltaproteobacteria	myxococcales	cystobacteraceae	cystobacter	cystobacter spp.
bacteria	0	acidobacteria	acidobacteriia	acidobacteriales	acidobacteriaceae	acidobacterium	acidobacterium spp.
bacteria	0	acidobacteria	holophagae	holophagales	holophagaceae	holophaga	holophaga spp.
bacteria	0	proteobacteria	gammaproteobacteria	xanthomonadales	xanthomonadaceae	luteibacter	luteibacter rhizovicinus
bacteria	0	proteobacteria	betaproteobacteria	burkholderiales	burkholderiaceae	burkholderia	burkholderia spp.
bacteria	0	bacteroidetes	sphingobacteriia	sphingobacteriales	sphingobacteriaceae	sphingobacterium	sphingobacterium spp.
bacteria	0	proteobacteria	gammaproteobacteria	pseudomonadales	pseudomonadaceae	pseudomonas	pseudomonas oryzihabitans
bacteria	0	proteobacteria	alphaproteobacteria	caulobacterales	caulobacteraceae	caulobacter	caulobacter spp.
bacteria	0	proteobacteria	alphaproteobacteria	rhodospirillales	rhodospirillaceae	azospirillum	azospirillum sp.
bacteria	0	proteobacteria	alphaproteobacteria	rhodospirillales	rhodospirillaceae	azospirillum	azospirillum spp.
bacteria	0	proteobacteria	alphaproteobacteria	sphingomonadales	sphingomonadaceae	sphingomonas	sphingomonas spp.
bacteria	0	proteobacteria	alphaproteobacteria	sphingomonadales	sphingomonadaceae	sphingobium	sphingobium spp.
bacteria	0	proteobacteria	alphaproteobacteria	rhizobiales	rhizobiaceae	rhizobium	rhizobium spp.
bacteria	0	proteobacteria	alphaproteobacteria	rhizobiales	rhizobiaceae	rhizobium	rhizobium spp.
bacteria	0	firmicutes	clostridia	clostridiales	ruminococcaceae	acetivibrio	acetivibrio spp.
bacteria	0	planctomycetes	planctomycetia	planctomycetales	planctomycetaceae	singulisphaera	singulisphaera spp.
bacteria	0	planctomycetes	planctomycetia	planctomycetales	planctomycetaceae	pirellula	pirellula spp.
bacteria	0	proteobacteria	deltaproteobacteria	bdellovibrionales	bdellovibrionaceae	bdellovibrio	bdellovibrio sp.
bacteria	0	firmicutes	clostridia	clostridiales	peptococcaceae	pelotomaculum	pelotomaculum spp.
bacteria	0	actinobacteria	actinobacteria	actinomycetales	micrococcaceae	arthrobacter	arthrobacter spp.
bacteria	0	chloroflexi	thermomicrobia	sphaerobacterales	sphaerobacteraceae	sphaerobacter	sphaerobacter spp.
bacteria	0	bacteroidetes	sphingobacteriia	sphingobacteriales	saprospiraceae	lewinella	lewinella spp.
bacteria	0	proteobacteria	deltaproteobacteria	myxococcales	polyangiaceae	sorangium	sorangium cellulosum
bacteria	0	firmicutes	clostridia	clostridiales	clostridiales family xvii. incertae sedis	thermaerobacter	thermaerobacter spp.
bacteria	0	chloroflexi	chloroflexia	chloroflexales	roseiflexaceae	roseiflexus	roseiflexus spp.
bacteria	0	planctomycetes	planctomycetia	planctomycetales	planctomycetaceae	singulisphaera	singulisphaera spp.
bacteria	0	chloroflexi	anaerolineae	anaerolineales	anaerolineaceae	longilinea	longilinea spp.
bacteria	0	proteobacteria	alphaproteobacteria	rhizobiales	methylobacteriaceae	microvirga	microvirga spp.
bacteria	0	bacteroidetes	flavobacteriia	flavobacteriales	cryomorphaceae	fluviicola	fluviicola spp.
bacteria	0	proteobacteria	oligoflexia	silvanigrellales	silvanigrellales	spirobacillus	spirobacillus cienkowskii
bacteria	0	firmicutes	bacilli	bacillales	pasteuriaceae	pasteuria	pasteuria spp.
bacteria	0	proteobacteria	deltaproteobacteria	myxococcales	kofleriaceae	kofleria	kofleria spp.
bacteria	0	chlamydiae	chlamydiia	chlamydiales	parachlamydiaceae	candidatus protochlamydia	candidatus protochlamydia amoebophila
bacteria	0	actinobacteria	actinobacteria	acidimicrobiales	iamiaceae	iamia	iamia spp.
bacteria	0	acidobacteria	solibacteres	solibacterales	solibacteraceae	candidatus solibacter	candidatus solibacter usitatus
bacteria	0	bacteroidetes	sphingobacteriia	sphingobacteriales	sphingobacteriaceae	sphingobacterium	sphingobacterium spp.
bacteria	0	acidobacteria	acidobacteriia	acidobacteriales	acidobacteriaceae	acidobacterium	acidobacterium spp.
bacteria	0	actinobacteria	actinobacteria	actinomycetales	geodermatophilaceae	geodermatophilus	geodermatophilus obscurus
bacteria	0	chlamydiae	chlamydiia	chlamydiales	parachlamydiaceae	candidatus protochlamydia	candidatus protochlamydia sp. crib40
bacteria	0	proteobacteria	deltaproteobacteria	bdellovibrionales	bdellovibrionaceae	bdellovibrio	bdellovibrio sp.
bacteria	0	proteobacteria	betaproteobacteria	nitrosomonadales	nitrosomonadaceae	nitrosospira	nitrosospira spp.
bacteria	0	proteobacteria	deltaproteobacteria	myxococcales	polyangiaceae	chondromyces	chondromyces apiculatus
bacteria	0	planctomycetes	planctomycetia	planctomycetales	planctomycetaceae	pirellula	pirellula spp.
bacteria	0	planctomycetes	planctomycetia	planctomycetales	planctomycetaceae	singulisphaera	singulisphaera spp.
bacteria	0	planctomycetes	planctomycetia	planctomycetales	planctomycetaceae	gemmata	gemmata spp.
bacteria	0	proteobacteria	alphaproteobacteria	rhizobiales	hyphomicrobiaceae	rhodoplanes	rhodoplanes spp.
bacteria	0	proteobacteria	gammaproteobacteria	pseudomonadales	pseudomonadaceae	pseudomonas	pseudomonas fulva
bacteria	0	proteobacteria	gammaproteobacteria	xanthomonadales	xanthomonadaceae	dokdonella	dokdonella spp.
bacteria	0	proteobacteria	alphaproteobacteria	rhizobiales	methylobacteriaceae	methylobacterium	methylobacterium spp.
bacteria	0	proteobacteria	alphaproteobacteria	sphingomonadales	sphingomonadaceae	novosphingobium	novosphingobium spp.
bacteria	0	bacteroidetes	sphingobacteriia	sphingobacteriales	saprospiraceae	lewinella	lewinella spp.
bacteria	0	planctomycetes	planctomycetia	planctomycetales	planctomycetaceae	gemmata	gemmata spp.
bacteria	0	firmicutes	clostridia	halanaerobiales	halobacteroidaceae	halobacteroides	halobacteroides halobius
bacteria	0	proteobacteria	deltaproteobacteria	desulfovibrionales	desulfovibrionaceae	desulfovibrio	desulfovibrio indonesiensis
bacteria	0	proteobacteria	alphaproteobacteria	sphingomonadales	sphingomonadaceae	blastomonas	blastomonas spp.
bacteria	0	proteobacteria	deltaproteobacteria	desulfuromonadales	geobacteraceae	geobacter	geobacter spp.
bacteria	0	actinobacteria	actinobacteria	actinomycetales	streptomycetaceae	streptomyces	streptomyces turgidiscabies
bacteria	0	proteobacteria	alphaproteobacteria	sphingomonadales	sphingomonadaceae	novosphingobium	novosphingobium sp.
bacteria	0	firmicutes	bacilli	lactobacillales	carnobacteriaceae	carnobacterium	carnobacterium spp.
bacteria	0	bacteroidetes	cytophagia	cytophagales	cytophagaceae	pontibacter	pontibacter sp.
bacteria	0	planctomycetes	phycisphaerae	phycisphaerales	phycisphaeraceae	phycisphaera	phycisphaera spp.
bacteria	0	firmicutes	clostridia	clostridiales	clostridiales family xvii. incertae sedis	thermaerobacter	thermaerobacter spp.
bacteria	0	proteobacteria	deltaproteobacteria	desulfuromonadales	pelobacteraceae	pelobacter	pelobacter spp.
bacteria	0	firmicutes	bacilli	bacillales	paenibacillaceae	oxalophagus	oxalophagus spp.
bacteria	0	firmicutes	bacilli	bacillales	bacillaceae	bacillus	bacillus spp.
bacteria	0	actinobacteria	actinobacteria	rubrobacterales	rubrobacteraceae	rubrobacter	rubrobacter spp.
bacteria	0	proteobacteria	deltaproteobacteria	myxococcales	kofleriaceae	kofleria	kofleria spp.
bacteria	0	acidobacteria	acidobacteriia	acidobacteriales	acidobacteriaceae	acidobacterium	acidobacterium spp.
[truncated: 1,979 more rows]
