# Supplementary material for: Metagenomic Analyses of the Soybean Root Mycobiome and Microbiome Reveal Signatures of the Healthy and Diseased Plants Affected by Taproot Decline
Source: Microorganisms. 2022 Apr 21;10(5):856. doi: 10.3390/microorganisms10050856 (PMC9143508; doi:10.3390/microorganisms10050856)
Supplement: Supplementary file 1 [file microorganisms-10-00856-s001.zip › Supplemental Table S3 final.xlsx]

## Sheet: Fungal correlation network
Table S3: Fungal correlation network data and Bacterial correlation network data.
Healthy	TRD	Correlation	P.Value
agaricales	glomerellales	1	0.0099
ascomycota	glomerellales	1	0.0099
auriculariales	glomerellales	1	0.0198
botryosphaeriales	glomerellales	1	0.0099
cantharellales	glomerellales	1	0.0198
chaetosphaeriales	glomerellales	1	0.0099
chaetothyriales	glomerellales	1	0.0198
cladochytriales	glomerellales	1	0.0099
coniochaetales	glomerellales	1	0.0099
coryneliales	glomerellales	1	0.0099
cryptomycota	glomerellales	1	0.0099
cystofilobasidiales	glomerellales	1	0.0099
entorrhizales	glomerellales	1	0.0099
eurotiales	glomerellales	1	0.0099
geastrales	glomerellales	1	0.0099
glomerellales	agaricales	1	0.0099
glomerellales	ascomycota	1	0.0099
glomerellales	auriculariales	1	0.0198
glomerellales	botryosphaeriales	1	0.0099
glomerellales	cantharellales	1	0.0198
glomerellales	chaetosphaeriales	1	0.0099
glomerellales	chaetothyriales	1	0.0198
glomerellales	cladochytriales	1	0.0099
glomerellales	coniochaetales	1	0.0099
glomerellales	coryneliales	1	0.0099
glomerellales	cryptomycota	1	0.0099
glomerellales	cystofilobasidiales	1	0.0099
glomerellales	entorrhizales	1	0.0099
glomerellales	eurotiales	1	0.0099
glomerellales	geastrales	1	0.0099
glomerellales	gomphales	1	0.0099
glomerellales	holtermanniales	1	0.0099
glomerellales	hypocreales	1	0.0396
glomerellales	lecideales	1	0.0099
glomerellales	lulworthiales	1	0.0099
glomerellales	magnaporthales	1	0.0099
glomerellales	microascales	1	0.0099
glomerellales	mycocaliciales	1	0.0099
glomerellales	neocallimastigales	1	0.0099
glomerellales	ophiostomatales	1	0.0099
glomerellales	orbiliales	1	0.0099
glomerellales	pleosporales	1	0.0099
glomerellales	polyporales	1	0.0297
glomerellales	pucciniales	1	0.0099
glomerellales	rhizocarpales	1	0.0099
glomerellales	rhizophydiales	1	0.0099
glomerellales	russulales	1	0.0099
glomerellales	saccharomycetales	1	0.0099
glomerellales	sebacinales	1	0.0297
glomerellales	sordariales	1	0.0198
glomerellales	sordariomycetidae	1	0.0198
glomerellales	spizellomycetales	1	0.0099
glomerellales	sporidiobolales	1	0.0198
glomerellales	tremellales	1	0.0099
glomerellales	xylariales	1	0.0099
gomphales	glomerellales	1	0.0099
holtermanniales	glomerellales	1	0.0099
hypocreales	glomerellales	1	0.0396
lecideales	glomerellales	1	0.0099
lulworthiales	glomerellales	1	0.0099
magnaporthales	glomerellales	1	0.0099
microascales	glomerellales	1	0.0099
mortierellales	saccharomycetales	1	0.0099
mycocaliciales	glomerellales	1	0.0099
neocallimastigales	glomerellales	1	0.0099
ophiostomatales	glomerellales	1	0.0099
orbiliales	glomerellales	1	0.0099
pleosporales	glomerellales	1	0.0099
polyporales	glomerellales	1	0.0297
pucciniales	glomerellales	1	0.0099
rhizocarpales	glomerellales	1	0.0099
rhizophydiales	glomerellales	1	0.0099
russulales	glomerellales	1	0.0099
saccharomycetales	glomerellales	1	0.0099
saccharomycetales	mortierellales	1	0.0099
sebacinales	glomerellales	1	0.0297
sordariales	glomerellales	1	0.0198
sordariomycetidae	glomerellales	1	0.0198
spizellomycetales	glomerellales	1	0.0099
sporidiobolales	glomerellales	1	0.0198
tremellales	glomerellales	1	0.0099
xylariales	glomerellales	1	0.0099
microascales	orbiliales	0.9618	0.0099
orbiliales	microascales	0.9618	0.0099
basidiobolales	venturiales	0.9597	0.0099
venturiales	basidiobolales	0.9597	0.0099
dothideomycetes	erysiphales	0.9557	0.0198
erysiphales	dothideomycetes	0.9557	0.0198
basidiobolales	myriangiales	0.9543	0.0099
myriangiales	basidiobolales	0.9543	0.0099
endogonales	ustilaginales	0.9357	0.0099
ustilaginales	endogonales	0.9357	0.0099
chytridiales	onygenales	0.9346	0.0099
onygenales	chytridiales	0.9346	0.0099
dothideomycetes	harpellales	0.9314	0.0099
harpellales	dothideomycetes	0.9314	0.0099
botryosphaeriales	hypocreales	0.9281	0.0198
hypocreales	botryosphaeriales	0.9281	0.0198
glomerales	pezizales	0.9273	0.0099
pezizales	glomerales	0.9273	0.0099
boletales	onygenales	0.9268	0.0297
onygenales	boletales	0.9268	0.0297
myriangiales	venturiales	0.9236	0.0198
venturiales	myriangiales	0.9236	0.0198
mycocaliciales	sebacinales	0.9206	0.0198
sebacinales	mycocaliciales	0.9206	0.0198
archaeosporales	corticiales	0.9205	0.0396
corticiales	archaeosporales	0.9205	0.0396
erysiphales	harpellales	0.919	0.0198
harpellales	erysiphales	0.919	0.0198
erysiphales	lobulomycetales	0.9065	0.0099
lobulomycetales	erysiphales	0.9065	0.0099
chaetothyriales	xylariales	0.8972	0.0297
xylariales	chaetothyriales	0.8972	0.0297
pezizomycotina	pucciniales	0.893	0.0099
pucciniales	pezizomycotina	0.893	0.0099
eurotiales	sordariales	0.8916	0.0495
sordariales	eurotiales	0.8916	0.0495
dothideomycetes	lobulomycetales	0.8915	0.0297
lobulomycetales	dothideomycetes	0.8915	0.0297
magnaporthales	xylariales	0.8908	0.0198
xylariales	magnaporthales	0.8908	0.0198
schizosaccharomycetales	tubeufiales	0.8897	0.0099
tubeufiales	schizosaccharomycetales	0.8897	0.0099
ascomycota	xylariales	0.8811	0.0198
xylariales	ascomycota	0.8811	0.0198
leotiomycetes	lulworthiales	0.881	0.0495
lulworthiales	leotiomycetes	0.881	0.0495
harpellales	lobulomycetales	0.8796	0.0198
lobulomycetales	harpellales	0.8796	0.0198
orbiliales	pleosporales	0.8768	0.0099
pleosporales	orbiliales	0.8768	0.0099
boletales	chytridiales	0.8726	0.0099
chytridiales	boletales	0.8726	0.0099
lobulomycetales	thelephorales	0.8725	0.0396
thelephorales	lobulomycetales	0.8725	0.0396
mortierellales	schizosaccharomycetales	0.87	0.0198
schizosaccharomycetales	mortierellales	0.87	0.0198
kickxellales	lecanorales	0.8645	0.0099
lecanorales	kickxellales	0.8645	0.0099
basidiobolales	mortierellales	0.8627	0.0099
mortierellales	basidiobolales	0.8627	0.0099
mortierellales	tubeufiales	0.8585	0.0297
tubeufiales	mortierellales	0.8585	0.0297
neocallimastigales	sebacinales	0.8539	0.0297
sebacinales	neocallimastigales	0.8539	0.0297
lulworthiales	polyporales	0.8493	0.0297
polyporales	lulworthiales	0.8493	0.0297
mycocaliciales	pleosporales	0.8484	0.0099
pleosporales	mycocaliciales	0.8484	0.0099
lulworthiales	sebacinales	0.8482	0.0099
sebacinales	lulworthiales	0.8482	0.0099
mycocaliciales	polyporales	0.8446	0.0495
polyporales	mycocaliciales	0.8446	0.0495
cladochytriales	mucorales	0.8443	0.0297
mucorales	cladochytriales	0.8443	0.0297
coryneliales	leotiomycetes	0.8417	0.0396
leotiomycetes	coryneliales	0.8417	0.0396
capnodiales	peltigerales	0.8412	0.0198
peltigerales	capnodiales	0.8412	0.0198
glomerales	lecanorales	0.8374	0.0198
lecanorales	glomerales	0.8374	0.0198
basidiobolales	boletales	0.8353	0.0396
boletales	basidiobolales	0.8353	0.0396
lecideales	orbiliales	0.8319	0.0198
orbiliales	lecideales	0.8319	0.0198
boletales	venturiales	0.8313	0.0099
venturiales	boletales	0.8313	0.0099
helotiales	kickxellales	0.8273	0.0396
kickxellales	helotiales	0.8273	0.0396
geastrales	holtermanniales	0.8266	0.0297
holtermanniales	geastrales	0.8266	0.0297
gomphales	sebacinales	0.8226	0.0099
sebacinales	gomphales	0.8226	0.0099
ascomycota	lulworthiales	0.8201	0.0099
lulworthiales	ascomycota	0.8201	0.0099
lecanorales	pezizales	0.82	0.0198
pezizales	lecanorales	0.82	0.0198
lecideales	microascales	0.8163	0.0099
microascales	lecideales	0.8163	0.0099
boletales	myriangiales	0.8151	0.0396
myriangiales	boletales	0.8151	0.0396
gomphales	polyporales	0.8081	0.0297
polyporales	gomphales	0.8081	0.0297
ascomycota	coryneliales	0.8076	0.0198
coryneliales	ascomycota	0.8076	0.0198
neocallimastigales	polyporales	0.8036	0.0495
polyporales	neocallimastigales	0.8036	0.0495
boletales	mortierellales	0.8033	0.0198
mortierellales	boletales	0.8033	0.0198
corticiales	phaeomoniellales	0.8025	0.0396
phaeomoniellales	corticiales	0.8025	0.0396
mortierellales	myriangiales	0.8011	0.0099
myriangiales	mortierellales	0.8011	0.0099
lulworthiales	neocallimastigales	0.801	0.0099
neocallimastigales	lulworthiales	0.801	0.0099
cantharellales	phaeomoniellales	0.7995	0.0396
phaeomoniellales	cantharellales	0.7995	0.0396
coryneliales	polyporales	0.7992	0.0495
polyporales	coryneliales	0.7992	0.0495
microascales	mycocaliciales	0.7985	0.0099
mycocaliciales	microascales	0.7985	0.0099
mycocaliciales	sporidiobolales	0.7966	0.0297
sporidiobolales	mycocaliciales	0.7966	0.0297
mycocaliciales	orbiliales	0.7915	0.0198
orbiliales	mycocaliciales	0.7915	0.0198
coryneliales	sebacinales	0.7908	0.0495
sebacinales	coryneliales	0.7908	0.0495
agaricales	auriculariales	0.7884	0.0198
auriculariales	agaricales	0.7884	0.0198
mucorales	ophiostomatales	0.7817	0.0396
ophiostomatales	mucorales	0.7817	0.0396
coryneliales	neocallimastigales	0.7811	0.0099
neocallimastigales	coryneliales	0.7811	0.0099
harpellales	mucorales	0.7805	0.0198
mucorales	harpellales	0.7805	0.0198
dothideomycetes	mucorales	0.7763	0.0495
mucorales	dothideomycetes	0.7763	0.0495
microascales	pleosporales	0.7738	0.0495
pleosporales	microascales	0.7738	0.0495
erysiphales	mucorales	0.7724	0.0396
mucorales	erysiphales	0.7724	0.0396
ascomycota	gomphales	0.7715	0.0099
gomphales	ascomycota	0.7715	0.0099
teloschistales	umbilicariales	0.7708	0.0297
umbilicariales	teloschistales	0.7708	0.0297
chaetothyriales	coryneliales	0.7704	0.0099
coryneliales	chaetothyriales	0.7704	0.0099
hymenochaetales	tubeufiales	0.7696	0.0297
tubeufiales	hymenochaetales	0.7696	0.0297
hymenochaetales	mortierellales	0.7675	0.0099
mortierellales	hymenochaetales	0.7675	0.0099
basidiomycota	thelephorales	0.7674	0.0495
coryneliales	lulworthiales	0.7674	0.0099
lulworthiales	coryneliales	0.7674	0.0099
thelephorales	basidiomycota	0.7674	0.0495
amylocorticiales	holtermanniales	0.7617	0.0495
holtermanniales	amylocorticiales	0.7617	0.0495
kickxellales	phaeomoniellales	0.7612	0.0495
leucosporidiales	spizellomycetales	0.7612	0.0297
phaeomoniellales	kickxellales	0.7612	0.0495
spizellomycetales	leucosporidiales	0.7612	0.0297
botryosphaeriales	mycocaliciales	0.7581	0.0396
chaetothyriales	lulworthiales	0.7581	0.0297
lulworthiales	chaetothyriales	0.7581	0.0297
mycocaliciales	botryosphaeriales	0.7581	0.0396
amylocorticiales	geastrales	0.7555	0.0198
geastrales	amylocorticiales	0.7555	0.0198
coniochaetales	pleosporales	0.7541	0.0099
pleosporales	coniochaetales	0.7541	0.0099
hymenochaetales	schizosaccharomycetales	0.7528	0.0396
schizosaccharomycetales	hymenochaetales	0.7528	0.0396
ascomycota	neocallimastigales	0.7525	0.0099
neocallimastigales	ascomycota	0.7525	0.0099
lulworthiales	sporidiobolales	0.7522	0.0198
sporidiobolales	lulworthiales	0.7522	0.0198
basidiobolales	chytridiales	0.7512	0.0297
chytridiales	basidiobolales	0.7512	0.0297
gomphales	neocallimastigales	0.7499	0.0099
neocallimastigales	gomphales	0.7499	0.0099
coryneliales	gomphales	0.7446	0.0099
gomphales	coryneliales	0.7446	0.0099
gomphales	lulworthiales	0.7441	0.0099
lulworthiales	gomphales	0.7441	0.0099
lecanorales	schizosaccharomycetales	0.7433	0.0396
schizosaccharomycetales	lecanorales	0.7433	0.0396
chaetothyriales	gomphales	0.7411	0.0099
gomphales	chaetothyriales	0.7411	0.0099
hypocreales	mycocaliciales	0.7374	0.0396
mycocaliciales	hypocreales	0.7374	0.0396
chaetothyriales	neocallimastigales	0.7294	0.0396
neocallimastigales	chaetothyriales	0.7294	0.0396
agaricales	chaetosphaeriales	0.7278	0.0396
chaetosphaeriales	agaricales	0.7278	0.0396
lecanorales	paraglomerales	0.7278	0.0297
paraglomerales	lecanorales	0.7278	0.0297
gomphales	sporidiobolales	0.7262	0.0198
sporidiobolales	gomphales	0.7262	0.0198
cryptomycota	saccharomycetales	0.7219	0.0396
saccharomycetales	cryptomycota	0.7219	0.0396
cladochytriales	tubeufiales	0.7213	0.0396
tubeufiales	cladochytriales	0.7213	0.0396
sordariomycetidae	xylariales	0.7206	0.0495
xylariales	sordariomycetidae	0.7206	0.0495
saccharomycetales	xylariales	0.719	0.0495
xylariales	saccharomycetales	0.719	0.0495
glomerales	kickxellales	0.7182	0.0396
kickxellales	glomerales	0.7182	0.0396
archaeosporales	phaeomoniellales	0.7177	0.0495
phaeomoniellales	archaeosporales	0.7177	0.0495
diversisporales	eurotiales	0.7161	0.0396
eurotiales	diversisporales	0.7161	0.0396
botryosphaeriales	glomerales	0.7147	0.0495
glomerales	botryosphaeriales	0.7147	0.0495
coniochaetales	saccharomycetales	0.7143	0.0396
saccharomycetales	coniochaetales	0.7143	0.0396
entylomatales	hypocreomycetidae	0.7097	0.0396
hypocreomycetidae	entylomatales	0.7097	0.0396
saccharomycetales	tremellales	0.7007	0.0396
tremellales	saccharomycetales	0.7007	0.0396
cladochytriales	dothideomycetes	0.6983	0.0495
dothideomycetes	cladochytriales	0.6983	0.0495
neocallimastigales	sporidiobolales	0.693	0.0297
sporidiobolales	neocallimastigales	0.693	0.0297
diversisporales	trichosphaeriales	0.6915	0.0495
trichosphaeriales	diversisporales	0.6915	0.0495
auriculariales	chaetosphaeriales	0.6896	0.0396
chaetosphaeriales	auriculariales	0.6896	0.0396
lulworthiales	mycocaliciales	0.6882	0.0099
mycocaliciales	lulworthiales	0.6882	0.0099
lulworthiales	xylariales	0.688	0.0198
xylariales	lulworthiales	0.688	0.0198
tremellales	xylariales	0.6871	0.0396
xylariales	tremellales	0.6871	0.0396
coryneliales	sporidiobolales	0.6814	0.0198
sporidiobolales	coryneliales	0.6814	0.0198
lulworthiales	magnaporthales	0.6809	0.0099
magnaporthales	lulworthiales	0.6809	0.0099
mortierellales	paraglomerales	0.6807	0.0297
paraglomerales	mortierellales	0.6807	0.0297
gomphales	mycocaliciales	0.6668	0.0099
mycocaliciales	gomphales	0.6668	0.0099
helotiales	phaeomoniellales	0.6664	0.0297
phaeomoniellales	helotiales	0.6664	0.0297
erysiphales	rhizophlyctidales	0.6661	0.0396
rhizophlyctidales	erysiphales	0.6661	0.0396
magnaporthales	neocallimastigales	0.6629	0.0099
neocallimastigales	magnaporthales	0.6629	0.0099
diversisporales	thelephorales	0.6617	0.0297
thelephorales	diversisporales	0.6617	0.0297
coryneliales	xylariales	0.6554	0.0198
xylariales	coryneliales	0.6554	0.0198
mycocaliciales	neocallimastigales	0.6545	0.0198
neocallimastigales	mycocaliciales	0.6545	0.0198
chytridiales	schizosaccharomycetales	0.6524	0.0297
schizosaccharomycetales	chytridiales	0.6524	0.0297
neocallimastigales	xylariales	0.6474	0.0198
xylariales	neocallimastigales	0.6474	0.0198
myriangiales	onygenales	0.6468	0.0495
onygenales	myriangiales	0.6468	0.0495
gomphales	magnaporthales	0.6462	0.0099
magnaporthales	gomphales	0.6462	0.0099
gomphales	xylariales	0.6456	0.0099
xylariales	gomphales	0.6456	0.0099
phaeomoniellales	umbilicariales	0.6334	0.0495
umbilicariales	phaeomoniellales	0.6334	0.0495
coryneliales	mycocaliciales	0.6307	0.0198
mycocaliciales	coryneliales	0.6307	0.0198
coniochaetales	mycocaliciales	0.623	0.0396
mycocaliciales	coniochaetales	0.623	0.0396
hypocreales	neocallimastigales	0.6195	0.0396
neocallimastigales	hypocreales	0.6195	0.0396
coryneliales	magnaporthales	0.6067	0.0099
magnaporthales	coryneliales	0.6067	0.0099
cantharellales	neocallimastigales	0.5992	0.0396
neocallimastigales	cantharellales	0.5992	0.0396
hypocreales	lulworthiales	0.5967	0.0495
lulworthiales	hypocreales	0.5967	0.0495
gomphales	hypocreales	0.5687	0.0495
hypocreales	gomphales	0.5687	0.0495
chaetosphaeriales	coryneliales	0.5664	0.0099
coryneliales	chaetosphaeriales	0.5664	0.0099
chaetosphaeriales	lulworthiales	0.5549	0.0297
lulworthiales	chaetosphaeriales	0.5549	0.0297
cantharellales	lulworthiales	0.5462	0.0297
chaetosphaeriales	neocallimastigales	0.5462	0.0396
lulworthiales	cantharellales	0.5462	0.0297
neocallimastigales	chaetosphaeriales	0.5462	0.0396
coryneliales	hypocreales	0.5444	0.0495
hypocreales	coryneliales	0.5444	0.0495
holtermanniales	pezizomycotina	0.5404	0.0495
pezizomycotina	holtermanniales	0.5404	0.0495
cantharellales	gomphales	0.5335	0.0297
gomphales	cantharellales	0.5335	0.0297
chaetosphaeriales	gomphales	0.5161	0.0297
gomphales	chaetosphaeriales	0.5161	0.0297
botryosphaeriales	lulworthiales	0.509	0.0297
lulworthiales	botryosphaeriales	0.509	0.0297
amylocorticiales	lulworthiales	0.5038	0.0099
gomphales	sordariomycetidae	0.5038	0.0396
lulworthiales	amylocorticiales	0.5038	0.0099
sordariomycetidae	gomphales	0.5038	0.0396
agaricales	lulworthiales	0.4786	0.0495
lulworthiales	agaricales	0.4786	0.0495
botryosphaeriales	gomphales	0.4733	0.0495
gomphales	botryosphaeriales	0.4733	0.0495
gomphales	spizellomycetales	-0.5071	0.0495
spizellomycetales	gomphales	-0.5071	0.0495
mortierellales	neocallimastigales	-0.5278	0.0198
neocallimastigales	mortierellales	-0.5278	0.0198
neocallimastigales	spizellomycetales	-0.5324	0.0396
spizellomycetales	neocallimastigales	-0.5324	0.0396
lulworthiales	spizellomycetales	-0.5558	0.0198
spizellomycetales	lulworthiales	-0.5558	0.0198
holtermanniales	russulales	-0.5614	0.0396
russulales	holtermanniales	-0.5614	0.0396
lulworthiales	mortierellales	-0.5831	0.0099
mortierellales	lulworthiales	-0.5831	0.0099
endogonales	entorrhizales	-0.5862	0.0297
entorrhizales	endogonales	-0.5862	0.0297
coryneliales	lobulomycetales	-0.5989	0.0099
lobulomycetales	coryneliales	-0.5989	0.0099
basidiobolales	magnaporthales	-0.6141	0.0495
magnaporthales	basidiobolales	-0.6141	0.0495
gomphales	onygenales	-0.619	0.0297
onygenales	gomphales	-0.619	0.0297
diversisporales	mycocaliciales	-0.6225	0.0495
mycocaliciales	diversisporales	-0.6225	0.0495
gomphales	mortierellales	-0.6228	0.0099
mortierellales	gomphales	-0.6228	0.0099
neocallimastigales	onygenales	-0.6274	0.0198
onygenales	neocallimastigales	-0.6274	0.0198
cladochytriales	gomphales	-0.6278	0.0198
gomphales	cladochytriales	-0.6278	0.0198
coryneliales	mortierellales	-0.6296	0.0099
mortierellales	coryneliales	-0.6296	0.0099
cladochytriales	neocallimastigales	-0.6335	0.0099
neocallimastigales	cladochytriales	-0.6335	0.0099
lulworthiales	onygenales	-0.634	0.0099
onygenales	lulworthiales	-0.634	0.0099
chaetosphaeriales	hypocreomycetidae	-0.6439	0.0396
hypocreomycetidae	chaetosphaeriales	-0.6439	0.0396
cladochytriales	lulworthiales	-0.6443	0.0099
lulworthiales	cladochytriales	-0.6443	0.0099
cladochytriales	coryneliales	-0.646	0.0099
coryneliales	cladochytriales	-0.646	0.0099
boletales	neocallimastigales	-0.6478	0.0297
neocallimastigales	boletales	-0.6478	0.0297
coniochaetales	trichosphaeriales	-0.6516	0.0297
trichosphaeriales	coniochaetales	-0.6516	0.0297
chaetosphaeriales	onygenales	-0.6517	0.0297
onygenales	chaetosphaeriales	-0.6517	0.0297
boletales	gomphales	-0.657	0.0099
gomphales	boletales	-0.657	0.0099
mortierellales	mycocaliciales	-0.6623	0.0396
mycocaliciales	mortierellales	-0.6623	0.0396
ophiostomatales	trichosphaeriales	-0.6665	0.0396
trichosphaeriales	ophiostomatales	-0.6665	0.0396
coryneliales	onygenales	-0.6741	0.0198
onygenales	coryneliales	-0.6741	0.0198
gomphales	lobulomycetales	-0.6743	0.0198
lobulomycetales	gomphales	-0.6743	0.0198
ophiostomatales	rhizophydiales	-0.6743	0.0297
rhizophydiales	ophiostomatales	-0.6743	0.0297
geastrales	teloschistales	-0.677	0.0297
teloschistales	geastrales	-0.677	0.0297
basidiomycota	lecanorales	-0.6803	0.0495
lecanorales	basidiomycota	-0.6803	0.0495
lobulomycetales	lulworthiales	-0.6824	0.0198
lulworthiales	lobulomycetales	-0.6824	0.0198
myriangiales	neocallimastigales	-0.6824	0.0198
neocallimastigales	myriangiales	-0.6824	0.0198
coryneliales	mucorales	-0.6827	0.0099
mucorales	coryneliales	-0.6827	0.0099
gomphales	myriangiales	-0.6833	0.0198
myriangiales	gomphales	-0.6833	0.0198
boletales	lulworthiales	-0.6846	0.0099
lulworthiales	boletales	-0.6846	0.0099
boletales	coryneliales	-0.6847	0.0099
coryneliales	boletales	-0.6847	0.0099
gomphales	mucorales	-0.6893	0.0099
mucorales	gomphales	-0.6893	0.0099
venturiales	xylariales	-0.6914	0.0495
xylariales	venturiales	-0.6914	0.0495
lulworthiales	mucorales	-0.6924	0.0099
mucorales	lulworthiales	-0.6924	0.0099
chaetosphaeriales	spizellomycetales	-0.6927	0.0297
spizellomycetales	chaetosphaeriales	-0.6927	0.0297
lobulomycetales	neocallimastigales	-0.6937	0.0099
neocallimastigales	lobulomycetales	-0.6937	0.0099
lulworthiales	myriangiales	-0.6949	0.0198
myriangiales	lulworthiales	-0.6949	0.0198
agaricales	diversisporales	-0.696	0.0198
diversisporales	agaricales	-0.696	0.0198
magnaporthales	schizosaccharomycetales	-0.6975	0.0495
schizosaccharomycetales	magnaporthales	-0.6975	0.0495
ophiostomatales	sordariomycetidae	-0.7004	0.0495
sordariomycetidae	ophiostomatales	-0.7004	0.0495
lobulomycetales	mycocaliciales	-0.7022	0.0198
mycocaliciales	lobulomycetales	-0.7022	0.0198
mycocaliciales	trichosphaeriales	-0.7025	0.0396
trichosphaeriales	mycocaliciales	-0.7025	0.0396
coryneliales	erysiphales	-0.704	0.0099
erysiphales	coryneliales	-0.704	0.0099
microascales	trichosphaeriales	-0.7044	0.0495
trichosphaeriales	microascales	-0.7044	0.0495
mortierellales	pleosporales	-0.7062	0.0297
pleosporales	mortierellales	-0.7062	0.0297
coniochaetales	endogonales	-0.7063	0.0396
endogonales	coniochaetales	-0.7063	0.0396
coryneliales	myriangiales	-0.7075	0.0099
myriangiales	coryneliales	-0.7075	0.0099
basidiobolales	neocallimastigales	-0.7087	0.0099
neocallimastigales	basidiobolales	-0.7087	0.0099
neocallimastigales	venturiales	-0.7124	0.0099
venturiales	neocallimastigales	-0.7124	0.0099
holtermanniales	teloschistales	-0.7154	0.0297
teloschistales	holtermanniales	-0.7154	0.0297
lecanorales	tremellales	-0.7157	0.0297
tremellales	lecanorales	-0.7157	0.0297
erysiphales	gomphales	-0.7172	0.0099
gomphales	erysiphales	-0.7172	0.0099
boletales	magnaporthales	-0.7198	0.0495
magnaporthales	boletales	-0.7198	0.0495
gomphales	venturiales	-0.721	0.0099
venturiales	gomphales	-0.721	0.0099
mucorales	neocallimastigales	-0.7227	0.0099
neocallimastigales	mucorales	-0.7227	0.0099
basidiobolales	chaetothyriales	-0.7228	0.0495
chaetothyriales	basidiobolales	-0.7228	0.0495
magnaporthales	mortierellales	-0.7248	0.0297
mortierellales	magnaporthales	-0.7248	0.0297
lecideales	umbilicariales	-0.725	0.0099
umbilicariales	lecideales	-0.725	0.0099
coryneliales	dothideomycetes	-0.7257	0.0099
dothideomycetes	coryneliales	-0.7257	0.0099
coryneliales	harpellales	-0.7276	0.0099
harpellales	coryneliales	-0.7276	0.0099
basidiobolales	gomphales	-0.7293	0.0099
gomphales	basidiobolales	-0.7293	0.0099
harpellales	mycocaliciales	-0.7327	0.0297
mycocaliciales	harpellales	-0.7327	0.0297
coniochaetales	paraglomerales	-0.734	0.0396
paraglomerales	coniochaetales	-0.734	0.0396
harpellales	neocallimastigales	-0.7366	0.0099
neocallimastigales	harpellales	-0.7366	0.0099
coryneliales	venturiales	-0.7372	0.0099
venturiales	coryneliales	-0.7372	0.0099
capnodiales	cystofilobasidiales	-0.7382	0.0396
cystofilobasidiales	capnodiales	-0.7382	0.0396
erysiphales	lulworthiales	-0.7382	0.0099
lulworthiales	erysiphales	-0.7382	0.0099
gomphales	harpellales	-0.7416	0.0099
harpellales	gomphales	-0.7416	0.0099
basidiobolales	coryneliales	-0.7426	0.0099
coryneliales	basidiobolales	-0.7426	0.0099
schizosaccharomycetales	sordariales	-0.743	0.0396
sordariales	schizosaccharomycetales	-0.743	0.0396
blastocladiales	eurotiales	-0.7446	0.0297
eurotiales	blastocladiales	-0.7446	0.0297
chytridiales	gomphales	-0.7465	0.0099
gomphales	chytridiales	-0.7465	0.0099
diaporthales	mucorales	-0.7466	0.0396
mucorales	diaporthales	-0.7466	0.0396
erysiphales	neocallimastigales	-0.7483	0.0099
neocallimastigales	erysiphales	-0.7483	0.0099
lulworthiales	venturiales	-0.7512	0.0099
venturiales	lulworthiales	-0.7512	0.0099
dothideomycetes	mycocaliciales	-0.7515	0.0099
mycocaliciales	dothideomycetes	-0.7515	0.0099
basidiobolales	lulworthiales	-0.7531	0.0099
lulworthiales	basidiobolales	-0.7531	0.0099
erysiphales	mycocaliciales	-0.754	0.0099
mycocaliciales	erysiphales	-0.754	0.0099
myriangiales	xylariales	-0.7559	0.0198
xylariales	myriangiales	-0.7559	0.0198
mortierellales	sordariomycetes	-0.7561	0.0495
sordariomycetes	mortierellales	-0.7561	0.0495
paraglomerales	saccharomycetales	-0.7584	0.0396
saccharomycetales	paraglomerales	-0.7584	0.0396
chytridiales	lulworthiales	-0.7586	0.0099
lulworthiales	chytridiales	-0.7586	0.0099
harpellales	lulworthiales	-0.7616	0.0099
lulworthiales	harpellales	-0.7616	0.0099
botryosphaeriales	dothideomycetes	-0.7688	0.0495
dothideomycetes	botryosphaeriales	-0.7688	0.0495
chytridiales	neocallimastigales	-0.7712	0.0099
neocallimastigales	chytridiales	-0.7712	0.0099
orbiliales	trichosphaeriales	-0.7717	0.0396
trichosphaeriales	orbiliales	-0.7717	0.0396
schizosaccharomycetales	xylariales	-0.7726	0.0198
xylariales	schizosaccharomycetales	-0.7726	0.0198
botryosphaeriales	thelephorales	-0.778	0.0297
thelephorales	botryosphaeriales	-0.778	0.0297
dothideomycetes	gomphales	-0.7796	0.0099
gomphales	dothideomycetes	-0.7796	0.0099
agaricales	leucosporidiales	-0.7806	0.0396
leucosporidiales	agaricales	-0.7806	0.0396
chytridiales	magnaporthales	-0.7821	0.0198
magnaporthales	chytridiales	-0.7821	0.0198
mycocaliciales	venturiales	-0.7876	0.0099
venturiales	mycocaliciales	-0.7876	0.0099
basidiomycota	pezizales	-0.7877	0.0099
pezizales	basidiomycota	-0.7877	0.0099
chytridiales	coryneliales	-0.7967	0.0099
coryneliales	chytridiales	-0.7967	0.0099
dothideomycetes	lulworthiales	-0.7995	0.0099
lulworthiales	dothideomycetes	-0.7995	0.0099
diversisporales	pleosporales	-0.8006	0.0297
pleosporales	diversisporales	-0.8006	0.0297
basidiomycota	botryosphaeriales	-0.8009	0.0198
botryosphaeriales	basidiomycota	-0.8009	0.0198
dothideomycetes	neocallimastigales	-0.8019	0.0099
neocallimastigales	dothideomycetes	-0.8019	0.0099
botryosphaeriales	harpellales	-0.8025	0.0198
harpellales	botryosphaeriales	-0.8025	0.0198
leucosporidiales	sporidiobolales	-0.8025	0.0495
sporidiobolales	leucosporidiales	-0.8025	0.0495
mycocaliciales	myriangiales	-0.8026	0.0198
myriangiales	mycocaliciales	-0.8026	0.0198
ascomycota	onygenales	-0.804	0.0198
onygenales	ascomycota	-0.804	0.0198
kickxellales	tremellales	-0.8042	0.0198
tremellales	kickxellales	-0.8042	0.0198
eurotiales	peltigerales	-0.8047	0.0198
peltigerales	eurotiales	-0.8047	0.0198
magnaporthales	onygenales	-0.8073	0.0198
onygenales	magnaporthales	-0.8073	0.0198
cladochytriales	eurotiales	-0.8077	0.0297
eurotiales	cladochytriales	-0.8077	0.0297
microascales	mortierellales	-0.8078	0.0297
mortierellales	microascales	-0.8078	0.0297
rhizocarpales	ustilaginales	-0.8105	0.0099
ustilaginales	rhizocarpales	-0.8105	0.0099
amylocorticiales	leucosporidiales	-0.8125	0.0297
leucosporidiales	amylocorticiales	-0.8125	0.0297
diversisporales	sporidiobolales	-0.8128	0.0396
sporidiobolales	diversisporales	-0.8128	0.0396
endogonales	rhizocarpales	-0.8195	0.0495
rhizocarpales	endogonales	-0.8195	0.0495
mortierellales	xylariales	-0.8198	0.0198
xylariales	mortierellales	-0.8198	0.0198
basidiobolales	mycocaliciales	-0.8228	0.0198
mycocaliciales	basidiobolales	-0.8228	0.0198
gloeophyllales	pezizomycotina	-0.824	0.0198
pezizomycotina	gloeophyllales	-0.824	0.0198
dothideomycetes	hypocreales	-0.8242	0.0198
hypocreales	dothideomycetes	-0.8242	0.0198
kickxellales	saccharomycetales	-0.8243	0.0396
saccharomycetales	kickxellales	-0.8243	0.0396
gloeophyllales	pucciniales	-0.8388	0.0297
pucciniales	gloeophyllales	-0.8388	0.0297
botryosphaeriales	lobulomycetales	-0.8389	0.0198
lobulomycetales	botryosphaeriales	-0.8389	0.0198
botryosphaeriales	erysiphales	-0.8423	0.0099
erysiphales	botryosphaeriales	-0.8423	0.0099
mortierellales	orbiliales	-0.8445	0.0297
orbiliales	mortierellales	-0.8445	0.0297
chytridiales	xylariales	-0.8448	0.0099
xylariales	chytridiales	-0.8448	0.0099
boletales	chaetothyriales	-0.849	0.0297
chaetothyriales	boletales	-0.849	0.0297
mortierellales	sebacinales	-0.8514	0.0495
sebacinales	mortierellales	-0.8514	0.0495
harpellales	hypocreales	-0.8559	0.0396
hypocreales	harpellales	-0.8559	0.0396
erysiphales	hypocreales	-0.8566	0.0495
hypocreales	erysiphales	-0.8566	0.0495
basidiobolales	sporidiobolales	-0.8602	0.0297
sporidiobolales	basidiobolales	-0.8602	0.0297
agaricales	spizellomycetales	-0.8641	0.0198
spizellomycetales	agaricales	-0.8641	0.0198
basidiomycota	glomerales	-0.8647	0.0198
glomerales	basidiomycota	-0.8647	0.0198
myriangiales	sporidiobolales	-0.8673	0.0297
sporidiobolales	myriangiales	-0.8673	0.0297
erysiphales	sebacinales	-0.8747	0.0495
sebacinales	erysiphales	-0.8747	0.0495
sebacinales	venturiales	-0.8757	0.0297
venturiales	sebacinales	-0.8757	0.0297
polyporales	venturiales	-0.8774	0.0495
venturiales	polyporales	-0.8774	0.0495
sporidiobolales	venturiales	-0.879	0.0297
venturiales	sporidiobolales	-0.879	0.0297
hypocreales	thelephorales	-0.8857	0.0297
thelephorales	hypocreales	-0.8857	0.0297
cladochytriales	sordariales	-0.8873	0.0396
sordariales	cladochytriales	-0.8873	0.0396
chaetothyriales	chytridiales	-0.9005	0.0198
chytridiales	chaetothyriales	-0.9005	0.0198
basidiobolales	sebacinales	-0.9041	0.0396
sebacinales	basidiobolales	-0.9041	0.0396
sordariales	tubeufiales	-0.9065	0.0297
tubeufiales	sordariales	-0.9065	0.0297
cantharellales	mucorales	-0.908	0.0297
mucorales	cantharellales	-0.908	0.0297
chaetothyriales	mortierellales	-0.9092	0.0198
mortierellales	chaetothyriales	-0.9092	0.0198
onygenales	xylariales	-0.9099	0.0198
xylariales	onygenales	-0.9099	0.0198
cantharellales	ophiostomatales	-0.916	0.0396
ophiostomatales	cantharellales	-0.916	0.0396
boletales	xylariales	-0.9185	0.0099
xylariales	boletales	-0.9185	0.0099
ascomycota	boletales	-0.9257	0.0297
boletales	ascomycota	-0.9257	0.0297
ascomycota	basidiobolales	-0.9259	0.0198
basidiobolales	ascomycota	-0.9259	0.0198
hypocreales	lobulomycetales	-0.929	0.0396
lobulomycetales	hypocreales	-0.929	0.0396
cryptomycota	mortierellales	-0.9324	0.0099
mortierellales	cryptomycota	-0.9324	0.0099
ascomycota	venturiales	-0.933	0.0297
venturiales	ascomycota	-0.933	0.0297
ascomycota	myriangiales	-0.9432	0.0396
myriangiales	ascomycota	-0.9432	0.0396
pleosporales	trichosphaeriales	-0.9514	0.0099
trichosphaeriales	pleosporales	-0.9514	0.0099
lecanorales	saccharomycetales	-0.9563	0.0099
saccharomycetales	lecanorales	-0.9563	0.0099
archaeosporales	glomerellales	-1	0.0099
basidiobolales	glomerellales	-1	0.0099
boletales	glomerellales	-1	0.0099
capnodiales	glomerellales	-1	0.0099
chytridiales	glomerellales	-1	0.0099
corticiales	glomerellales	-1	0.0297
diaporthales	glomerellales	-1	0.0099
diversisporales	glomerellales	-1	0.0198
dothideomycetes	glomerellales	-1	0.0099
endogonales	glomerellales	-1	0.0099
entylomatales	glomerellales	-1	0.0099
erysiphales	glomerellales	-1	0.0099
fungi	glomerellales	-1	0.0099
gloeophyllales	glomerellales	-1	0.0099
glomerales	glomerellales	-1	0.0099
glomerellales	archaeosporales	-1	0.0099
glomerellales	basidiobolales	-1	0.0099
glomerellales	boletales	-1	0.0099
glomerellales	capnodiales	-1	0.0099
glomerellales	chytridiales	-1	0.0099
glomerellales	corticiales	-1	0.0297
glomerellales	diaporthales	-1	0.0099
glomerellales	diversisporales	-1	0.0198
glomerellales	dothideomycetes	-1	0.0099
glomerellales	endogonales	-1	0.0099
glomerellales	entylomatales	-1	0.0099
glomerellales	erysiphales	-1	0.0099
glomerellales	fungi	-1	0.0099
glomerellales	gloeophyllales	-1	0.0099
glomerellales	glomerales	-1	0.0099
glomerellales	harpellales	-1	0.0099
glomerellales	helotiales	-1	0.0198
glomerellales	hymenochaetales	-1	0.0099
glomerellales	hypocreomycetidae	-1	0.0099
glomerellales	kickxellales	-1	0.0099
glomerellales	lecanorales	-1	0.0099
glomerellales	leucosporidiales	-1	0.0099
glomerellales	lobulomycetales	-1	0.0099
glomerellales	mortierellales	-1	0.0099
glomerellales	mucorales	-1	0.0099
glomerellales	myriangiales	-1	0.0198
glomerellales	onygenales	-1	0.0099
glomerellales	paraglomerales	-1	0.0099
glomerellales	peltigerales	-1	0.0099
glomerellales	pezizales	-1	0.0198
glomerellales	phaeomoniellales	-1	0.0099
glomerellales	rhizophlyctidales	-1	0.0099
glomerellales	schizosaccharomycetales	-1	0.0099
glomerellales	teloschistales	-1	0.0099
glomerellales	trichosphaeriales	-1	0.0099
glomerellales	tubeufiales	-1	0.0099
glomerellales	umbilicariales	-1	0.0099
glomerellales	ustilaginales	-1	0.0099
glomerellales	venturiales	-1	0.0099
harpellales	glomerellales	-1	0.0099
helotiales	glomerellales	-1	0.0198
hymenochaetales	glomerellales	-1	0.0099
hypocreomycetidae	glomerellales	-1	0.0099
kickxellales	glomerellales	-1	0.0099
lecanorales	glomerellales	-1	0.0099
leucosporidiales	glomerellales	-1	0.0099
lobulomycetales	glomerellales	-1	0.0099
mortierellales	glomerellales	-1	0.0099
mucorales	glomerellales	-1	0.0099
myriangiales	glomerellales	-1	0.0198
onygenales	glomerellales	-1	0.0099
paraglomerales	glomerellales	-1	0.0099
peltigerales	glomerellales	-1	0.0099
pezizales	glomerellales	-1	0.0198
phaeomoniellales	glomerellales	-1	0.0099
rhizophlyctidales	glomerellales	-1	0.0099
schizosaccharomycetales	glomerellales	-1	0.0099
teloschistales	glomerellales	-1	0.0099
trichosphaeriales	glomerellales	-1	0.0099
tubeufiales	glomerellales	-1	0.0099
umbilicariales	glomerellales	-1	0.0099
ustilaginales	glomerellales	-1	0.0099
venturiales	glomerellales	-1	0.0099

## Sheet: Bacterial correlation network
Taxon1	Taxon2	Correlation	P.Value
acetobacteraceae	rhodocyclaceae	1	0.0099
acidimicrobiaceae	rhodocyclaceae	1	0.0099
acidithiobacillaceae	rhodocyclaceae	1	0.0099
acidobacteria	kofleriaceae	1	0.0099
acidobacteriaceae	rhodocyclaceae	1	0.0099
actinomycetaceae	kofleriaceae	1	0.0099
actinomycetaceae	polyangiaceae	1	0.0099
actinomycetaceae	rhodobiaceae	1	0.0099
actinomycetaceae	rhodocyclaceae	1	0.0099
alcaligenaceae	holophagaceae	1	0.0297
alcanivoracaceae	rhodocyclaceae	1	0.0099
alicyclobacillaceae	kofleriaceae	1	0.0099
alteromonadaceae	rhodobiaceae	1	0.0099
alteromonadaceae	rhodocyclaceae	1	0.0099
amoebophilaceae	kofleriaceae	1	0.0099
anaerolineaceae	rhodocyclaceae	1	0.0099
anaeromyxobacteraceae	rhodobiaceae	1	0.0099
bacteroidaceae	rhodocyclaceae	1	0.0099
bacteroidetes	kofleriaceae	1	0.0099
bdellovibrionaceae	nitrospiraceae	1	0.0297
beijerinckiaceae	rhodocyclaceae	1	0.0198
blastocatellia	rhodobiaceae	1	0.0099
burkholderiaceae	gemmatimonadaceae	1	0.0099
burkholderiales	gemmatimonadaceae	1	0.0099
caldilineaceae	rhodobiaceae	1	0.0099
candidatus_brocadiaceae	rhodobiaceae	1	0.0099
caulobacteraceae	rhodocyclaceae	1	0.0198
chlamydiaceae	rhodocyclaceae	1	0.0099
chloroflexaceae	rhodocyclaceae	1	0.0099
chromatiaceae	rhodobiaceae	1	0.0099
chthonomonadaceae	kofleriaceae	1	0.0099
clostridiaceae	kofleriaceae	1	0.0099
clostridiaceae	rhodobiaceae	1	0.0099
clostridiales	gemmatimonadaceae	1	0.0396
clostridiales_family_xvii__incertae_sedis	rhodocyclaceae	1	0.0099
competibacteraceae	kofleriaceae	1	0.0099
conexibacteraceae	rhodocyclaceae	1	0.0099
coxiellaceae	rhodocyclaceae	1	0.0099
cryomorphaceae	kofleriaceae	1	0.0099
cryomorphaceae	polyangiaceae	1	0.0099
cryomorphaceae	rhodobiaceae	1	0.0099
cyanobacteriaceae	kofleriaceae	1	0.0099
cytophagaceae	rhodocyclaceae	1	0.0099
cytophagales	rhodocyclaceae	1	0.0099
defluviitaleaceae	kofleriaceae	1	0.0099
dehalococcoidaceae	geobacteraceae	1	0.0099
dehalococcoidaceae	kofleriaceae	1	0.0099
dehalococcoidaceae	polyangiaceae	1	0.0099
dehalococcoidaceae	rhodobiaceae	1	0.0099
dehalococcoidaceae	streptosporangiaceae	1	0.0198
dehalococcoidaceae	xanthomonadaceae	1	0.0198
dehalococcoidia	rhodobiaceae	1	0.0099
desulfobacteraceae	kofleriaceae	1	0.0099
desulfobulbaceae	rhodobiaceae	1	0.0099
ectothiorhodospiraceae	rhodocyclaceae	1	0.0396
erysipelotrichaceae	kofleriaceae	1	0.0099
erythrobacteraceae	rhodocyclaceae	1	0.0099
fibrobacteraceae	rhodocyclaceae	1	0.0099
fimbriimonadaceae	rhodocyclaceae	1	0.0099
frankiaceae	rhodocyclaceae	1	0.0198
fusobacteriaceae	rhodocyclaceae	1	0.0099
gaiellaceae	rhodocyclaceae	1	0.0099
gammaproteobacteria	kofleriaceae	1	0.0099
gemmatimonadaceae	burkholderiaceae	1	0.0099
gemmatimonadaceae	burkholderiales	1	0.0099
gemmatimonadaceae	clostridiales	1	0.0396
gemmatimonadaceae	kofleriaceae	1	0.0099
gemmatimonadaceae	oxalobacteraceae	1	0.0297
gemmatimonadaceae	rhizobiales	1	0.0198
gemmatimonadaceae	rhodobiaceae	1	0.0099
geobacteraceae	dehalococcoidaceae	1	0.0099
geobacteraceae	rhodocyclaceae	1	0.0099
geobacteraceae	sandaracinaceae	1	0.0099
gloeobacteraceae	rhodocyclaceae	1	0.0099
gordoniaceae	rhodocyclaceae	1	0.0099
halothiobacillaceae	rhodocyclaceae	1	0.0099
heliobacteriaceae	rhodocyclaceae	1	0.0198
herpetosiphonaceae	kofleriaceae	1	0.0099
holophagaceae	alcaligenaceae	1	0.0297
holophagaceae	kofleriaceae	1	0.0099
holophagaceae	oscillochloridaceae	1	0.0198
holophagaceae	oxalobacteraceae	1	0.0099
holophagaceae	polyangiaceae	1	0.0099
holophagaceae	rhodobiaceae	1	0.0099
hydrogenophilaceae	rhodobiaceae	1	0.0099
hyphomicrobiaceae	rhodocyclaceae	1	0.0099
hyphomonadaceae	kofleriaceae	1	0.0099
iamiaceae	rhodocyclaceae	1	0.0198
ignavibacteriaceae	rhodobiaceae	1	0.0099
kofleriaceae	acidobacteria	1	0.0099
kofleriaceae	actinomycetaceae	1	0.0099
kofleriaceae	alicyclobacillaceae	1	0.0099
kofleriaceae	amoebophilaceae	1	0.0099
kofleriaceae	bacteroidetes	1	0.0099
kofleriaceae	chthonomonadaceae	1	0.0099
kofleriaceae	clostridiaceae	1	0.0099
kofleriaceae	competibacteraceae	1	0.0099
kofleriaceae	cryomorphaceae	1	0.0099
kofleriaceae	cyanobacteriaceae	1	0.0099
kofleriaceae	defluviitaleaceae	1	0.0099
kofleriaceae	dehalococcoidaceae	1	0.0099
kofleriaceae	desulfobacteraceae	1	0.0099
kofleriaceae	erysipelotrichaceae	1	0.0099
kofleriaceae	gammaproteobacteria	1	0.0099
kofleriaceae	gemmatimonadaceae	1	0.0099
kofleriaceae	herpetosiphonaceae	1	0.0099
kofleriaceae	holophagaceae	1	0.0099
kofleriaceae	hyphomonadaceae	1	0.0099
kofleriaceae	lachnospiraceae	1	0.0099
kofleriaceae	microcystaceae	1	0.0099
kofleriaceae	nannocystaceae	1	0.0099
kofleriaceae	nitrospiraceae	1	0.0099
kofleriaceae	nocardiopsaceae	1	0.0198
kofleriaceae	pelobacteraceae	1	0.0099
kofleriaceae	rhodocyclaceae	1	0.0099
kofleriaceae	rhodothermaceae	1	0.0099
kofleriaceae	sandaracinaceae	1	0.0099
kofleriaceae	saprospiraceae	1	0.0099
kofleriaceae	symbiobacteriaceae	1	0.0099
kofleriaceae	synechococcaceae	1	0.0099
kofleriaceae	synergistaceae	1	0.0099
kofleriaceae	syntrophobacteraceae	1	0.0099
kofleriaceae	thiotrichaceae	1	0.0099
kofleriaceae	veillonellaceae	1	0.0099
kofleriaceae	verrucomicrobia_subdivision_3	1	0.0099
ktedonobacteraceae	rhodocyclaceae	1	0.0099
lachnospiraceae	kofleriaceae	1	0.0099
legionellaceae	rhodocyclaceae	1	0.0099
methylacidiphilaceae	rhodocyclaceae	1	0.0099
methylobacteriaceae	rhodocyclaceae	1	0.0099
methylocystaceae	phycisphaeraceae	1	0.0297
methylophilaceae	rhodocyclaceae	1	0.0099
microcoleaceae	rhodocyclaceae	1	0.0099
microcystaceae	kofleriaceae	1	0.0099
micromonosporaceae	rhodocyclaceae	1	0.0099
myxococcales	rhodocyclaceae	1	0.0099
nannocystaceae	kofleriaceae	1	0.0099
natranaerobiaceae	rhodocyclaceae	1	0.0099
nitrosomonadaceae	rhodocyclaceae	1	0.0099
nitrospiraceae	bdellovibrionaceae	1	0.0297
nitrospiraceae	kofleriaceae	1	0.0099
nitrospiraceae	rhodobiaceae	1	0.0099
nocardiopsaceae	kofleriaceae	1	0.0198
opitutaceae	rhodobiaceae	1	0.0099
opitutaceae	rhodocyclaceae	1	0.0099
oscillochloridaceae	holophagaceae	1	0.0198
oxalobacteraceae	gemmatimonadaceae	1	0.0297
oxalobacteraceae	holophagaceae	1	0.0099
oxalobacteraceae	saprospiraceae	1	0.0099
parachlamydiaceae	rhodocyclaceae	1	0.0099
pelobacteraceae	kofleriaceae	1	0.0099
pelobacteraceae	polyangiaceae	1	0.0099
pelobacteraceae	rhodobiaceae	1	0.0099
pelobacteraceae	xanthomonadaceae	1	0.0099
peptococcaceae	rhodobiaceae	1	0.0099
peptostreptococcaceae	rhodocyclaceae	1	0.0099
phaselicystidaceae	rhodocyclaceae	1	0.0099
phycisphaeraceae	methylocystaceae	1	0.0297
phyllobacteriaceae	rhodocyclaceae	1	0.0198
phyllobacteriaceae	saprospiraceae	1	0.0099
planctomycetaceae	rhodocyclaceae	1	0.0099
polyangiaceae	actinomycetaceae	1	0.0099
polyangiaceae	cryomorphaceae	1	0.0099
polyangiaceae	dehalococcoidaceae	1	0.0099
polyangiaceae	holophagaceae	1	0.0099
polyangiaceae	pelobacteraceae	1	0.0099
polyangiaceae	verrucomicrobia_subdivision_3	1	0.0099
porticoccaceae	rhodocyclaceae	1	0.0099
rhizobiales	gemmatimonadaceae	1	0.0198
rhizobiales	rhodocyclaceae	1	0.0198
rhodobacteraceae	rhodocyclaceae	1	0.0099
rhodobiaceae	actinomycetaceae	1	0.0099
rhodobiaceae	alteromonadaceae	1	0.0099
rhodobiaceae	anaeromyxobacteraceae	1	0.0099
rhodobiaceae	blastocatellia	1	0.0099
rhodobiaceae	caldilineaceae	1	0.0099
rhodobiaceae	candidatus_brocadiaceae	1	0.0099
rhodobiaceae	chromatiaceae	1	0.0099
rhodobiaceae	clostridiaceae	1	0.0099
rhodobiaceae	cryomorphaceae	1	0.0099
rhodobiaceae	dehalococcoidaceae	1	0.0099
rhodobiaceae	dehalococcoidia	1	0.0099
rhodobiaceae	desulfobulbaceae	1	0.0099
rhodobiaceae	gemmatimonadaceae	1	0.0099
rhodobiaceae	holophagaceae	1	0.0099
rhodobiaceae	hydrogenophilaceae	1	0.0099
rhodobiaceae	ignavibacteriaceae	1	0.0099
rhodobiaceae	nitrospiraceae	1	0.0099
rhodobiaceae	opitutaceae	1	0.0099
rhodobiaceae	pelobacteraceae	1	0.0099
rhodobiaceae	peptococcaceae	1	0.0099
rhodobiaceae	rhodocyclaceae	1	0.0099
rhodobiaceae	saprospiraceae	1	0.0099
rhodobiaceae	syntrophaceae	1	0.0099
rhodobiaceae	thiotrichaceae	1	0.0099
rhodobiaceae	thiotrichales	1	0.0099
rhodobiaceae	verrucomicrobia_subdivision_3	1	0.0099
rhodocyclaceae	acetobacteraceae	1	0.0099
rhodocyclaceae	acidimicrobiaceae	1	0.0099
rhodocyclaceae	acidithiobacillaceae	1	0.0099
rhodocyclaceae	acidobacteriaceae	1	0.0099
rhodocyclaceae	actinomycetaceae	1	0.0099
rhodocyclaceae	alcanivoracaceae	1	0.0099
rhodocyclaceae	alteromonadaceae	1	0.0099
rhodocyclaceae	anaerolineaceae	1	0.0099
rhodocyclaceae	bacteroidaceae	1	0.0099
rhodocyclaceae	beijerinckiaceae	1	0.0198
rhodocyclaceae	caulobacteraceae	1	0.0198
rhodocyclaceae	chlamydiaceae	1	0.0099
rhodocyclaceae	chloroflexaceae	1	0.0099
rhodocyclaceae	clostridiales_family_xvii__incertae_sedis	1	0.0099
rhodocyclaceae	conexibacteraceae	1	0.0099
rhodocyclaceae	coxiellaceae	1	0.0099
rhodocyclaceae	cytophagaceae	1	0.0099
rhodocyclaceae	cytophagales	1	0.0099
rhodocyclaceae	ectothiorhodospiraceae	1	0.0396
rhodocyclaceae	erythrobacteraceae	1	0.0099
rhodocyclaceae	fibrobacteraceae	1	0.0099
rhodocyclaceae	fimbriimonadaceae	1	0.0099
rhodocyclaceae	frankiaceae	1	0.0198
rhodocyclaceae	fusobacteriaceae	1	0.0099
rhodocyclaceae	gaiellaceae	1	0.0099
rhodocyclaceae	geobacteraceae	1	0.0099
rhodocyclaceae	gloeobacteraceae	1	0.0099
rhodocyclaceae	gordoniaceae	1	0.0099
rhodocyclaceae	halothiobacillaceae	1	0.0099
rhodocyclaceae	heliobacteriaceae	1	0.0198
rhodocyclaceae	hyphomicrobiaceae	1	0.0099
rhodocyclaceae	iamiaceae	1	0.0198
rhodocyclaceae	kofleriaceae	1	0.0099
rhodocyclaceae	ktedonobacteraceae	1	0.0099
rhodocyclaceae	legionellaceae	1	0.0099
rhodocyclaceae	methylacidiphilaceae	1	0.0099
rhodocyclaceae	methylobacteriaceae	1	0.0099
rhodocyclaceae	methylophilaceae	1	0.0099
rhodocyclaceae	microcoleaceae	1	0.0099
rhodocyclaceae	micromonosporaceae	1	0.0099
rhodocyclaceae	myxococcales	1	0.0099
rhodocyclaceae	natranaerobiaceae	1	0.0099
rhodocyclaceae	nitrosomonadaceae	1	0.0099
rhodocyclaceae	opitutaceae	1	0.0099
rhodocyclaceae	parachlamydiaceae	1	0.0099
rhodocyclaceae	peptostreptococcaceae	1	0.0099
rhodocyclaceae	phaselicystidaceae	1	0.0099
rhodocyclaceae	phyllobacteriaceae	1	0.0198
rhodocyclaceae	planctomycetaceae	1	0.0099
rhodocyclaceae	porticoccaceae	1	0.0099
rhodocyclaceae	rhizobiales	1	0.0198
rhodocyclaceae	rhodobacteraceae	1	0.0099
rhodocyclaceae	rhodobiaceae	1	0.0099
rhodocyclaceae	rhodospirillaceae	1	0.0099
rhodocyclaceae	rhodospirillales	1	0.0099
rhodocyclaceae	rickettsiaceae	1	0.0099
rhodocyclaceae	rickettsiales	1	0.0099
rhodocyclaceae	roseiflexaceae	1	0.0099
rhodocyclaceae	rubrobacteraceae	1	0.0099
rhodocyclaceae	sinobacteraceae	1	0.0099
rhodocyclaceae	sneathiellaceae	1	0.0099
rhodocyclaceae	solirubrobacteraceae	1	0.0099
rhodocyclaceae	sphaerobacteraceae	1	0.0198
rhodocyclaceae	sporichthyaceae	1	0.0099
rhodocyclaceae	sulfuricellaceae	1	0.0099
rhodocyclaceae	syntrophorhabdaceae	1	0.0099
rhodocyclaceae	thermaceae	1	0.0099
rhodocyclaceae	thermoleophilaceae	1	0.0099
rhodocyclaceae	thermomicrobiaceae	1	0.0099
rhodocyclaceae	thermomonosporaceae	1	0.0099
rhodocyclaceae	verrucomicrobiaceae	1	0.0099
rhodospirillaceae	rhodocyclaceae	1	0.0099
rhodospirillales	rhodocyclaceae	1	0.0099
rhodothermaceae	kofleriaceae	1	0.0099
rickettsiaceae	rhodocyclaceae	1	0.0099
rickettsiales	rhodocyclaceae	1	0.0099
roseiflexaceae	rhodocyclaceae	1	0.0099
rubrobacteraceae	rhodocyclaceae	1	0.0099
sandaracinaceae	geobacteraceae	1	0.0099
sandaracinaceae	kofleriaceae	1	0.0099
saprospiraceae	kofleriaceae	1	0.0099
saprospiraceae	oxalobacteraceae	1	0.0099
saprospiraceae	phyllobacteriaceae	1	0.0099
saprospiraceae	rhodobiaceae	1	0.0099
saprospiraceae	thermoleophilaceae	1	0.0099
saprospiraceae	xanthobacteraceae	1	0.0099
sinobacteraceae	rhodocyclaceae	1	0.0099
sneathiellaceae	rhodocyclaceae	1	0.0099
solirubrobacteraceae	rhodocyclaceae	1	0.0099
sphaerobacteraceae	rhodocyclaceae	1	0.0198
sporichthyaceae	rhodocyclaceae	1	0.0099
streptosporangiaceae	dehalococcoidaceae	1	0.0198
sulfuricellaceae	rhodocyclaceae	1	0.0099
symbiobacteriaceae	kofleriaceae	1	0.0099
synechococcaceae	kofleriaceae	1	0.0099
synergistaceae	kofleriaceae	1	0.0099
syntrophaceae	rhodobiaceae	1	0.0099
syntrophobacteraceae	kofleriaceae	1	0.0099
syntrophorhabdaceae	rhodocyclaceae	1	0.0099
thermaceae	rhodocyclaceae	1	0.0099
thermoleophilaceae	rhodocyclaceae	1	0.0099
thermoleophilaceae	saprospiraceae	1	0.0099
thermomicrobiaceae	rhodocyclaceae	1	0.0099
thermomonosporaceae	rhodocyclaceae	1	0.0099
thiotrichaceae	kofleriaceae	1	0.0099
thiotrichaceae	rhodobiaceae	1	0.0099
thiotrichales	rhodobiaceae	1	0.0099
veillonellaceae	kofleriaceae	1	0.0099
verrucomicrobia_subdivision_3	kofleriaceae	1	0.0099
verrucomicrobia_subdivision_3	polyangiaceae	1	0.0099
verrucomicrobia_subdivision_3	rhodobiaceae	1	0.0099
verrucomicrobiaceae	rhodocyclaceae	1	0.0099
xanthobacteraceae	saprospiraceae	1	0.0099
xanthomonadaceae	dehalococcoidaceae	1	0.0198
xanthomonadaceae	pelobacteraceae	1	0.0099
erythrobacteraceae	phaselicystidaceae	0.9961	0.0099
phaselicystidaceae	erythrobacteraceae	0.9961	0.0099
burkholderiales	enterobacteriaceae	0.9947	0.0099
enterobacteriaceae	burkholderiales	0.9947	0.0099
peptococcaceae	thiotrichaceae	0.9917	0.0099
thiotrichaceae	peptococcaceae	0.9917	0.0099
mycobacteriaceae	streptomycetaceae	0.9905	0.0297
streptomycetaceae	mycobacteriaceae	0.9905	0.0297
conexibacteraceae	solirubrobacteraceae	0.9903	0.0099
solirubrobacteraceae	conexibacteraceae	0.9903	0.0099
mycobacteriaceae	xanthobacteraceae	0.9887	0.0099
xanthobacteraceae	mycobacteriaceae	0.9887	0.0099
polyangiaceae	streptosporangiaceae	0.9878	0.0198
streptomycetaceae	xanthobacteraceae	0.9878	0.0198
streptosporangiaceae	polyangiaceae	0.9878	0.0198
xanthobacteraceae	streptomycetaceae	0.9878	0.0198
chromatiaceae	dehalococcoidia	0.9865	0.0099
dehalococcoidia	chromatiaceae	0.9865	0.0099
cyanobacteriaceae	synechococcaceae	0.9862	0.0099
synechococcaceae	cyanobacteriaceae	0.9862	0.0099
caulobacteraceae	micromonosporaceae	0.9859	0.0198
micromonosporaceae	caulobacteraceae	0.9859	0.0198
nocardioidaceae	streptomycetaceae	0.9859	0.0297
streptomycetaceae	nocardioidaceae	0.9859	0.0297
pelobacteraceae	thiotrichaceae	0.9854	0.0099
thiotrichaceae	pelobacteraceae	0.9854	0.0099
betaproteobacteria	spirochaetaceae	0.9835	0.0099
bradyrhizobiaceae	mycobacteriaceae	0.9835	0.0198
mycobacteriaceae	bradyrhizobiaceae	0.9835	0.0198
spirochaetaceae	betaproteobacteria	0.9835	0.0099
acetobacteraceae	iamiaceae	0.9834	0.0297
iamiaceae	acetobacteraceae	0.9834	0.0297
carnobacteriaceae	patulibacteraceae	0.9832	0.0198
patulibacteraceae	carnobacteriaceae	0.9832	0.0198
acidimicrobiaceae	rhodospirillaceae	0.9823	0.0198
rhodospirillaceae	acidimicrobiaceae	0.9823	0.0198
pelobacteraceae	peptococcaceae	0.9813	0.0099
peptococcaceae	pelobacteraceae	0.9813	0.0099
bradyrhizobiaceae	phyllobacteriaceae	0.9797	0.0495
phyllobacteriaceae	bradyrhizobiaceae	0.9797	0.0495
caldilineaceae	holophagaceae	0.979	0.0099
holophagaceae	caldilineaceae	0.979	0.0099
conexibacteraceae	rhodospirillales	0.978	0.0099
rhodospirillales	conexibacteraceae	0.978	0.0099
cryomorphaceae	dehalococcoidaceae	0.9766	0.0099
dehalococcoidaceae	cryomorphaceae	0.9766	0.0099
desulfuromonadaceae	thermoanaerobacteraceae	0.976	0.0099
thermoanaerobacteraceae	desulfuromonadaceae	0.976	0.0099
alphaproteobacteria	rhodothermaceae	0.9751	0.0099
rhodothermaceae	alphaproteobacteria	0.9751	0.0099
rhodobacteraceae	roseiflexaceae	0.9746	0.0099
roseiflexaceae	rhodobacteraceae	0.9746	0.0099
mycobacteriaceae	phyllobacteriaceae	0.9737	0.0297
phyllobacteriaceae	mycobacteriaceae	0.9737	0.0297
frankiaceae	methylobacteriaceae	0.9736	0.0297
methylobacteriaceae	frankiaceae	0.9736	0.0297
amoebophilaceae	hyphomonadaceae	0.9733	0.0099
hyphomonadaceae	amoebophilaceae	0.9733	0.0099
acidimicrobiaceae	hyphomicrobiaceae	0.973	0.0198
hyphomicrobiaceae	acidimicrobiaceae	0.973	0.0198
competibacteraceae	herpetosiphonaceae	0.9729	0.0099
herpetosiphonaceae	competibacteraceae	0.9729	0.0099
dehalococcoidia	thiotrichaceae	0.9728	0.0099
thiotrichaceae	dehalococcoidia	0.9728	0.0099
rhodospirillales	solirubrobacteraceae	0.9727	0.0099
solirubrobacteraceae	rhodospirillales	0.9727	0.0099
planctomycetaceae	rhodospirillaceae	0.9725	0.0099
rhodospirillaceae	planctomycetaceae	0.9725	0.0099
amoebophilaceae	desulfobacteraceae	0.9723	0.0099
desulfobacteraceae	amoebophilaceae	0.9723	0.0099
acidobacteriaceae	rickettsiales	0.9718	0.0099
chromatiaceae	thiotrichaceae	0.9718	0.0099
rickettsiales	acidobacteriaceae	0.9718	0.0099
thiotrichaceae	chromatiaceae	0.9718	0.0099
chromatiaceae	peptococcaceae	0.9716	0.0099
peptococcaceae	chromatiaceae	0.9716	0.0099
ectothiorhodospiraceae	mycobacteriaceae	0.9707	0.0396
mycobacteriaceae	ectothiorhodospiraceae	0.9707	0.0396
bradyrhizobiaceae	xanthobacteraceae	0.9702	0.0099
desulfobacteraceae	hyphomonadaceae	0.9702	0.0099
hyphomonadaceae	desulfobacteraceae	0.9702	0.0099
xanthobacteraceae	bradyrhizobiaceae	0.9702	0.0099
acetobacteraceae	hyphomicrobiaceae	0.9701	0.0099
hyphomicrobiaceae	acetobacteraceae	0.9701	0.0099
candidatus_brocadiaceae	chromatiaceae	0.9694	0.0198
chromatiaceae	candidatus_brocadiaceae	0.9694	0.0198
cryptosporangiaceae	myxococcaceae	0.9694	0.0297
dehalococcoidia	peptococcaceae	0.9694	0.0099
myxococcaceae	cryptosporangiaceae	0.9694	0.0297
peptococcaceae	dehalococcoidia	0.9694	0.0099
bacteroidetes	symbiobacteriaceae	0.969	0.0099
symbiobacteriaceae	bacteroidetes	0.969	0.0099
caldilineaceae	desulfobulbaceae	0.968	0.0099
desulfobulbaceae	caldilineaceae	0.968	0.0099
blastocatellia	desulfobulbaceae	0.9677	0.0099
desulfobulbaceae	blastocatellia	0.9677	0.0099
alicyclobacillaceae	symbiobacteriaceae	0.9665	0.0099
symbiobacteriaceae	alicyclobacillaceae	0.9665	0.0099
competibacteraceae	lachnospiraceae	0.9662	0.0099
lachnospiraceae	competibacteraceae	0.9662	0.0099
polyangiaceae	sphingobacteriaceae	0.9655	0.0099
sphingobacteriaceae	polyangiaceae	0.9655	0.0099
melioribacteraceae	syntrophaceae	0.9654	0.0099
syntrophaceae	melioribacteraceae	0.9654	0.0099
candidatus_brocadiaceae	desulfovibrionaceae	0.9648	0.0099
desulfovibrionaceae	candidatus_brocadiaceae	0.9648	0.0099
candidatus_brocadiaceae	dehalococcoidia	0.9645	0.0099
dehalococcoidia	candidatus_brocadiaceae	0.9645	0.0099
phyllobacteriaceae	xanthobacteraceae	0.9634	0.0297
xanthobacteraceae	phyllobacteriaceae	0.9634	0.0297
bradyrhizobiaceae	streptomycetaceae	0.963	0.0297
streptomycetaceae	bradyrhizobiaceae	0.963	0.0297
acetobacteraceae	sinobacteraceae	0.9629	0.0099
desulfobulbaceae	holophagaceae	0.9629	0.0099
holophagaceae	desulfobulbaceae	0.9629	0.0099
sinobacteraceae	acetobacteraceae	0.9629	0.0099
oscillatoriales	thermoleophilaceae	0.9624	0.0099
thermoleophilaceae	oscillatoriales	0.9624	0.0099
acidimicrobiaceae	iamiaceae	0.9623	0.0297
deltaproteobacteria	frankiaceae	0.9623	0.0198
frankiaceae	deltaproteobacteria	0.9623	0.0198
iamiaceae	acidimicrobiaceae	0.9623	0.0297
dehalococcoidia	pelobacteraceae	0.9619	0.0099
pelobacteraceae	dehalococcoidia	0.9619	0.0099
alicyclobacillaceae	bacteroidetes	0.9618	0.0099
bacteroidetes	alicyclobacillaceae	0.9618	0.0099
deltaproteobacteria	leptolyngbyaceae	0.9617	0.0297
leptolyngbyaceae	deltaproteobacteria	0.9617	0.0297
rhodospirillales	sinobacteraceae	0.9617	0.0099
sinobacteraceae	rhodospirillales	0.9617	0.0099
brucellaceae	spirochaetaceae	0.9611	0.0297
spirochaetaceae	brucellaceae	0.9611	0.0297
caulobacteraceae	hyphomicrobiaceae	0.96	0.0396
hyphomicrobiaceae	caulobacteraceae	0.96	0.0396
alicyclobacillaceae	synergistaceae	0.9598	0.0198
synergistaceae	alicyclobacillaceae	0.9598	0.0198
symbiobacteriaceae	synergistaceae	0.9595	0.0099
synergistaceae	symbiobacteriaceae	0.9595	0.0099
anaplasmataceae	spartobacteria	0.958	0.0198
spartobacteria	anaplasmataceae	0.958	0.0198
acidimicrobiaceae	planctomycetaceae	0.9578	0.0198
alicyclobacillaceae	chthonomonadaceae	0.9578	0.0198
chthonomonadaceae	alicyclobacillaceae	0.9578	0.0198
cytophagaceae	rhizobiaceae	0.9578	0.0099
planctomycetaceae	acidimicrobiaceae	0.9578	0.0198
promicromonosporaceae	solibacteraceae	0.9578	0.0198
rhizobiaceae	cytophagaceae	0.9578	0.0099
solibacteraceae	promicromonosporaceae	0.9578	0.0198
oxalobacteraceae	rhizobiaceae	0.9577	0.0099
rhizobiaceae	oxalobacteraceae	0.9577	0.0099
acetobacteraceae	acidimicrobiaceae	0.9574	0.0297
acidimicrobiaceae	acetobacteraceae	0.9574	0.0297
nocardiopsaceae	rhodothermaceae	0.9568	0.0297
rhodothermaceae	nocardiopsaceae	0.9568	0.0297
mycobacteriaceae	nocardioidaceae	0.9566	0.0198
nocardioidaceae	mycobacteriaceae	0.9566	0.0198
oscillochloridaceae	oxalobacteraceae	0.9562	0.0297
oxalobacteraceae	oscillochloridaceae	0.9562	0.0297
hyphomicrobiaceae	iamiaceae	0.9561	0.0198
iamiaceae	hyphomicrobiaceae	0.9561	0.0198
alphaproteobacteria	sandaracinaceae	0.9555	0.0099
sandaracinaceae	alphaproteobacteria	0.9555	0.0099
parachlamydiaceae	thermaceae	0.9552	0.0198
thermaceae	parachlamydiaceae	0.9552	0.0198
betaproteobacteria	chromobacteriaceae	0.955	0.0099
chromobacteriaceae	betaproteobacteria	0.955	0.0099
nocardioidaceae	xanthobacteraceae	0.955	0.0198
xanthobacteraceae	nocardioidaceae	0.955	0.0198
bacteroidetes	synergistaceae	0.9546	0.0099
synergistaceae	bacteroidetes	0.9546	0.0099
cyanobacteriaceae	microcystaceae	0.9543	0.0198
microcystaceae	cyanobacteriaceae	0.9543	0.0198
nocardioidaceae	streptosporangiaceae	0.954	0.0297
streptosporangiaceae	nocardioidaceae	0.954	0.0297
hyphomicrobiaceae	rhodospirillaceae	0.9535	0.0198
rhodospirillaceae	hyphomicrobiaceae	0.9535	0.0198
sinobacteraceae	sulfuricellaceae	0.9533	0.0099
sulfuricellaceae	sinobacteraceae	0.9533	0.0099
frankiaceae	gaiellaceae	0.953	0.0099
gaiellaceae	frankiaceae	0.953	0.0099
cytophagaceae	parachlamydiaceae	0.9529	0.0099
parachlamydiaceae	cytophagaceae	0.9529	0.0099
microcystaceae	synechococcaceae	0.9523	0.0099
oceanospirillaceae	pasteuriaceae	0.9523	0.0099
pasteuriaceae	oceanospirillaceae	0.9523	0.0099
synechococcaceae	microcystaceae	0.9523	0.0099
desulfuromonadaceae	melioribacteraceae	0.9521	0.0099
melioribacteraceae	desulfuromonadaceae	0.9521	0.0099
syntrophobacteraceae	verrucomicrobia_subdivision_3	0.9513	0.0099
verrucomicrobia_subdivision_3	syntrophobacteraceae	0.9513	0.0099
desulfuromonadaceae	syntrophaceae	0.9508	0.0099
syntrophaceae	desulfuromonadaceae	0.9508	0.0099
syntrophaceae	thermoanaerobacteraceae	0.9508	0.0099
thermoanaerobacteraceae	syntrophaceae	0.9508	0.0099
fibrobacteraceae	fimbriimonadaceae	0.9498	0.0099
fimbriimonadaceae	fibrobacteraceae	0.9498	0.0099
gaiellaceae	methylobacteriaceae	0.9496	0.0099
methylobacteriaceae	gaiellaceae	0.9496	0.0099
burkholderiaceae	cryptosporangiaceae	0.9495	0.0297
cryptosporangiaceae	burkholderiaceae	0.9495	0.0297
hyphomicrobiaceae	sinobacteraceae	0.9495	0.0099
sinobacteraceae	hyphomicrobiaceae	0.9495	0.0099
anaeromyxobacteraceae	desulfovibrionaceae	0.9491	0.0099
desulfovibrionaceae	anaeromyxobacteraceae	0.9491	0.0099
hahellaceae	peptococcaceae	0.9491	0.0099
peptococcaceae	hahellaceae	0.9491	0.0099
thioalkalispiraceae	thiotrichales	0.949	0.0198
thiotrichales	thioalkalispiraceae	0.949	0.0198
parachlamydiaceae	rhizobiaceae	0.9489	0.0099
rhizobiaceae	parachlamydiaceae	0.9489	0.0099
rubrobacteraceae	thermomonosporaceae	0.9486	0.0198
thermomonosporaceae	rubrobacteraceae	0.9486	0.0198
chloroflexi	deltaproteobacteria	0.9483	0.0396
chthonomonadaceae	symbiobacteriaceae	0.9483	0.0099
deltaproteobacteria	chloroflexi	0.9483	0.0396
micrococcaceae	polyangiaceae	0.9483	0.0297
polyangiaceae	micrococcaceae	0.9483	0.0297
rhodothermaceae	sandaracinaceae	0.9483	0.0099
sandaracinaceae	rhodothermaceae	0.9483	0.0099
symbiobacteriaceae	chthonomonadaceae	0.9483	0.0099
bradyrhizobiaceae	ectothiorhodospiraceae	0.9477	0.0396
ectothiorhodospiraceae	bradyrhizobiaceae	0.9477	0.0396
blastocatellia	ignavibacteriaceae	0.9475	0.0099
ignavibacteriaceae	blastocatellia	0.9475	0.0099
hahellaceae	thiotrichaceae	0.9469	0.0198
thiotrichaceae	hahellaceae	0.9469	0.0198
bacteroidetes	erysipelotrichaceae	0.9467	0.0099
burkholderiaceae	myxococcaceae	0.9467	0.0198
erysipelotrichaceae	bacteroidetes	0.9467	0.0099
myxococcaceae	burkholderiaceae	0.9467	0.0198
rhodospirillales	sulfuricellaceae	0.9463	0.0396
sulfuricellaceae	rhodospirillales	0.9463	0.0396
chthonomonadaceae	synergistaceae	0.946	0.0099
hyphomicrobiaceae	micromonosporaceae	0.946	0.0297
micromonosporaceae	hyphomicrobiaceae	0.946	0.0297
synergistaceae	chthonomonadaceae	0.946	0.0099
herpetosiphonaceae	lachnospiraceae	0.9453	0.0099
lachnospiraceae	herpetosiphonaceae	0.9453	0.0099
mycobacteriaceae	xanthomonadaceae	0.9451	0.0099
xanthomonadaceae	mycobacteriaceae	0.9451	0.0099
catenulisporaceae	tsukamurellaceae	0.9444	0.0099
tsukamurellaceae	catenulisporaceae	0.9444	0.0099
nocardioidaceae	polyangiaceae	0.9439	0.0099
polyangiaceae	nocardioidaceae	0.9439	0.0099
chitinophagaceae	oscillatoriales	0.9437	0.0198
oscillatoriales	chitinophagaceae	0.9437	0.0198
silvanigrellales	syntrophomonadaceae	0.9435	0.0099
syntrophomonadaceae	silvanigrellales	0.9435	0.0099
phyllobacteriaceae	streptomycetaceae	0.9433	0.0495
streptomycetaceae	phyllobacteriaceae	0.9433	0.0495
burkholderiaceae	rhizobiales	0.9432	0.0396
rhizobiales	burkholderiaceae	0.9432	0.0396
bacteroidetes	chthonomonadaceae	0.9426	0.0198
chthonomonadaceae	bacteroidetes	0.9426	0.0198
ectothiorhodospiraceae	xanthobacteraceae	0.9425	0.0495
xanthobacteraceae	ectothiorhodospiraceae	0.9425	0.0495
parachlamydiaceae	phyllobacteriaceae	0.9422	0.0297
phyllobacteriaceae	parachlamydiaceae	0.9422	0.0297
bdellovibrionaceae	rhizobiaceae	0.9419	0.0198
clostridiales	oxalobacteraceae	0.9419	0.0297
oxalobacteraceae	clostridiales	0.9419	0.0297
rhizobiaceae	bdellovibrionaceae	0.9419	0.0198
alicyclobacillaceae	erysipelotrichaceae	0.9415	0.0099
erysipelotrichaceae	alicyclobacillaceae	0.9415	0.0099
prolixibacteraceae	spirochaetaceae	0.9409	0.0297
spirochaetaceae	prolixibacteraceae	0.9409	0.0297
hahellaceae	pelobacteraceae	0.9405	0.0099
pelobacteraceae	hahellaceae	0.9405	0.0099
alphaproteobacteria	nocardiopsaceae	0.9404	0.0495
nocardiopsaceae	alphaproteobacteria	0.9404	0.0495
melioribacteraceae	silvanigrellales	0.9399	0.0198
silvanigrellales	melioribacteraceae	0.9399	0.0198
betaproteobacteria	brucellaceae	0.9394	0.0099
brucellaceae	betaproteobacteria	0.9394	0.0099
chromatiaceae	pelobacteraceae	0.9393	0.0099
nannocystaceae	veillonellaceae	0.9393	0.0099
pelobacteraceae	chromatiaceae	0.9393	0.0099
veillonellaceae	nannocystaceae	0.9393	0.0099
rhizobiales	rhodospirillaceae	0.9387	0.0099
rhodospirillaceae	rhizobiales	0.9387	0.0099
dehalococcoidia	desulfovibrionaceae	0.9382	0.0099
desulfovibrionaceae	dehalococcoidia	0.9382	0.0099
erysipelotrichaceae	symbiobacteriaceae	0.9378	0.0099
symbiobacteriaceae	erysipelotrichaceae	0.9378	0.0099
caulobacteraceae	parachlamydiaceae	0.9374	0.0297
parachlamydiaceae	caulobacteraceae	0.9374	0.0297
rhizobiaceae	rhizobiales	0.9371	0.0297
rhizobiales	rhizobiaceae	0.9371	0.0297
chloroflexaceae	methylocystaceae	0.9363	0.0099
methylocystaceae	chloroflexaceae	0.9363	0.0099
hyphomicrobiaceae	rhodospirillales	0.936	0.0099
rhodospirillales	hyphomicrobiaceae	0.936	0.0099
clostridiales	rhizobiales	0.9358	0.0396
rhizobiales	clostridiales	0.9358	0.0396
acidothermaceae	bacteriovoracaceae	0.9355	0.0297
bacteriovoracaceae	acidothermaceae	0.9355	0.0297
caulobacteraceae	rhizobiaceae	0.9354	0.0297
rhizobiaceae	caulobacteraceae	0.9354	0.0297
nostocaceae	prochlorococcaceae	0.9344	0.0099
prochlorococcaceae	nostocaceae	0.9344	0.0099
rhizobiaceae	xanthobacteraceae	0.9333	0.0099
xanthobacteraceae	rhizobiaceae	0.9333	0.0099
streptomycetaceae	streptosporangiaceae	0.9327	0.0495
streptosporangiaceae	streptomycetaceae	0.9327	0.0495
comamonadaceae	rhizobiaceae	0.9326	0.0297
rhizobiaceae	comamonadaceae	0.9326	0.0297
comamonadaceae	oxalobacteraceae	0.9323	0.0297
oxalobacteraceae	comamonadaceae	0.9323	0.0297
oscillatoriales	polyangiaceae	0.9314	0.0198
polyangiaceae	oscillatoriales	0.9314	0.0198
xanthobacteraceae	xanthomonadaceae	0.9313	0.0198
xanthomonadaceae	xanthobacteraceae	0.9313	0.0198
chromobacteriaceae	prolixibacteraceae	0.9312	0.0198
prolixibacteraceae	chromobacteriaceae	0.9312	0.0198
leptolyngbyaceae	nocardiopsaceae	0.931	0.0297
nocardiopsaceae	leptolyngbyaceae	0.931	0.0297
polyangiaceae	xanthomonadaceae	0.9306	0.0099
xanthomonadaceae	polyangiaceae	0.9306	0.0099
acidobacteria	nannocystaceae	0.93	0.0099
nannocystaceae	acidobacteria	0.93	0.0099
nocardiopsaceae	sandaracinaceae	0.9294	0.0495
planctomycetaceae	sphaerobacteraceae	0.9294	0.0198
sandaracinaceae	nocardiopsaceae	0.9294	0.0495
sphaerobacteraceae	planctomycetaceae	0.9294	0.0198
bdellovibrionaceae	micromonosporaceae	0.9287	0.0297
micromonosporaceae	bdellovibrionaceae	0.9287	0.0297
cellulomonadaceae	myxococcaceae	0.9286	0.0099
myxococcaceae	cellulomonadaceae	0.9286	0.0099
nocardioidaceae	oscillatoriales	0.9277	0.0198
oscillatoriales	nocardioidaceae	0.9277	0.0198
bdellovibrionaceae	parachlamydiaceae	0.9276	0.0297
blastocatellia	caldilineaceae	0.9276	0.0099
caldilineaceae	blastocatellia	0.9276	0.0099
clostridiales	rhizobiaceae	0.9276	0.0297
parachlamydiaceae	bdellovibrionaceae	0.9276	0.0297
rhizobiaceae	clostridiales	0.9276	0.0297
acidobacteria	veillonellaceae	0.9273	0.0099
veillonellaceae	acidobacteria	0.9273	0.0099
dehalococcoidia	hahellaceae	0.9267	0.0099
hahellaceae	dehalococcoidia	0.9267	0.0099
ignavibacteriaceae	opitutaceae	0.9266	0.0099
opitutaceae	ignavibacteriaceae	0.9266	0.0099
cyanobacteriaceae	verrucomicrobia_subdivision_3	0.9265	0.0099
verrucomicrobia_subdivision_3	cyanobacteriaceae	0.9265	0.0099
iamiaceae	rhodospirillaceae	0.925	0.0198
rhodospirillaceae	iamiaceae	0.925	0.0198
burkholderiaceae	oxalobacteraceae	0.9249	0.0495
oxalobacteraceae	burkholderiaceae	0.9249	0.0495
chromobacteriaceae	spirochaetaceae	0.9245	0.0297
spirochaetaceae	chromobacteriaceae	0.9245	0.0297
chromatiaceae	desulfovibrionaceae	0.9241	0.0099
desulfovibrionaceae	chromatiaceae	0.9241	0.0099
beijerinckiaceae	cryptosporangiaceae	0.9237	0.0198
caulobacteraceae	sphaerobacteraceae	0.9237	0.0099
cryptosporangiaceae	beijerinckiaceae	0.9237	0.0198
sphaerobacteraceae	caulobacteraceae	0.9237	0.0099
alcaligenaceae	comamonadaceae	0.9233	0.0396
comamonadaceae	alcaligenaceae	0.9233	0.0396
desulfovibrionaceae	hahellaceae	0.9228	0.0099
hahellaceae	desulfovibrionaceae	0.9228	0.0099
desulfobulbaceae	ignavibacteriaceae	0.9227	0.0099
ignavibacteriaceae	desulfobulbaceae	0.9227	0.0099
desulfuromonadaceae	silvanigrellales	0.9226	0.0396
silvanigrellales	desulfuromonadaceae	0.9226	0.0396
acetobacteraceae	rhodospirillales	0.9221	0.0198
rhodospirillales	acetobacteraceae	0.9221	0.0198
sinobacteraceae	solirubrobacteraceae	0.9221	0.0198
solirubrobacteraceae	sinobacteraceae	0.9221	0.0198
actinomycetaceae	holophagaceae	0.9217	0.0198
holophagaceae	actinomycetaceae	0.9217	0.0198
erysipelotrichaceae	synergistaceae	0.9216	0.0297
synergistaceae	erysipelotrichaceae	0.9216	0.0297
rickettsiales	verrucomicrobiaceae	0.9202	0.0099
verrucomicrobiaceae	rickettsiales	0.9202	0.0099
phyllobacteriaceae	rhizobiaceae	0.9201	0.0495
rhizobiaceae	phyllobacteriaceae	0.9201	0.0495
chromatiaceae	hahellaceae	0.9198	0.0198
hahellaceae	chromatiaceae	0.9198	0.0198
bacillales	hahellaceae	0.9197	0.0198
hahellaceae	bacillales	0.9197	0.0198
catenulisporaceae	oscillatoriales	0.9196	0.0099
oscillatoriales	catenulisporaceae	0.9196	0.0099
candidatus_brocadiaceae	thiotrichaceae	0.9192	0.0099
thiotrichaceae	candidatus_brocadiaceae	0.9192	0.0099
acidimicrobiaceae	sinobacteraceae	0.9187	0.0297
sinobacteraceae	acidimicrobiaceae	0.9187	0.0297
alcaligenaceae	enterobacteriaceae	0.9184	0.0396
enterobacteriaceae	alcaligenaceae	0.9184	0.0396
conexibacteraceae	sinobacteraceae	0.9183	0.0099
sinobacteraceae	conexibacteraceae	0.9183	0.0099
oscillatoriales	streptomycetaceae	0.9182	0.0297
streptomycetaceae	oscillatoriales	0.9182	0.0297
oxalobacteraceae	rhizobiales	0.9178	0.0396
rhizobiales	oxalobacteraceae	0.9178	0.0396
burkholderiales	clostridiales	0.9177	0.0297
clostridiales	burkholderiales	0.9177	0.0297
beijerinckiaceae	mycobacteriaceae	0.9174	0.0297
micromonosporaceae	rhizobiaceae	0.9174	0.0297
mycobacteriaceae	beijerinckiaceae	0.9174	0.0297
rhizobiaceae	micromonosporaceae	0.9174	0.0297
betaproteobacteria	prolixibacteraceae	0.9172	0.0099
prolixibacteraceae	betaproteobacteria	0.9172	0.0099
nocardioidaceae	xanthomonadaceae	0.9171	0.0396
xanthomonadaceae	nocardioidaceae	0.9171	0.0396
bacillales	candidatus_brocadiaceae	0.917	0.0099
candidatus_brocadiaceae	bacillales	0.917	0.0099
rickettsiaceae	verrucomicrobiaceae	0.917	0.0198
verrucomicrobiaceae	rickettsiaceae	0.917	0.0198
anaeromyxobacteraceae	candidatus_brocadiaceae	0.9163	0.0198
candidatus_brocadiaceae	anaeromyxobacteraceae	0.9163	0.0198
acetobacteraceae	rhodospirillaceae	0.9161	0.0198
rhodospirillaceae	acetobacteraceae	0.9161	0.0198
parachlamydiaceae	xanthobacteraceae	0.916	0.0198
xanthobacteraceae	parachlamydiaceae	0.916	0.0198
acidimicrobiaceae	rhodospirillales	0.9155	0.0297
erysipelotrichaceae	gammaproteobacteria	0.9155	0.0198
gammaproteobacteria	erysipelotrichaceae	0.9155	0.0198
rhodospirillales	acidimicrobiaceae	0.9155	0.0297
cytophagaceae	legionellaceae	0.9154	0.0297
legionellaceae	cytophagaceae	0.9154	0.0297
dehalococcoidaceae	verrucomicrobia_subdivision_3	0.9153	0.0099
micromonosporaceae	parachlamydiaceae	0.9153	0.0198
parachlamydiaceae	micromonosporaceae	0.9153	0.0198
verrucomicrobia_subdivision_3	dehalococcoidaceae	0.9153	0.0099
acetobacteraceae	sulfuricellaceae	0.9151	0.0099
sulfuricellaceae	acetobacteraceae	0.9151	0.0099
caulobacteraceae	rhodospirillaceae	0.9144	0.0396
rhodospirillaceae	caulobacteraceae	0.9144	0.0396
silvanigrellales	syntrophaceae	0.9143	0.0198
syntrophaceae	silvanigrellales	0.9143	0.0198
cryptosporangiaceae	oscillochloridaceae	0.9142	0.0297
oscillochloridaceae	cryptosporangiaceae	0.9142	0.0297
caldilineaceae	gemmatimonadaceae	0.9137	0.0198
gemmatimonadaceae	caldilineaceae	0.9137	0.0198
candidatus_brocadiaceae	peptococcaceae	0.9136	0.0198
peptococcaceae	candidatus_brocadiaceae	0.9136	0.0198
actinomycetaceae	cryomorphaceae	0.9127	0.0099
bacillales	desulfovibrionaceae	0.9127	0.0198
cryomorphaceae	actinomycetaceae	0.9127	0.0099
desulfovibrionaceae	bacillales	0.9127	0.0198
hyphomicrobiaceae	rhizobiales	0.9127	0.0297
oxalobacteraceae	xanthobacteraceae	0.9127	0.0495
phyllobacteriaceae	sphaerobacteraceae	0.9127	0.0495
rhizobiales	hyphomicrobiaceae	0.9127	0.0297
sphaerobacteraceae	phyllobacteriaceae	0.9127	0.0495
xanthobacteraceae	oxalobacteraceae	0.9127	0.0495
hyphomicrobiaceae	parachlamydiaceae	0.9125	0.0198
parachlamydiaceae	hyphomicrobiaceae	0.9125	0.0198
catenulisporaceae	polyangiaceae	0.9124	0.0099
polyangiaceae	catenulisporaceae	0.9124	0.0099
cryomorphaceae	pelobacteraceae	0.9122	0.0099
pelobacteraceae	cryomorphaceae	0.9122	0.0099
acidimicrobiaceae	caulobacteraceae	0.912	0.0297
caulobacteraceae	acidimicrobiaceae	0.912	0.0297
hyphomicrobiaceae	planctomycetaceae	0.9119	0.0198
planctomycetaceae	hyphomicrobiaceae	0.9119	0.0198
chthonomonadaceae	nitrospiraceae	0.9118	0.0099
nitrospiraceae	chthonomonadaceae	0.9118	0.0099
chloroflexi	rhodobacteraceae	0.9115	0.0099
micromonosporaceae	phyllobacteriaceae	0.9115	0.0495
phyllobacteriaceae	micromonosporaceae	0.9115	0.0495
rhodobacteraceae	chloroflexi	0.9115	0.0099
acidimicrobiaceae	rhizobiales	0.9113	0.0495
rhizobiales	acidimicrobiaceae	0.9113	0.0495
conexibacteraceae	ktedonobacteraceae	0.9108	0.0297
ktedonobacteraceae	conexibacteraceae	0.9108	0.0297
chromobacteriaceae	moraxellaceae	0.9106	0.0297
moraxellaceae	chromobacteriaceae	0.9106	0.0297
clostridiaceae	vulgatibacteraceae	0.9105	0.0099
vulgatibacteraceae	clostridiaceae	0.9105	0.0099
bradyrhizobiaceae	nocardioidaceae	0.9104	0.0297
legionellaceae	planctomycetaceae	0.9104	0.0198
nocardioidaceae	bradyrhizobiaceae	0.9104	0.0297
planctomycetaceae	legionellaceae	0.9104	0.0198
bacteroidetes	saprospiraceae	0.9099	0.0099
burkholderiaceae	cellulomonadaceae	0.9099	0.0198
cellulomonadaceae	burkholderiaceae	0.9099	0.0198
saprospiraceae	bacteroidetes	0.9099	0.0099
ktedonobacteraceae	peptostreptococcaceae	0.9097	0.0198
peptostreptococcaceae	ktedonobacteraceae	0.9097	0.0198
alphaproteobacteria	frankiaceae	0.9093	0.0198
frankiaceae	alphaproteobacteria	0.9093	0.0198
spartobacteria	xanthomonadaceae	0.9091	0.0396
xanthomonadaceae	spartobacteria	0.9091	0.0396
anaeromyxobacteraceae	dehalococcoidia	0.9089	0.0099
chlamydiaceae	rickettsiales	0.9089	0.0099
dehalococcoidia	anaeromyxobacteraceae	0.9089	0.0099
rickettsiales	chlamydiaceae	0.9089	0.0099
sandaracinaceae	syntrophobacteraceae	0.9088	0.0198
syntrophobacteraceae	sandaracinaceae	0.9088	0.0198
iamiaceae	sinobacteraceae	0.9086	0.0198
sinobacteraceae	iamiaceae	0.9086	0.0198
actinomycetaceae	desulfobulbaceae	0.9084	0.0099
desulfobulbaceae	actinomycetaceae	0.9084	0.0099
leptolyngbyaceae	methylobacteriaceae	0.9077	0.0297
methylobacteriaceae	leptolyngbyaceae	0.9077	0.0297
planctomycetaceae	rhodospirillales	0.9076	0.0297
rhodospirillales	planctomycetaceae	0.9076	0.0297
mycobacteriaceae	streptosporangiaceae	0.9073	0.0297
streptosporangiaceae	mycobacteriaceae	0.9073	0.0297
streptosporangiaceae	xanthobacteraceae	0.9073	0.0198
xanthobacteraceae	streptosporangiaceae	0.9073	0.0198
mycobacteriaceae	rhizobiaceae	0.9072	0.0297
rhizobiaceae	mycobacteriaceae	0.9072	0.0297
halomonadaceae	hydrogenophilaceae	0.907	0.0099
hydrogenophilaceae	halomonadaceae	0.907	0.0099
micromonosporaceae	rhizobiales	0.907	0.0297
rhizobiales	micromonosporaceae	0.907	0.0297
legionellaceae	sphaerobacteraceae	0.9069	0.0198
sphaerobacteraceae	legionellaceae	0.9069	0.0198
polyangiaceae	tsukamurellaceae	0.9062	0.0198
tsukamurellaceae	polyangiaceae	0.9062	0.0198
micrococcaceae	sphingobacteriaceae	0.9059	0.0198
sphingobacteriaceae	micrococcaceae	0.9059	0.0198
spartobacteria	sphingobacteriaceae	0.9058	0.0198
sphingobacteriaceae	spartobacteria	0.9058	0.0198
micrococcaceae	rhodobiaceae	0.9057	0.0099
rhodobiaceae	micrococcaceae	0.9057	0.0099
caulobacteraceae	rhizobiales	0.9051	0.0495
rhizobiales	caulobacteraceae	0.9051	0.0495
bdellovibrionaceae	caulobacteraceae	0.9049	0.0396
caulobacteraceae	bdellovibrionaceae	0.9049	0.0396
synechococcaceae	verrucomicrobia_subdivision_3	0.9048	0.0198
verrucomicrobia_subdivision_3	synechococcaceae	0.9048	0.0198
ktedonobacteraceae	solirubrobacteraceae	0.9047	0.0198
solirubrobacteraceae	ktedonobacteraceae	0.9047	0.0198
caulobacteraceae	legionellaceae	0.9046	0.0495
legionellaceae	caulobacteraceae	0.9046	0.0495
bradyrhizobiaceae	xanthomonadaceae	0.9045	0.0297
rhizobiaceae	thermaceae	0.9045	0.0396
thermaceae	rhizobiaceae	0.9045	0.0396
xanthomonadaceae	bradyrhizobiaceae	0.9045	0.0297
cytophagaceae	thermaceae	0.9044	0.0396
thermaceae	cytophagaceae	0.9044	0.0396
alphaproteobacteria	deltaproteobacteria	0.9042	0.0297
deltaproteobacteria	alphaproteobacteria	0.9042	0.0297
acidobacteriaceae	chlamydiaceae	0.9041	0.0198
chlamydiaceae	acidobacteriaceae	0.9041	0.0198
acidimicrobiaceae	micromonosporaceae	0.9037	0.0297
micromonosporaceae	acidimicrobiaceae	0.9037	0.0297
leptolyngbyaceae	rhodothermaceae	0.9036	0.0198
rhodothermaceae	leptolyngbyaceae	0.9036	0.0198
acidothermaceae	melioribacteraceae	0.9035	0.0297
melioribacteraceae	acidothermaceae	0.9035	0.0297
alcaligenaceae	rhizobiaceae	0.9034	0.0396
cellulomonadaceae	cryptosporangiaceae	0.9034	0.0198
cryptosporangiaceae	cellulomonadaceae	0.9034	0.0198
polyangiaceae	streptomycetaceae	0.9034	0.0198
rhizobiaceae	alcaligenaceae	0.9034	0.0396
streptomycetaceae	polyangiaceae	0.9034	0.0198
acetobacteraceae	solirubrobacteraceae	0.9032	0.0099
deltaproteobacteria	gaiellaceae	0.9032	0.0099
gaiellaceae	deltaproteobacteria	0.9032	0.0099
solirubrobacteraceae	acetobacteraceae	0.9032	0.0099
cytophagaceae	phyllobacteriaceae	0.903	0.0495
phyllobacteriaceae	cytophagaceae	0.903	0.0495
oscillochloridaceae	rhizobiaceae	0.9028	0.0396
rhizobiaceae	oscillochloridaceae	0.9028	0.0396
alicyclobacillaceae	saprospiraceae	0.9025	0.0198
saprospiraceae	alicyclobacillaceae	0.9025	0.0198
alphaproteobacteria	leptolyngbyaceae	0.9023	0.0297
leptolyngbyaceae	alphaproteobacteria	0.9023	0.0297
melioribacteraceae	thermoanaerobacteraceae	0.9019	0.0198
thermoanaerobacteraceae	melioribacteraceae	0.9019	0.0198
bacillales	dehalococcoidia	0.9017	0.0297
dehalococcoidia	bacillales	0.9017	0.0297
geobacteraceae	rikenellaceae	0.9017	0.0495
rikenellaceae	geobacteraceae	0.9017	0.0495
candidatus_brocadiaceae	hahellaceae	0.9013	0.0198
cryptosporangiaceae	ectothiorhodospiraceae	0.9013	0.0495
ectothiorhodospiraceae	cryptosporangiaceae	0.9013	0.0495
hahellaceae	candidatus_brocadiaceae	0.9013	0.0198
bdellovibrionaceae	clostridiales	0.901	0.0495
clostridiales	bdellovibrionaceae	0.901	0.0495
cytophagaceae	pelagibacteraceae	0.9007	0.0198
pelagibacteraceae	cytophagaceae	0.9007	0.0198
gemmatimonadaceae	halomonadaceae	0.9002	0.0099
halomonadaceae	gemmatimonadaceae	0.9002	0.0099
acidobacteriaceae	geodermatophilaceae	0.9001	0.0099
geodermatophilaceae	acidobacteriaceae	0.9001	0.0099
acidimicrobiaceae	solirubrobacteraceae	0.8995	0.0297
solirubrobacteraceae	acidimicrobiaceae	0.8995	0.0297
comamonadaceae	xanthobacteraceae	0.899	0.0198
xanthobacteraceae	comamonadaceae	0.899	0.0198
bradyrhizobiaceae	chitinophagaceae	0.8987	0.0495
chitinophagaceae	bradyrhizobiaceae	0.8987	0.0495
gloeobacteraceae	rhizobiales	0.8987	0.0297
rhizobiales	gloeobacteraceae	0.8987	0.0297
legionellaceae	rhodospirillaceae	0.8985	0.0198
rhodospirillaceae	legionellaceae	0.8985	0.0198
bacillales	peptococcaceae	0.8983	0.0099
peptococcaceae	bacillales	0.8983	0.0099
oxalobacteraceae	rhodobiaceae	0.898	0.0396
rhodobiaceae	oxalobacteraceae	0.898	0.0396
rhizobiaceae	streptomycetaceae	0.8976	0.0099
streptomycetaceae	rhizobiaceae	0.8976	0.0099
burkholderiaceae	oscillochloridaceae	0.8975	0.0297
oscillochloridaceae	burkholderiaceae	0.8975	0.0297
mycobacteriaceae	parachlamydiaceae	0.8974	0.0099
parachlamydiaceae	mycobacteriaceae	0.8974	0.0099
deltaproteobacteria	rhodothermaceae	0.8969	0.0297
rhodothermaceae	deltaproteobacteria	0.8969	0.0297
rhodospirillaceae	rhodospirillales	0.8968	0.0099
rhodospirillales	rhodospirillaceae	0.8968	0.0099
bradyrhizobiaceae	oxalobacteraceae	0.8967	0.0396
oxalobacteraceae	bradyrhizobiaceae	0.8967	0.0396
rhodospirillales	sphaerobacteraceae	0.8964	0.0198
sphaerobacteraceae	rhodospirillales	0.8964	0.0198
conexibacteraceae	sulfuricellaceae	0.8959	0.0198
ktedonobacteraceae	sinobacteraceae	0.8959	0.0099
sinobacteraceae	ktedonobacteraceae	0.8959	0.0099
sulfuricellaceae	conexibacteraceae	0.8959	0.0198
parachlamydiaceae	rhizobiales	0.8956	0.0099
rhizobiales	parachlamydiaceae	0.8956	0.0099
actinospicaceae	tsukamurellaceae	0.8953	0.0099
tsukamurellaceae	actinospicaceae	0.8953	0.0099
bdellovibrionaceae	xanthobacteraceae	0.895	0.0495
xanthobacteraceae	bdellovibrionaceae	0.895	0.0495
actinospicaceae	polyangiaceae	0.8946	0.0099
polyangiaceae	actinospicaceae	0.8946	0.0099
frankiaceae	leptolyngbyaceae	0.8945	0.0099
leptolyngbyaceae	frankiaceae	0.8945	0.0099
bacillales	chromatiaceae	0.8944	0.0396
bradyrhizobiaceae	oscillatoriales	0.8944	0.0198
chromatiaceae	bacillales	0.8944	0.0396
oscillatoriales	bradyrhizobiaceae	0.8944	0.0198
alcaligenaceae	xanthobacteraceae	0.8943	0.0495
xanthobacteraceae	alcaligenaceae	0.8943	0.0495
gemmatimonadaceae	nitrospiraceae	0.8942	0.0198
nitrospiraceae	gemmatimonadaceae	0.8942	0.0198
burkholderiales	myxococcaceae	0.894	0.0495
geobacteraceae	kofleriaceae	0.894	0.0396
kofleriaceae	geobacteraceae	0.894	0.0396
myxococcaceae	burkholderiales	0.894	0.0495
hyphomicrobiaceae	sulfuricellaceae	0.8939	0.0099
sulfuricellaceae	hyphomicrobiaceae	0.8939	0.0099
moraxellaceae	spirochaetaceae	0.8938	0.0198
spirochaetaceae	moraxellaceae	0.8938	0.0198
catenulisporaceae	nocardioidaceae	0.8936	0.0099
nocardioidaceae	catenulisporaceae	0.8936	0.0099
brucellaceae	chromobacteriaceae	0.8935	0.0198
chromobacteriaceae	brucellaceae	0.8935	0.0198
acholeplasmataceae	polyangiaceae	0.8932	0.0198
bacteroidetes	gammaproteobacteria	0.8932	0.0198
gammaproteobacteria	bacteroidetes	0.8932	0.0198
polyangiaceae	acholeplasmataceae	0.8932	0.0198
micrococcaceae	oscillatoriales	0.8931	0.0099
oscillatoriales	micrococcaceae	0.8931	0.0099
phyllobacteriaceae	planctomycetaceae	0.8931	0.0297
planctomycetaceae	phyllobacteriaceae	0.8931	0.0297
bdellovibrionaceae	oxalobacteraceae	0.893	0.0495
oxalobacteraceae	bdellovibrionaceae	0.893	0.0495
micromonosporaceae	sphaerobacteraceae	0.8928	0.0495
sphaerobacteraceae	micromonosporaceae	0.8928	0.0495
chthonomonadaceae	erysipelotrichaceae	0.8927	0.0198
erysipelotrichaceae	chthonomonadaceae	0.8927	0.0198
kineosporiaceae	opitutaceae	0.8927	0.0099
opitutaceae	kineosporiaceae	0.8927	0.0099
ectothiorhodospiraceae	rhizobiaceae	0.8926	0.0495
rhizobiaceae	ectothiorhodospiraceae	0.8926	0.0495
enterobacteriaceae	oscillochloridaceae	0.8923	0.0099
oscillochloridaceae	enterobacteriaceae	0.8923	0.0099
caulobacteraceae	xanthobacteraceae	0.892	0.0495
xanthobacteraceae	caulobacteraceae	0.892	0.0495
betaproteobacteria	moraxellaceae	0.8916	0.0198
moraxellaceae	betaproteobacteria	0.8916	0.0198
iamiaceae	methylophilaceae	0.8914	0.0099
methylophilaceae	iamiaceae	0.8914	0.0099
catenulisporaceae	thermoleophilaceae	0.891	0.0198
clostridiales	enterobacteriaceae	0.891	0.0297
enterobacteriaceae	clostridiales	0.891	0.0297
microbacteriaceae	xanthobacteraceae	0.891	0.0495
thermoleophilaceae	catenulisporaceae	0.891	0.0198
xanthobacteraceae	microbacteriaceae	0.891	0.0495
clostridiales	comamonadaceae	0.8902	0.0495
comamonadaceae	clostridiales	0.8902	0.0495
coxiellaceae	listeriaceae	0.8902	0.0198
listeriaceae	coxiellaceae	0.8902	0.0198
micromonosporaceae	mycobacteriaceae	0.8902	0.0297
mycobacteriaceae	micromonosporaceae	0.8902	0.0297
mycobacteriaceae	oscillatoriales	0.8902	0.0099
oscillatoriales	mycobacteriaceae	0.8902	0.0099
micromonosporaceae	rhodospirillaceae	0.8901	0.0198
rhodospirillaceae	micromonosporaceae	0.8901	0.0198
saprospiraceae	synergistaceae	0.8899	0.0099
synergistaceae	saprospiraceae	0.8899	0.0099
hyphomicrobiaceae	solirubrobacteraceae	0.8894	0.0099
solirubrobacteraceae	hyphomicrobiaceae	0.8894	0.0099
blastocatellia	holophagaceae	0.8891	0.0099
holophagaceae	blastocatellia	0.8891	0.0099
bradyrhizobiaceae	thermoleophilaceae	0.8888	0.0198
thermoleophilaceae	bradyrhizobiaceae	0.8888	0.0198
caulobacteraceae	mycobacteriaceae	0.8887	0.0396
gloeobacteraceae	methylophilaceae	0.8887	0.0099
methylophilaceae	gloeobacteraceae	0.8887	0.0099
mycobacteriaceae	caulobacteraceae	0.8887	0.0396
oscillatoriales	xanthobacteraceae	0.8884	0.0396
xanthobacteraceae	oscillatoriales	0.8884	0.0396
caulobacteraceae	cytophagaceae	0.8881	0.0396
cytophagaceae	caulobacteraceae	0.8881	0.0396
frankiaceae	rhodothermaceae	0.888	0.0396
rhodothermaceae	frankiaceae	0.888	0.0396
alteromonadaceae	leptospiraceae	0.8877	0.0198
leptospiraceae	alteromonadaceae	0.8877	0.0198
anaplasmataceae	oscillatoriales	0.8874	0.0297
brucellaceae	prolixibacteraceae	0.8874	0.0198
hydrogenophilaceae	phycisphaeraceae	0.8874	0.0099
oscillatoriales	anaplasmataceae	0.8874	0.0297
phycisphaeraceae	hydrogenophilaceae	0.8874	0.0099
prolixibacteraceae	brucellaceae	0.8874	0.0198
bradyrhizobiaceae	parachlamydiaceae	0.887	0.0099
parachlamydiaceae	bradyrhizobiaceae	0.887	0.0099
erysipelotrichaceae	saprospiraceae	0.8868	0.0198
saprospiraceae	erysipelotrichaceae	0.8868	0.0198
acholeplasmataceae	micrococcaceae	0.8863	0.0297
acidimicrobiaceae	conexibacteraceae	0.8863	0.0099
conexibacteraceae	acidimicrobiaceae	0.8863	0.0099
dehalococcoidaceae	pelobacteraceae	0.8863	0.0099
micrococcaceae	acholeplasmataceae	0.8863	0.0297
pelobacteraceae	dehalococcoidaceae	0.8863	0.0099
oscillatoriales	xanthomonadaceae	0.8862	0.0297
xanthomonadaceae	oscillatoriales	0.8862	0.0297
acidobacteria	syntrophobacteraceae	0.8861	0.0198
syntrophobacteraceae	acidobacteria	0.8861	0.0198
planctomycetaceae	rhizobiales	0.8859	0.0198
rhizobiales	planctomycetaceae	0.8859	0.0198
phycisphaeraceae	syntrophomonadaceae	0.8858	0.0198
syntrophomonadaceae	phycisphaeraceae	0.8858	0.0198
gemmatimonadaceae	holophagaceae	0.8857	0.0297
holophagaceae	gemmatimonadaceae	0.8857	0.0297
micromonosporaceae	xanthobacteraceae	0.8856	0.0297
xanthobacteraceae	micromonosporaceae	0.8856	0.0297
caulobacteraceae	thermaceae	0.8854	0.0297
thermaceae	caulobacteraceae	0.8854	0.0297
enterobacteriaceae	myxococcaceae	0.8853	0.0396
enterobacteriaceae	oxalobacteraceae	0.8853	0.0198
myxococcaceae	enterobacteriaceae	0.8853	0.0396
oxalobacteraceae	enterobacteriaceae	0.8853	0.0198
acholeplasmataceae	oscillatoriales	0.8848	0.0099
oscillatoriales	acholeplasmataceae	0.8848	0.0099
desulfovibrionaceae	thiotrichaceae	0.8847	0.0198
mycobacteriaceae	oxalobacteraceae	0.8847	0.0297
oxalobacteraceae	mycobacteriaceae	0.8847	0.0297
thiotrichaceae	desulfovibrionaceae	0.8847	0.0198
actinomycetaceae	caldilineaceae	0.8845	0.0099
caldilineaceae	actinomycetaceae	0.8845	0.0099
beijerinckiaceae	bradyrhizobiaceae	0.8839	0.0396
bradyrhizobiaceae	beijerinckiaceae	0.8839	0.0396
chloroflexaceae	chloroflexi	0.8838	0.0297
chloroflexi	chloroflexaceae	0.8838	0.0297
bdellovibrionaceae	hyphomicrobiaceae	0.8836	0.0396
hyphomicrobiaceae	bdellovibrionaceae	0.8836	0.0396
nitrospinaceae	puniceicoccaceae	0.8835	0.0396
puniceicoccaceae	nitrospinaceae	0.8835	0.0396
ktedonobacteraceae	rhodospirillales	0.883	0.0099
rhodospirillales	ktedonobacteraceae	0.883	0.0099
rhodobiaceae	spartobacteria	0.8824	0.0198
spartobacteria	rhodobiaceae	0.8824	0.0198
acidobacteria	competibacteraceae	0.8822	0.0198
competibacteraceae	acidobacteria	0.8822	0.0198
solirubrobacteraceae	sphaerobacteraceae	0.882	0.0099
sphaerobacteraceae	solirubrobacteraceae	0.882	0.0099
beijerinckiaceae	xanthobacteraceae	0.8818	0.0495
xanthobacteraceae	beijerinckiaceae	0.8818	0.0495
beijerinckiaceae	micromonosporaceae	0.8813	0.0495
micromonosporaceae	beijerinckiaceae	0.8813	0.0495
acetobacteraceae	conexibacteraceae	0.8811	0.0099
conexibacteraceae	acetobacteraceae	0.8811	0.0099
cryptosporangiaceae	oxalobacteraceae	0.8811	0.0297
oxalobacteraceae	cryptosporangiaceae	0.8811	0.0297
acetobacteraceae	roseiflexaceae	0.8809	0.0099
bdellovibrionaceae	rhizobiales	0.8809	0.0396
rhizobiales	bdellovibrionaceae	0.8809	0.0396
roseiflexaceae	acetobacteraceae	0.8809	0.0099
planctomycetaceae	solirubrobacteraceae	0.8807	0.0297
solirubrobacteraceae	planctomycetaceae	0.8807	0.0297
beijerinckiaceae	burkholderiaceae	0.8806	0.0297
burkholderiaceae	beijerinckiaceae	0.8806	0.0297
chthonomonadaceae	clostridiaceae	0.8803	0.0099
clostridiaceae	chthonomonadaceae	0.8803	0.0099
acetobacteraceae	caulobacteraceae	0.8802	0.0495
caulobacteraceae	acetobacteraceae	0.8802	0.0495
anaeromyxobacteraceae	chromatiaceae	0.8801	0.0198
blastocatellia	opitutaceae	0.8801	0.0099
chromatiaceae	anaeromyxobacteraceae	0.8801	0.0198
opitutaceae	blastocatellia	0.8801	0.0099
conexibacteraceae	hyphomicrobiaceae	0.8799	0.0099
hyphomicrobiaceae	conexibacteraceae	0.8799	0.0099
desulfovibrionaceae	peptococcaceae	0.8795	0.0099
peptococcaceae	desulfovibrionaceae	0.8795	0.0099
gammaproteobacteria	symbiobacteriaceae	0.8793	0.0198
symbiobacteriaceae	gammaproteobacteria	0.8793	0.0198
nocardioidaceae	phyllobacteriaceae	0.8792	0.0495
phyllobacteriaceae	nocardioidaceae	0.8792	0.0495
solirubrobacteraceae	sulfuricellaceae	0.8791	0.0099
sulfuricellaceae	solirubrobacteraceae	0.8791	0.0099
conexibacteraceae	planctomycetaceae	0.879	0.0099
planctomycetaceae	conexibacteraceae	0.879	0.0099
alcaligenaceae	nocardioidaceae	0.8789	0.0396
nocardioidaceae	alcaligenaceae	0.8789	0.0396
comamonadaceae	rhodobiaceae	0.8786	0.0198
rhodobiaceae	comamonadaceae	0.8786	0.0198
cytophagaceae	methylophilaceae	0.8783	0.0099
methylophilaceae	cytophagaceae	0.8783	0.0099
catenulisporaceae	xanthomonadaceae	0.8782	0.0495
eubacteriaceae	micrococcaceae	0.8782	0.0198
flavobacteriaceae	syntrophomonadaceae	0.8782	0.0495
micrococcaceae	eubacteriaceae	0.8782	0.0198
syntrophomonadaceae	flavobacteriaceae	0.8782	0.0495
xanthomonadaceae	catenulisporaceae	0.8782	0.0495
acetobacteraceae	methylophilaceae	0.8781	0.0495
bradyrhizobiaceae	rhizobiaceae	0.8781	0.0099
methylophilaceae	acetobacteraceae	0.8781	0.0495
rhizobiaceae	bradyrhizobiaceae	0.8781	0.0099
hyphomicrobiaceae	sphaerobacteraceae	0.878	0.0099
sphaerobacteraceae	hyphomicrobiaceae	0.878	0.0099
rhodospirillaceae	sinobacteraceae	0.8779	0.0297
sinobacteraceae	rhodospirillaceae	0.8779	0.0297
caulobacteraceae	rhodospirillales	0.8777	0.0198
rhodospirillales	caulobacteraceae	0.8777	0.0198
burkholderiaceae	burkholderiales	0.8771	0.0495
burkholderiales	burkholderiaceae	0.8771	0.0495
acidimicrobiaceae	sphaerobacteraceae	0.8769	0.0198
sphaerobacteraceae	acidimicrobiaceae	0.8769	0.0198
burkholderiaceae	rhizobiaceae	0.8768	0.0198
rhizobiaceae	burkholderiaceae	0.8768	0.0198
anaeromyxobacteraceae	bacillales	0.8762	0.0198
bacillales	anaeromyxobacteraceae	0.8762	0.0198
bdellovibrionaceae	pseudonocardiaceae	0.8759	0.0297
pseudonocardiaceae	bdellovibrionaceae	0.8759	0.0297
beijerinckiaceae	oscillochloridaceae	0.8756	0.0495
oscillochloridaceae	beijerinckiaceae	0.8756	0.0495
deltaproteobacteria	nocardiopsaceae	0.8755	0.0495
nocardiopsaceae	deltaproteobacteria	0.8755	0.0495
burkholderiales	pseudomonadaceae	0.8751	0.0198
pseudomonadaceae	burkholderiales	0.8751	0.0198
caulobacteraceae	sinobacteraceae	0.8749	0.0396
sinobacteraceae	caulobacteraceae	0.8749	0.0396
enterobacteriaceae	pseudomonadaceae	0.8747	0.0099
pseudomonadaceae	enterobacteriaceae	0.8747	0.0099
polyangiaceae	xanthobacteraceae	0.8746	0.0198
xanthobacteraceae	polyangiaceae	0.8746	0.0198
oscillatoriales	spartobacteria	0.8744	0.0198
oxalobacteraceae	streptomycetaceae	0.8744	0.0495
spartobacteria	oscillatoriales	0.8744	0.0198
streptomycetaceae	oxalobacteraceae	0.8744	0.0495
nitriliruptoraceae	thermoleophilaceae	0.8743	0.0099
thermoleophilaceae	nitriliruptoraceae	0.8743	0.0099
anaplasmataceae	rhodobiaceae	0.8742	0.0198
rhodobiaceae	anaplasmataceae	0.8742	0.0198
bacillales	thiotrichaceae	0.8741	0.0198
thiotrichaceae	bacillales	0.8741	0.0198
kofleriaceae	xanthomonadaceae	0.8737	0.0099
xanthomonadaceae	kofleriaceae	0.8737	0.0099
actinomycetaceae	blastocatellia	0.8727	0.0099
blastocatellia	actinomycetaceae	0.8727	0.0099
legionellaceae	rhodospirillales	0.8724	0.0297
rhodospirillales	legionellaceae	0.8724	0.0297
ectothiorhodospiraceae	oscillatoriales	0.8723	0.0198
oscillatoriales	ectothiorhodospiraceae	0.8723	0.0198
methylophilaceae	rhodospirillaceae	0.872	0.0198
rhodospirillaceae	methylophilaceae	0.872	0.0198
legionellaceae	xanthobacteraceae	0.8716	0.0495
xanthobacteraceae	legionellaceae	0.8716	0.0495
iamiaceae	micromonosporaceae	0.8714	0.0198
micromonosporaceae	iamiaceae	0.8714	0.0198
methylobacteriaceae	phaselicystidaceae	0.871	0.0198
phaselicystidaceae	methylobacteriaceae	0.871	0.0198
cystobacteraceae	flammeovirgaceae	0.8709	0.0099
flammeovirgaceae	cystobacteraceae	0.8709	0.0099
saprospiraceae	symbiobacteriaceae	0.8704	0.0297
symbiobacteriaceae	saprospiraceae	0.8704	0.0297
rhodobiaceae	thermoleophilaceae	0.8701	0.0198
thermoleophilaceae	rhodobiaceae	0.8701	0.0198
actinospicaceae	xanthomonadaceae	0.87	0.0099
holophagaceae	verrucomicrobia_subdivision_3	0.87	0.0099
verrucomicrobia_subdivision_3	holophagaceae	0.87	0.0099
xanthomonadaceae	actinospicaceae	0.87	0.0099
alicyclobacillaceae	gammaproteobacteria	0.8697	0.0099
gammaproteobacteria	alicyclobacillaceae	0.8697	0.0099
bacteriovoracaceae	syntrophomonadaceae	0.8696	0.0297
syntrophomonadaceae	bacteriovoracaceae	0.8696	0.0297
sinobacteraceae	sphaerobacteraceae	0.8695	0.0198
sphaerobacteraceae	sinobacteraceae	0.8695	0.0198
planctomycetaceae	sinobacteraceae	0.8691	0.0198
sinobacteraceae	planctomycetaceae	0.8691	0.0198
caulobacteraceae	methylophilaceae	0.869	0.0495
methylophilaceae	caulobacteraceae	0.869	0.0495
polyangiaceae	spartobacteria	0.8688	0.0297
spartobacteria	polyangiaceae	0.8688	0.0297
cryomorphaceae	dehalococcoidia	0.8687	0.0099
dehalococcoidia	cryomorphaceae	0.8687	0.0099
oscillochloridaceae	rhodobiaceae	0.8685	0.0198
rhodobiaceae	oscillochloridaceae	0.8685	0.0198
catenulisporaceae	spartobacteria	0.8684	0.0099
mycobacteriaceae	polyangiaceae	0.8684	0.0198
polyangiaceae	mycobacteriaceae	0.8684	0.0198
spartobacteria	catenulisporaceae	0.8684	0.0099
dehalococcoidaceae	thiotrichaceae	0.8675	0.0198
gaiellaceae	phaselicystidaceae	0.8675	0.0099
phaselicystidaceae	gaiellaceae	0.8675	0.0099
thiotrichaceae	dehalococcoidaceae	0.8675	0.0198
pelagibacteraceae	thermaceae	0.8674	0.0396
thermaceae	pelagibacteraceae	0.8674	0.0396
acidithiobacillaceae	myxococcales	0.8671	0.0297
myxococcales	acidithiobacillaceae	0.8671	0.0297
hyphomicrobiaceae	rhizobiaceae	0.8669	0.0297
rhizobiaceae	hyphomicrobiaceae	0.8669	0.0297
alcaligenaceae	mycobacteriaceae	0.8668	0.0396
bradyrhizobiaceae	cryptosporangiaceae	0.8668	0.0297
cryptosporangiaceae	bradyrhizobiaceae	0.8668	0.0297
erythrobacteraceae	nitrosomonadaceae	0.8668	0.0198
mycobacteriaceae	alcaligenaceae	0.8668	0.0396
nitrosomonadaceae	erythrobacteraceae	0.8668	0.0198
erythrobacteraceae	roseiflexaceae	0.8661	0.0198
roseiflexaceae	erythrobacteraceae	0.8661	0.0198
erythrobacteraceae	peptostreptococcaceae	0.866	0.0099
erythrobacteraceae	rhodobacteraceae	0.866	0.0099
peptostreptococcaceae	erythrobacteraceae	0.866	0.0099
rhodobacteraceae	erythrobacteraceae	0.866	0.0099
micromonosporaceae	thermaceae	0.8658	0.0297
thermaceae	micromonosporaceae	0.8658	0.0297
acidothermaceae	desulfuromonadaceae	0.8657	0.0396
desulfuromonadaceae	acidothermaceae	0.8657	0.0396
moraxellaceae	prolixibacteraceae	0.8657	0.0099
prolixibacteraceae	moraxellaceae	0.8657	0.0099
methylobacteriaceae	rhodobacteraceae	0.8656	0.0198
rhodobacteraceae	methylobacteriaceae	0.8656	0.0198
actinospicaceae	streptosporangiaceae	0.8649	0.0396
streptosporangiaceae	actinospicaceae	0.8649	0.0396
chthonomonadaceae	saprospiraceae	0.8648	0.0198
saprospiraceae	chthonomonadaceae	0.8648	0.0198
methylophilaceae	sinobacteraceae	0.8647	0.0099
sinobacteraceae	methylophilaceae	0.8647	0.0099
bacteriovoracaceae	desulfuromonadaceae	0.8646	0.0297
desulfuromonadaceae	bacteriovoracaceae	0.8646	0.0297
desulfuromonadaceae	syntrophomonadaceae	0.8646	0.0297
syntrophomonadaceae	desulfuromonadaceae	0.8646	0.0297
acidithiobacillaceae	sneathiellaceae	0.8645	0.0198
sneathiellaceae	acidithiobacillaceae	0.8645	0.0198
polyangiaceae	rikenellaceae	0.8644	0.0198
rikenellaceae	polyangiaceae	0.8644	0.0198
phyllobacteriaceae	xanthomonadaceae	0.8643	0.0297
xanthomonadaceae	phyllobacteriaceae	0.8643	0.0297
alicyclobacillaceae	nitrospiraceae	0.8641	0.0297
desulfobulbaceae	gemmatimonadaceae	0.8641	0.0099
gemmatimonadaceae	desulfobulbaceae	0.8641	0.0099
nitrospiraceae	alicyclobacillaceae	0.8641	0.0297
roseiflexaceae	sulfuricellaceae	0.8641	0.0099
sulfuricellaceae	roseiflexaceae	0.8641	0.0099
burkholderiaceae	enterobacteriaceae	0.864	0.0495
enterobacteriaceae	burkholderiaceae	0.864	0.0495
rhizobiaceae	rhodospirillaceae	0.8639	0.0495
rhodospirillaceae	rhizobiaceae	0.8639	0.0495
cryomorphaceae	verrucomicrobia_subdivision_3	0.8638	0.0099
gammaproteobacteria	synergistaceae	0.8638	0.0297
synergistaceae	gammaproteobacteria	0.8638	0.0297
verrucomicrobia_subdivision_3	cryomorphaceae	0.8638	0.0099
desulfovibrionaceae	pelobacteraceae	0.8631	0.0198
pelobacteraceae	desulfovibrionaceae	0.8631	0.0198
nocardioidaceae	thermoleophilaceae	0.863	0.0495
thermoleophilaceae	nocardioidaceae	0.863	0.0495
anaplasmataceae	geobacteraceae	0.8627	0.0297
geobacteraceae	anaplasmataceae	0.8627	0.0297
cytophagaceae	xanthobacteraceae	0.8626	0.0099
hyphomicrobiaceae	methylophilaceae	0.8626	0.0198
iamiaceae	rhodospirillales	0.8626	0.0198
methylophilaceae	hyphomicrobiaceae	0.8626	0.0198
rhodospirillales	iamiaceae	0.8626	0.0198
xanthobacteraceae	cytophagaceae	0.8626	0.0099
dehalococcoidaceae	dehalococcoidia	0.8625	0.0297
dehalococcoidia	dehalococcoidaceae	0.8625	0.0297
streptomycetaceae	thermoleophilaceae	0.8625	0.0099
thermoleophilaceae	streptomycetaceae	0.8625	0.0099
catenulisporaceae	kofleriaceae	0.8624	0.0198
iamiaceae	rhizobiales	0.8624	0.0396
kofleriaceae	catenulisporaceae	0.8624	0.0198
rhizobiales	iamiaceae	0.8624	0.0396
nocardioidaceae	tsukamurellaceae	0.8621	0.0198
tsukamurellaceae	nocardioidaceae	0.8621	0.0198
conexibacteraceae	sphaerobacteraceae	0.8617	0.0198
sphaerobacteraceae	conexibacteraceae	0.8617	0.0198
acholeplasmataceae	comamonadaceae	0.8613	0.0198
comamonadaceae	acholeplasmataceae	0.8613	0.0198
candidatus_brocadiaceae	pelobacteraceae	0.8612	0.0495
chloroflexi	leptolyngbyaceae	0.8612	0.0297
leptolyngbyaceae	chloroflexi	0.8612	0.0297
oscillochloridaceae	pelagibacteraceae	0.8612	0.0198
pelagibacteraceae	oscillochloridaceae	0.8612	0.0198
pelobacteraceae	candidatus_brocadiaceae	0.8612	0.0495
legionellaceae	rhizobiaceae	0.8611	0.0495
rhizobiaceae	legionellaceae	0.8611	0.0495
aurantimonadaceae	phycisphaeraceae	0.8605	0.0297
cryomorphaceae	holophagaceae	0.8605	0.0297
holophagaceae	cryomorphaceae	0.8605	0.0297
phycisphaeraceae	aurantimonadaceae	0.8605	0.0297
burkholderiaceae	rhodobiaceae	0.8604	0.0099
rhodobiaceae	burkholderiaceae	0.8604	0.0099
acetobacteraceae	planctomycetaceae	0.8603	0.0297
geobacteraceae	polyangiaceae	0.8603	0.0198
planctomycetaceae	acetobacteraceae	0.8603	0.0297
polyangiaceae	geobacteraceae	0.8603	0.0198
sphingobacteriaceae	xanthomonadaceae	0.8602	0.0297
xanthomonadaceae	sphingobacteriaceae	0.8602	0.0297
alphaproteobacteria	gaiellaceae	0.8599	0.0297
dehalococcoidaceae	syntrophobacteraceae	0.8599	0.0198
gaiellaceae	alphaproteobacteria	0.8599	0.0297
syntrophobacteraceae	dehalococcoidaceae	0.8599	0.0198
silvanigrellales	thermoanaerobacteraceae	0.8595	0.0297
thermoanaerobacteraceae	silvanigrellales	0.8595	0.0297
micromonosporaceae	planctomycetaceae	0.8594	0.0198
planctomycetaceae	micromonosporaceae	0.8594	0.0198
catenulisporaceae	micrococcaceae	0.8592	0.0198
hyphomicrobiaceae	phyllobacteriaceae	0.8592	0.0396
micrococcaceae	catenulisporaceae	0.8592	0.0198
phyllobacteriaceae	hyphomicrobiaceae	0.8592	0.0396
alcaligenaceae	intrasporangiaceae	0.8591	0.0297
intrasporangiaceae	alcaligenaceae	0.8591	0.0297
rikenellaceae	sphingobacteriaceae	0.859	0.0198
sphingobacteriaceae	rikenellaceae	0.859	0.0198
anaplasmataceae	xanthobacteraceae	0.8586	0.0396
xanthobacteraceae	anaplasmataceae	0.8586	0.0396
caldilineaceae	nitrospiraceae	0.8583	0.0198
nitrospiraceae	caldilineaceae	0.8583	0.0198
comamonadaceae	cytophagaceae	0.8582	0.0099
cytophagaceae	comamonadaceae	0.8582	0.0099
iamiaceae	solirubrobacteraceae	0.8581	0.0396
solirubrobacteraceae	iamiaceae	0.8581	0.0396
rhodospirillaceae	solirubrobacteraceae	0.8575	0.0099
solirubrobacteraceae	rhodospirillaceae	0.8575	0.0099
anaplasmataceae	polyangiaceae	0.8574	0.0495
parachlamydiaceae	rhodospirillaceae	0.8574	0.0297
polyangiaceae	anaplasmataceae	0.8574	0.0495
rhodospirillaceae	parachlamydiaceae	0.8574	0.0297
hyphomicrobiaceae	thermaceae	0.8573	0.0198
parachlamydiaceae	rhodospirillales	0.8573	0.0099
rhodospirillales	parachlamydiaceae	0.8573	0.0099
thermaceae	hyphomicrobiaceae	0.8573	0.0198
chloroflexaceae	rhodobacteraceae	0.857	0.0099
rhodobacteraceae	chloroflexaceae	0.857	0.0099
cyanobacteriaceae	holophagaceae	0.8569	0.0099
holophagaceae	cyanobacteriaceae	0.8569	0.0099
parachlamydiaceae	streptomycetaceae	0.8569	0.0297
streptomycetaceae	parachlamydiaceae	0.8569	0.0297
acetobacteraceae	micromonosporaceae	0.8568	0.0198
micromonosporaceae	acetobacteraceae	0.8568	0.0198
iamiaceae	planctomycetaceae	0.8566	0.0198
planctomycetaceae	iamiaceae	0.8566	0.0198
clostridiales	cryptosporangiaceae	0.8564	0.0495
cryptosporangiaceae	clostridiales	0.8564	0.0495
pseudonocardiaceae	xanthobacteraceae	0.8564	0.0396
xanthobacteraceae	pseudonocardiaceae	0.8564	0.0396
geobacteraceae	micrococcaceae	0.8551	0.0099
micrococcaceae	geobacteraceae	0.8551	0.0099
chloroflexi	nocardiopsaceae	0.855	0.0495
nocardiopsaceae	chloroflexi	0.855	0.0495
roseiflexaceae	sinobacteraceae	0.8549	0.0099
sinobacteraceae	roseiflexaceae	0.8549	0.0099
acidimicrobiaceae	methylophilaceae	0.8548	0.0297
bdellovibrionaceae	streptomycetaceae	0.8548	0.0495
methylophilaceae	acidimicrobiaceae	0.8548	0.0297
streptomycetaceae	bdellovibrionaceae	0.8548	0.0495
rhodobiaceae	sphingobacteriaceae	0.8547	0.0297
sphingobacteriaceae	rhodobiaceae	0.8547	0.0297
chloroflexaceae	gloeobacteraceae	0.8543	0.0297
gloeobacteraceae	chloroflexaceae	0.8543	0.0297
holophagaceae	synechococcaceae	0.8534	0.0099
hydrogenophilaceae	syntrophaceae	0.8534	0.0198
synechococcaceae	holophagaceae	0.8534	0.0099
syntrophaceae	hydrogenophilaceae	0.8534	0.0198
anaeromyxobacteraceae	hahellaceae	0.8533	0.0198
chloroflexi	rhodothermaceae	0.8533	0.0297
hahellaceae	anaeromyxobacteraceae	0.8533	0.0198
rhodothermaceae	chloroflexi	0.8533	0.0297
caldilineaceae	verrucomicrobia_subdivision_3	0.8531	0.0396
nitrospiraceae	synergistaceae	0.8531	0.0198
synergistaceae	nitrospiraceae	0.8531	0.0198
verrucomicrobia_subdivision_3	caldilineaceae	0.8531	0.0396
cryptosporangiaceae	mycobacteriaceae	0.8529	0.0297
mycobacteriaceae	cryptosporangiaceae	0.8529	0.0297
burkholderiaceae	micromonosporaceae	0.8527	0.0297
micromonosporaceae	burkholderiaceae	0.8527	0.0297
pseudonocardiaceae	xanthomonadaceae	0.8525	0.0297
xanthomonadaceae	pseudonocardiaceae	0.8525	0.0297
chthonomonadaceae	gemmatimonadaceae	0.8524	0.0297
gemmatimonadaceae	chthonomonadaceae	0.8524	0.0297
geobacteraceae	nitriliruptoraceae	0.8524	0.0297
nitriliruptoraceae	geobacteraceae	0.8524	0.0297
actinospicaceae	alcaligenaceae	0.8521	0.0396
alcaligenaceae	actinospicaceae	0.8521	0.0396
rhizobiaceae	streptosporangiaceae	0.8521	0.0099
streptosporangiaceae	rhizobiaceae	0.8521	0.0099
rhizobiales	thermaceae	0.852	0.0297
thermaceae	rhizobiales	0.852	0.0297
acidothermaceae	syntrophomonadaceae	0.8519	0.0396
bradyrhizobiaceae	caulobacteraceae	0.8519	0.0297
caulobacteraceae	bradyrhizobiaceae	0.8519	0.0297
comamonadaceae	streptomycetaceae	0.8519	0.0297
streptomycetaceae	comamonadaceae	0.8519	0.0297
syntrophomonadaceae	acidothermaceae	0.8519	0.0396
legionellaceae	mycobacteriaceae	0.8517	0.0198
mycobacteriaceae	legionellaceae	0.8517	0.0198
acidimicrobiaceae	sulfuricellaceae	0.8508	0.0396
bdellovibrionaceae	thermaceae	0.8508	0.0495
sulfuricellaceae	acidimicrobiaceae	0.8508	0.0396
thermaceae	bdellovibrionaceae	0.8508	0.0495
catenulisporaceae	streptomycetaceae	0.8501	0.0297
streptomycetaceae	catenulisporaceae	0.8501	0.0297
parachlamydiaceae	sinobacteraceae	0.8499	0.0297
sinobacteraceae	parachlamydiaceae	0.8499	0.0297
comamonadaceae	parachlamydiaceae	0.8498	0.0198
parachlamydiaceae	comamonadaceae	0.8498	0.0198
burkholderiales	cellulomonadaceae	0.8497	0.0099
cellulomonadaceae	burkholderiales	0.8497	0.0099
chloroflexaceae	iamiaceae	0.8496	0.0198
iamiaceae	chloroflexaceae	0.8496	0.0198
mycobacteriaceae	thermoleophilaceae	0.8495	0.0198
thermoleophilaceae	mycobacteriaceae	0.8495	0.0198
bradyrhizobiaceae	micromonosporaceae	0.8494	0.0495
micromonosporaceae	bradyrhizobiaceae	0.8494	0.0495
cellulomonadaceae	rhodobiaceae	0.8493	0.0396
hyphomicrobiaceae	legionellaceae	0.8493	0.0297
legionellaceae	hyphomicrobiaceae	0.8493	0.0297
rhodobiaceae	cellulomonadaceae	0.8493	0.0396
anaplasmataceae	nocardioidaceae	0.8492	0.0495
nocardioidaceae	anaplasmataceae	0.8492	0.0495
amoebophilaceae	clostridiaceae	0.849	0.0198
clostridiaceae	amoebophilaceae	0.849	0.0198
bradyrhizobiaceae	legionellaceae	0.8488	0.0198
legionellaceae	bradyrhizobiaceae	0.8488	0.0198
ktedonobacteraceae	roseiflexaceae	0.8484	0.0099
roseiflexaceae	ktedonobacteraceae	0.8484	0.0099
bacteriovoracaceae	melioribacteraceae	0.8483	0.0495
cryomorphaceae	thiotrichaceae	0.8483	0.0099
melioribacteraceae	bacteriovoracaceae	0.8483	0.0495
thiotrichaceae	cryomorphaceae	0.8483	0.0099
chitinophagaceae	mycobacteriaceae	0.8482	0.0297
mycobacteriaceae	chitinophagaceae	0.8482	0.0297
gemmatimonadaceae	hydrogenophilaceae	0.848	0.0198
hydrogenophilaceae	gemmatimonadaceae	0.848	0.0198
oscillochloridaceae	xanthobacteraceae	0.8479	0.0396
xanthobacteraceae	oscillochloridaceae	0.8479	0.0396
conexibacteraceae	rhodospirillaceae	0.8476	0.0297
cryptosporangiaceae	streptomycetaceae	0.8476	0.0495
rhodospirillaceae	conexibacteraceae	0.8476	0.0297
streptomycetaceae	cryptosporangiaceae	0.8476	0.0495
pseudonocardiaceae	streptomycetaceae	0.8475	0.0396
streptomycetaceae	pseudonocardiaceae	0.8475	0.0396
caldilineaceae	ignavibacteriaceae	0.8474	0.0297
ignavibacteriaceae	caldilineaceae	0.8474	0.0297
nitrospiraceae	symbiobacteriaceae	0.8472	0.0396
symbiobacteriaceae	nitrospiraceae	0.8472	0.0396
halomonadaceae	phycisphaeraceae	0.8471	0.0099
phycisphaeraceae	halomonadaceae	0.8471	0.0099
sporichthyaceae	thermomicrobiaceae	0.8471	0.0297
thermomicrobiaceae	sporichthyaceae	0.8471	0.0297
acetobacteraceae	chloroflexaceae	0.847	0.0198
chloroflexaceae	acetobacteraceae	0.847	0.0198
catenulisporaceae	geobacteraceae	0.8469	0.0099
geobacteraceae	catenulisporaceae	0.8469	0.0099
clostridiales	rhodospirillaceae	0.8467	0.0495
rhodospirillaceae	clostridiales	0.8467	0.0495
alcaligenaceae	oscillatoriales	0.8465	0.0198
oscillatoriales	alcaligenaceae	0.8465	0.0198
caldilineaceae	saprospiraceae	0.8464	0.0297
saprospiraceae	caldilineaceae	0.8464	0.0297
saprospiraceae	thiotrichaceae	0.8463	0.0099
thiotrichaceae	saprospiraceae	0.8463	0.0099
actinomycetaceae	leptospiraceae	0.8461	0.0099
leptospiraceae	actinomycetaceae	0.8461	0.0099
nannocystaceae	syntrophobacteraceae	0.8457	0.0198
syntrophobacteraceae	nannocystaceae	0.8457	0.0198
methylophilaceae	rhizobiales	0.8456	0.0099
nocardioidaceae	rhizobiaceae	0.8456	0.0297
rhizobiaceae	nocardioidaceae	0.8456	0.0297
rhizobiales	methylophilaceae	0.8456	0.0099
ectothiorhodospiraceae	micromonosporaceae	0.8451	0.0198
micromonosporaceae	ectothiorhodospiraceae	0.8451	0.0198
comamonadaceae	legionellaceae	0.8449	0.0396
kofleriaceae	rhodospirillaceae	0.8449	0.0198
legionellaceae	comamonadaceae	0.8449	0.0396
rhodospirillaceae	kofleriaceae	0.8449	0.0198
cytophagaceae	rhizobiales	0.8444	0.0495
rhizobiales	cytophagaceae	0.8444	0.0495
chromatiaceae	cryomorphaceae	0.844	0.0396
cryomorphaceae	chromatiaceae	0.844	0.0396
ktedonobacteraceae	sulfuricellaceae	0.844	0.0396
sulfuricellaceae	ktedonobacteraceae	0.844	0.0396
kofleriaceae	planctomycetaceae	0.8439	0.0396
planctomycetaceae	kofleriaceae	0.8439	0.0396
catenulisporaceae	eubacteriaceae	0.8437	0.0396
eubacteriaceae	catenulisporaceae	0.8437	0.0396
chromatiaceae	dehalococcoidaceae	0.8435	0.0396
dehalococcoidaceae	chromatiaceae	0.8435	0.0396
actinospicaceae	nocardioidaceae	0.8434	0.0198
nocardioidaceae	actinospicaceae	0.8434	0.0198
cytophagaceae	mycobacteriaceae	0.8433	0.0396
mycobacteriaceae	cytophagaceae	0.8433	0.0396
cellulomonadaceae	clostridiales	0.8431	0.0396
clostridiales	cellulomonadaceae	0.8431	0.0396
rhodospirillaceae	sulfuricellaceae	0.843	0.0396
sulfuricellaceae	rhodospirillaceae	0.843	0.0396
alicyclobacillaceae	clostridiaceae	0.8427	0.0099
caulobacteraceae	clostridiales	0.8427	0.0396
clostridiaceae	alicyclobacillaceae	0.8427	0.0099
clostridiales	caulobacteraceae	0.8427	0.0396
legionellaceae	micromonosporaceae	0.8426	0.0297
micromonosporaceae	legionellaceae	0.8426	0.0297
methylacidiphilaceae	myxococcales	0.8425	0.0099
myxococcales	methylacidiphilaceae	0.8425	0.0099
acidimicrobiaceae	legionellaceae	0.842	0.0198
intrasporangiaceae	oscillatoriales	0.842	0.0198
legionellaceae	acidimicrobiaceae	0.842	0.0198
oscillatoriales	intrasporangiaceae	0.842	0.0198
pelagibacteraceae	rhizobiaceae	0.8418	0.0495
rhizobiaceae	pelagibacteraceae	0.8418	0.0495
dehalococcoidaceae	peptococcaceae	0.8415	0.0198
peptococcaceae	dehalococcoidaceae	0.8415	0.0198
legionellaceae	parachlamydiaceae	0.8412	0.0198
parachlamydiaceae	legionellaceae	0.8412	0.0198
phycisphaeraceae	silvanigrellales	0.8412	0.0297
silvanigrellales	phycisphaeraceae	0.8412	0.0297
desulfobacteraceae	flammeovirgaceae	0.8409	0.0099
flammeovirgaceae	desulfobacteraceae	0.8409	0.0099
rhabdochlamydiaceae	sphingobacteriaceae	0.8409	0.0099
sphingobacteriaceae	rhabdochlamydiaceae	0.8409	0.0099
gordoniaceae	rubrobacteraceae	0.8406	0.0198
rubrobacteraceae	gordoniaceae	0.8406	0.0198
bradyrhizobiaceae	cytophagales	0.8403	0.0198
cytophagales	bradyrhizobiaceae	0.8403	0.0198
mycobacteriaceae	sphaerobacteraceae	0.8402	0.0099
sphaerobacteraceae	mycobacteriaceae	0.8402	0.0099
nitrosomonadaceae	phaselicystidaceae	0.8401	0.0099
phaselicystidaceae	nitrosomonadaceae	0.8401	0.0099
alphaproteobacteria	methylobacteriaceae	0.8395	0.0198
methylobacteriaceae	alphaproteobacteria	0.8395	0.0198
gloeobacteraceae	rhodospirillaceae	0.8393	0.0396
peptococcaceae	saprospiraceae	0.8393	0.0396
rhodospirillaceae	gloeobacteraceae	0.8393	0.0396
saprospiraceae	peptococcaceae	0.8393	0.0396
alphaproteobacteria	chloroflexi	0.839	0.0198
chloroflexi	alphaproteobacteria	0.839	0.0198
promicromonosporaceae	rickettsiales	0.8389	0.0297
rickettsiales	promicromonosporaceae	0.8389	0.0297
geobacteraceae	sphingobacteriaceae	0.8388	0.0297
sphingobacteriaceae	geobacteraceae	0.8388	0.0297
geobacteraceae	rubrobacteraceae	0.8386	0.0297
rubrobacteraceae	geobacteraceae	0.8386	0.0297
acetobacteraceae	rhizobiales	0.8385	0.0495
rhizobiales	acetobacteraceae	0.8385	0.0495
acholeplasmataceae	nocardioidaceae	0.8381	0.0198
chloroflexaceae	rhodospirillaceae	0.8381	0.0396
nocardioidaceae	acholeplasmataceae	0.8381	0.0198
rhodospirillaceae	chloroflexaceae	0.8381	0.0396
cytophagaceae	sulfuricellaceae	0.838	0.0396
sulfuricellaceae	cytophagaceae	0.838	0.0396
bradyrhizobiaceae	cytophagaceae	0.8377	0.0198
cytophagaceae	bradyrhizobiaceae	0.8377	0.0198
peptococcaceae	thermoanaerobacteraceae	0.8373	0.0396
thermoanaerobacteraceae	peptococcaceae	0.8373	0.0396
acidobacteria	lachnospiraceae	0.8372	0.0198
lachnospiraceae	acidobacteria	0.8372	0.0198
parachlamydiaceae	sulfuricellaceae	0.8368	0.0297
sulfuricellaceae	parachlamydiaceae	0.8368	0.0297
frankiaceae	phaselicystidaceae	0.8367	0.0099
phaselicystidaceae	frankiaceae	0.8367	0.0099
acetobacteraceae	rhodobacteraceae	0.8366	0.0099
rhodobacteraceae	acetobacteraceae	0.8366	0.0099
cytophagaceae	hyphomicrobiaceae	0.8361	0.0495
hyphomicrobiaceae	cytophagaceae	0.8361	0.0495
iamiaceae	sulfuricellaceae	0.8361	0.0099
sulfuricellaceae	iamiaceae	0.8361	0.0099
enterobacteriaceae	intrasporangiaceae	0.8358	0.0396
intrasporangiaceae	enterobacteriaceae	0.8358	0.0396
actinomycetaceae	dehalococcoidaceae	0.8357	0.0198
dehalococcoidaceae	actinomycetaceae	0.8357	0.0198
bradyrhizobiaceae	burkholderiaceae	0.8354	0.0198
bradyrhizobiaceae	sphaerobacteraceae	0.8354	0.0297
burkholderiaceae	bradyrhizobiaceae	0.8354	0.0198
phaselicystidaceae	rhodobacteraceae	0.8354	0.0099
rhodobacteraceae	phaselicystidaceae	0.8354	0.0099
sphaerobacteraceae	bradyrhizobiaceae	0.8354	0.0297
beijerinckiaceae	sphaerobacteraceae	0.8353	0.0297
sphaerobacteraceae	beijerinckiaceae	0.8353	0.0297
micrococcaceae	nocardioidaceae	0.835	0.0198
nocardioidaceae	micrococcaceae	0.835	0.0198
polyangiaceae	rhodobiaceae	0.8347	0.0099
rhodobiaceae	polyangiaceae	0.8347	0.0099
chthonomonadaceae	gammaproteobacteria	0.8343	0.0099
gammaproteobacteria	chthonomonadaceae	0.8343	0.0099
methylophilaceae	planctomycetaceae	0.8343	0.0297
planctomycetaceae	methylophilaceae	0.8343	0.0297
anaplasmataceae	sphingobacteriaceae	0.8342	0.0495
sphingobacteriaceae	anaplasmataceae	0.8342	0.0495
acidithiobacillaceae	methylacidiphilaceae	0.834	0.0099
methylacidiphilaceae	acidithiobacillaceae	0.834	0.0099
hydrogenophilaceae	saprospiraceae	0.8338	0.0198
myxococcaceae	nocardioidaceae	0.8338	0.0495
nocardioidaceae	myxococcaceae	0.8338	0.0495
saprospiraceae	hydrogenophilaceae	0.8338	0.0198
bacteroidetes	nitrospiraceae	0.8335	0.0099
nitrospiraceae	bacteroidetes	0.8335	0.0099
acidimicrobiaceae	parachlamydiaceae	0.8333	0.0297
burkholderiales	oxalobacteraceae	0.8333	0.0495
oxalobacteraceae	burkholderiales	0.8333	0.0495
parachlamydiaceae	acidimicrobiaceae	0.8333	0.0297
parachlamydiaceae	planctomycetaceae	0.8332	0.0198
planctomycetaceae	parachlamydiaceae	0.8332	0.0198
actinospicaceae	myxococcaceae	0.8331	0.0396
myxococcaceae	actinospicaceae	0.8331	0.0396
acidimicrobiaceae	kofleriaceae	0.833	0.0198
eubacteriaceae	solibacteraceae	0.833	0.0198
kofleriaceae	acidimicrobiaceae	0.833	0.0198
solibacteraceae	eubacteriaceae	0.833	0.0198
sphingobacteriaceae	streptosporangiaceae	0.833	0.0297
streptosporangiaceae	sphingobacteriaceae	0.833	0.0297
mycobacteriaceae	pseudonocardiaceae	0.8327	0.0297
pseudonocardiaceae	mycobacteriaceae	0.8327	0.0297
actinomycetaceae	cyanobacteriaceae	0.8326	0.0198
cyanobacteriaceae	actinomycetaceae	0.8326	0.0198
micromonosporaceae	sinobacteraceae	0.8325	0.0297
sinobacteraceae	micromonosporaceae	0.8325	0.0297
actinospicaceae	catenulisporaceae	0.8319	0.0198
alcaligenaceae	streptosporangiaceae	0.8319	0.0396
catenulisporaceae	actinospicaceae	0.8319	0.0198
streptosporangiaceae	alcaligenaceae	0.8319	0.0396
clostridiaceae	hyphomonadaceae	0.8318	0.0396
hyphomonadaceae	clostridiaceae	0.8318	0.0396
actinospicaceae	streptomycetaceae	0.8315	0.0099
bdellovibrionaceae	rhodobiaceae	0.8315	0.0198
rhodobiaceae	bdellovibrionaceae	0.8315	0.0198
streptomycetaceae	actinospicaceae	0.8315	0.0099
pseudonocardiaceae	tsukamurellaceae	0.8313	0.0099
tsukamurellaceae	pseudonocardiaceae	0.8313	0.0099
gaiellaceae	rhodothermaceae	0.8311	0.0396
rhodothermaceae	gaiellaceae	0.8311	0.0396
cryomorphaceae	peptococcaceae	0.831	0.0198
peptococcaceae	cryomorphaceae	0.831	0.0198
caulobacteraceae	rhodobiaceae	0.8308	0.0396
rhodobiaceae	caulobacteraceae	0.8308	0.0396
pseudonocardiaceae	streptosporangiaceae	0.8306	0.0297
streptosporangiaceae	pseudonocardiaceae	0.8306	0.0297
bradyrhizobiaceae	planctomycetaceae	0.8303	0.0099
cytophagaceae	rhodospirillaceae	0.8303	0.0297
planctomycetaceae	bradyrhizobiaceae	0.8303	0.0099
rhodospirillaceae	cytophagaceae	0.8303	0.0297
clostridiales	xanthobacteraceae	0.8301	0.0495
xanthobacteraceae	clostridiales	0.8301	0.0495
micromonosporaceae	nocardioidaceae	0.8297	0.0495
nocardioidaceae	micromonosporaceae	0.8297	0.0495
sinobacteraceae	thermaceae	0.8296	0.0495
thermaceae	sinobacteraceae	0.8296	0.0495
burkholderiaceae	planctomycetaceae	0.8291	0.0396
planctomycetaceae	burkholderiaceae	0.8291	0.0396
methylophilaceae	sphaerobacteraceae	0.8286	0.0198
sphaerobacteraceae	methylophilaceae	0.8286	0.0198
chloroflexaceae	fibrobacteraceae	0.8285	0.0396
fibrobacteraceae	chloroflexaceae	0.8285	0.0396
catenulisporaceae	pseudonocardiaceae	0.8283	0.0099
microcystaceae	verrucomicrobia_subdivision_3	0.8283	0.0099
pseudonocardiaceae	catenulisporaceae	0.8283	0.0099
verrucomicrobia_subdivision_3	microcystaceae	0.8283	0.0099
geodermatophilaceae	rickettsiales	0.8282	0.0099
rickettsiales	geodermatophilaceae	0.8282	0.0099
acholeplasmataceae	anaplasmataceae	0.8281	0.0495
anaplasmataceae	acholeplasmataceae	0.8281	0.0495
methylocystaceae	rhodospirillaceae	0.8281	0.0297
rhodospirillaceae	methylocystaceae	0.8281	0.0297
cryptosporangiaceae	rhizobiales	0.8278	0.0495
rhizobiales	cryptosporangiaceae	0.8278	0.0495
anaerolineaceae	rhodobacteraceae	0.8277	0.0396
rhodobacteraceae	anaerolineaceae	0.8277	0.0396
legionellaceae	solirubrobacteraceae	0.8276	0.0297
solirubrobacteraceae	legionellaceae	0.8276	0.0297
actinomycetaceae	verrucomicrobia_subdivision_3	0.8275	0.0396
anaerolineaceae	iamiaceae	0.8275	0.0495
iamiaceae	anaerolineaceae	0.8275	0.0495
sphaerobacteraceae	thermomonosporaceae	0.8275	0.0198
thermomonosporaceae	sphaerobacteraceae	0.8275	0.0198
verrucomicrobia_subdivision_3	actinomycetaceae	0.8275	0.0396
dehalococcoidaceae	sandaracinaceae	0.8265	0.0099
sandaracinaceae	dehalococcoidaceae	0.8265	0.0099
acholeplasmataceae	sphingobacteriaceae	0.8263	0.0099
sphingobacteriaceae	acholeplasmataceae	0.8263	0.0099
iamiaceae	roseiflexaceae	0.8262	0.0198
roseiflexaceae	iamiaceae	0.8262	0.0198
acidimicrobiaceae	burkholderiaceae	0.8256	0.0198
burkholderiaceae	acidimicrobiaceae	0.8256	0.0198
anaerolineaceae	fibrobacteraceae	0.8253	0.0198
fibrobacteraceae	anaerolineaceae	0.8253	0.0198
burkholderiaceae	ectothiorhodospiraceae	0.8252	0.0396
dehalococcoidaceae	holophagaceae	0.8252	0.0297
ectothiorhodospiraceae	burkholderiaceae	0.8252	0.0396
holophagaceae	dehalococcoidaceae	0.8252	0.0297
sandaracinaceae	verrucomicrobia_subdivision_3	0.8252	0.0099
verrucomicrobia_subdivision_3	sandaracinaceae	0.8252	0.0099
ectothiorhodospiraceae	sphaerobacteraceae	0.8251	0.0396
eubacteriaceae	oscillatoriales	0.8251	0.0198
oscillatoriales	eubacteriaceae	0.8251	0.0198
rickettsiaceae	thermomicrobiaceae	0.8251	0.0297
sphaerobacteraceae	ectothiorhodospiraceae	0.8251	0.0396
thermomicrobiaceae	rickettsiaceae	0.8251	0.0297
anaplasmataceae	catenulisporaceae	0.825	0.0495
catenulisporaceae	anaplasmataceae	0.825	0.0495
cytophagaceae	sphaerobacteraceae	0.825	0.0297
sphaerobacteraceae	cytophagaceae	0.825	0.0297
phaselicystidaceae	roseiflexaceae	0.8247	0.0297
roseiflexaceae	phaselicystidaceae	0.8247	0.0297
acidimicrobiaceae	methylocystaceae	0.8244	0.0495
eubacteriaceae	sphingobacteriaceae	0.8244	0.0396
methylocystaceae	acidimicrobiaceae	0.8244	0.0495
sphingobacteriaceae	eubacteriaceae	0.8244	0.0396
micromonosporaceae	rhodospirillales	0.8243	0.0297
rhodospirillales	micromonosporaceae	0.8243	0.0297
actinomycetaceae	synechococcaceae	0.8241	0.0198
synechococcaceae	actinomycetaceae	0.8241	0.0198
gemmatimonadaceae	synergistaceae	0.824	0.0297
synergistaceae	gemmatimonadaceae	0.824	0.0297
hydrogenophilaceae	thermoanaerobacteraceae	0.8237	0.0297
thermoanaerobacteraceae	hydrogenophilaceae	0.8237	0.0297
leptolyngbyaceae	sandaracinaceae	0.8236	0.0297
sandaracinaceae	leptolyngbyaceae	0.8236	0.0297
erythrobacteraceae	ktedonobacteraceae	0.8235	0.0099
ktedonobacteraceae	erythrobacteraceae	0.8235	0.0099
anaerolineaceae	fimbriimonadaceae	0.8234	0.0198
chloroflexi	roseiflexaceae	0.8234	0.0198
fimbriimonadaceae	anaerolineaceae	0.8234	0.0198
parachlamydiaceae	xanthomonadaceae	0.8234	0.0198
roseiflexaceae	chloroflexi	0.8234	0.0198
xanthomonadaceae	parachlamydiaceae	0.8234	0.0198
methylacidiphilaceae	sneathiellaceae	0.8231	0.0198
parachlamydiaceae	sphaerobacteraceae	0.8231	0.0198
sneathiellaceae	methylacidiphilaceae	0.8231	0.0198
sphaerobacteraceae	parachlamydiaceae	0.8231	0.0198
oscillatoriales	sphingobacteriaceae	0.8229	0.0198
sphingobacteriaceae	oscillatoriales	0.8229	0.0198
blastocatellia	chromatiaceae	0.8227	0.0198
chromatiaceae	blastocatellia	0.8227	0.0198
catenulisporaceae	streptosporangiaceae	0.8223	0.0396
streptosporangiaceae	catenulisporaceae	0.8223	0.0396
coxiellaceae	thermomonosporaceae	0.8221	0.0198
thermomonosporaceae	coxiellaceae	0.8221	0.0198
alcaligenaceae	polyangiaceae	0.8219	0.0396
paenibacillaceae	porphyromonadaceae	0.8219	0.0198
polyangiaceae	alcaligenaceae	0.8219	0.0396
porphyromonadaceae	paenibacillaceae	0.8219	0.0198
rhodobacteraceae	sulfuricellaceae	0.8217	0.0396
sulfuricellaceae	rhodobacteraceae	0.8217	0.0396
acidobacteria	herpetosiphonaceae	0.8216	0.0297
herpetosiphonaceae	acidobacteria	0.8216	0.0297
dehalococcoidaceae	desulfobulbaceae	0.8215	0.0099
desulfobulbaceae	dehalococcoidaceae	0.8215	0.0099
anaeromyxobacteraceae	peptococcaceae	0.8208	0.0297
peptococcaceae	anaeromyxobacteraceae	0.8208	0.0297
flavobacteriaceae	phycisphaeraceae	0.8207	0.0099
phycisphaeraceae	flavobacteriaceae	0.8207	0.0099
bradyrhizobiaceae	streptosporangiaceae	0.8206	0.0396
cryptosporangiaceae	intrasporangiaceae	0.8206	0.0396
intrasporangiaceae	cryptosporangiaceae	0.8206	0.0396
streptosporangiaceae	bradyrhizobiaceae	0.8206	0.0396
peptostreptococcaceae	phaselicystidaceae	0.8204	0.0099
phaselicystidaceae	peptostreptococcaceae	0.8204	0.0099
streptosporangiaceae	tsukamurellaceae	0.8204	0.0495
tsukamurellaceae	streptosporangiaceae	0.8204	0.0495
chloroflexi	gaiellaceae	0.82	0.0396
conexibacteraceae	iamiaceae	0.82	0.0396
gaiellaceae	chloroflexi	0.82	0.0396
iamiaceae	conexibacteraceae	0.82	0.0396
acetobacteraceae	anaerolineaceae	0.8199	0.0495
anaerolineaceae	acetobacteraceae	0.8199	0.0495
oscillatoriales	tsukamurellaceae	0.8199	0.0198
tsukamurellaceae	oscillatoriales	0.8199	0.0198
deltaproteobacteria	methylocystaceae	0.8196	0.0396
methylocystaceae	deltaproteobacteria	0.8196	0.0396
chitinophagaceae	paenibacillaceae	0.8192	0.0396
paenibacillaceae	chitinophagaceae	0.8192	0.0396
bacteroidaceae	verrucomicrobiaceae	0.8191	0.0099
burkholderiaceae	mycobacteriaceae	0.8191	0.0297
mycobacteriaceae	burkholderiaceae	0.8191	0.0297
verrucomicrobiaceae	bacteroidaceae	0.8191	0.0099
caldilineaceae	dehalococcoidaceae	0.8188	0.0297
dehalococcoidaceae	caldilineaceae	0.8188	0.0297
ectothiorhodospiraceae	parachlamydiaceae	0.8188	0.0495
parachlamydiaceae	ectothiorhodospiraceae	0.8188	0.0495
cryptosporangiaceae	phyllobacteriaceae	0.8182	0.0396
holophagaceae	nitrospiraceae	0.8182	0.0099
nitrospiraceae	holophagaceae	0.8182	0.0099
phyllobacteriaceae	cryptosporangiaceae	0.8182	0.0396
rikenellaceae	xanthomonadaceae	0.8182	0.0297
xanthomonadaceae	rikenellaceae	0.8182	0.0297
geobacteraceae	xanthomonadaceae	0.8181	0.0396
xanthomonadaceae	geobacteraceae	0.8181	0.0396
micromonosporaceae	streptosporangiaceae	0.8177	0.0495
streptosporangiaceae	micromonosporaceae	0.8177	0.0495
anaerolineaceae	solirubrobacteraceae	0.8173	0.0396
solirubrobacteraceae	anaerolineaceae	0.8173	0.0396
fibrobacteraceae	gloeobacteraceae	0.817	0.0396
gloeobacteraceae	fibrobacteraceae	0.817	0.0396
cryptosporangiaceae	xanthobacteraceae	0.8169	0.0297
xanthobacteraceae	cryptosporangiaceae	0.8169	0.0297
anaeromyxobacteraceae	thiotrichaceae	0.8166	0.0396
thiotrichaceae	anaeromyxobacteraceae	0.8166	0.0396
acidobacteriaceae	halomonadaceae	0.8164	0.0396
halomonadaceae	acidobacteriaceae	0.8164	0.0396
actinospicaceae	pseudonocardiaceae	0.8162	0.0198
pseudonocardiaceae	actinospicaceae	0.8162	0.0198
nitrospiraceae	vulgatibacteraceae	0.8156	0.0099
vulgatibacteraceae	nitrospiraceae	0.8156	0.0099
micrococcaceae	spartobacteria	0.8155	0.0396
spartobacteria	micrococcaceae	0.8155	0.0396
burkholderiaceae	xanthobacteraceae	0.8153	0.0297
xanthobacteraceae	burkholderiaceae	0.8153	0.0297
desulfobulbaceae	nitrospiraceae	0.815	0.0198
ktedonobacteraceae	phaselicystidaceae	0.815	0.0198
nitrospiraceae	desulfobulbaceae	0.815	0.0198
phaselicystidaceae	ktedonobacteraceae	0.815	0.0198
deltaproteobacteria	rhodobacteraceae	0.8149	0.0198
rhodobacteraceae	deltaproteobacteria	0.8149	0.0198
bdellovibrionaceae	bradyrhizobiaceae	0.8148	0.0396
bradyrhizobiaceae	bdellovibrionaceae	0.8148	0.0396
acholeplasmataceae	xanthobacteraceae	0.8147	0.0297
xanthobacteraceae	acholeplasmataceae	0.8147	0.0297
micrococcaceae	tsukamurellaceae	0.8146	0.0396
tsukamurellaceae	micrococcaceae	0.8146	0.0396
catenulisporaceae	mycobacteriaceae	0.8145	0.0198
mycobacteriaceae	catenulisporaceae	0.8145	0.0198
acetobacteraceae	sphaerobacteraceae	0.8141	0.0099
sphaerobacteraceae	acetobacteraceae	0.8141	0.0099
methylobacteriaceae	sulfuricellaceae	0.8138	0.0396
sulfuricellaceae	methylobacteriaceae	0.8138	0.0396
nitriliruptoraceae	sporichthyaceae	0.8134	0.0297
sporichthyaceae	nitriliruptoraceae	0.8134	0.0297
thermoanaerobacteraceae	thiotrichaceae	0.8133	0.0297
thiotrichaceae	thermoanaerobacteraceae	0.8133	0.0297
caldilineaceae	cyanobacteriaceae	0.8132	0.0099
cyanobacteriaceae	caldilineaceae	0.8132	0.0099
anaerolineaceae	methylophilaceae	0.8128	0.0495
methylophilaceae	anaerolineaceae	0.8128	0.0495
myxococcales	sneathiellaceae	0.8128	0.0297
planctomycetaceae	rhizobiaceae	0.8128	0.0396
rhizobiaceae	planctomycetaceae	0.8128	0.0396
sneathiellaceae	myxococcales	0.8128	0.0297
caulobacteraceae	streptosporangiaceae	0.8126	0.0495
erythrobacteraceae	gaiellaceae	0.8126	0.0297
gaiellaceae	erythrobacteraceae	0.8126	0.0297
streptosporangiaceae	caulobacteraceae	0.8126	0.0495
parachlamydiaceae	rhodobiaceae	0.8124	0.0396
rhizobiaceae	xanthomonadaceae	0.8124	0.0396
rhodobiaceae	parachlamydiaceae	0.8124	0.0396
xanthomonadaceae	rhizobiaceae	0.8124	0.0396
catenulisporaceae	sphingobacteriaceae	0.8123	0.0198
sphingobacteriaceae	catenulisporaceae	0.8123	0.0198
actinospicaceae	bdellovibrionaceae	0.8122	0.0396
bdellovibrionaceae	actinospicaceae	0.8122	0.0396
gordoniaceae	thermomicrobiaceae	0.8122	0.0495
gordoniaceae	thermomonosporaceae	0.8122	0.0099
thermomicrobiaceae	gordoniaceae	0.8122	0.0495
thermomonosporaceae	gordoniaceae	0.8122	0.0099
brucellaceae	rhodobiaceae	0.8119	0.0198
gaiellaceae	rhodobacteraceae	0.8119	0.0198
rhodobacteraceae	gaiellaceae	0.8119	0.0198
rhodobiaceae	brucellaceae	0.8119	0.0198
comamonadaceae	kofleriaceae	0.8118	0.0297
kofleriaceae	comamonadaceae	0.8118	0.0297
acholeplasmataceae	streptomycetaceae	0.8114	0.0495
bdellovibrionaceae	streptosporangiaceae	0.8114	0.0495
streptomycetaceae	acholeplasmataceae	0.8114	0.0495
streptosporangiaceae	bdellovibrionaceae	0.8114	0.0495
cryptosporangiaceae	enterobacteriaceae	0.8111	0.0297
enterobacteriaceae	cryptosporangiaceae	0.8111	0.0297
planctomycetaceae	sulfuricellaceae	0.8109	0.0297
sulfuricellaceae	planctomycetaceae	0.8109	0.0297
desulfuromonadaceae	hydrogenophilaceae	0.8108	0.0297
hydrogenophilaceae	desulfuromonadaceae	0.8108	0.0297
clostridiaceae	synergistaceae	0.8107	0.0297
synergistaceae	clostridiaceae	0.8107	0.0297
actinospicaceae	ectothiorhodospiraceae	0.8105	0.0495
ectothiorhodospiraceae	actinospicaceae	0.8105	0.0495
microcoleaceae	thermomicrobiaceae	0.8105	0.0396
thermomicrobiaceae	microcoleaceae	0.8105	0.0396
caldilineaceae	hydrogenophilaceae	0.8102	0.0297
eubacteriaceae	paenibacillaceae	0.8102	0.0099
hydrogenophilaceae	caldilineaceae	0.8102	0.0297
paenibacillaceae	eubacteriaceae	0.8102	0.0099
actinospicaceae	mycobacteriaceae	0.8098	0.0297
cytophagaceae	rhodospirillales	0.8098	0.0396
mycobacteriaceae	actinospicaceae	0.8098	0.0297
peptostreptococcaceae	roseiflexaceae	0.8098	0.0099
rhodospirillales	cytophagaceae	0.8098	0.0396
roseiflexaceae	peptostreptococcaceae	0.8098	0.0099
cyanobacteriaceae	syntrophobacteraceae	0.8096	0.0297
herpetosiphonaceae	saprospiraceae	0.8096	0.0396
saprospiraceae	herpetosiphonaceae	0.8096	0.0396
syntrophobacteraceae	cyanobacteriaceae	0.8096	0.0297
rubrobacteraceae	thermomicrobiaceae	0.8093	0.0198
thermomicrobiaceae	rubrobacteraceae	0.8093	0.0198
gloeobacteraceae	iamiaceae	0.8092	0.0495
iamiaceae	gloeobacteraceae	0.8092	0.0495
chloroflexaceae	rhizobiales	0.8091	0.0396
rhizobiales	chloroflexaceae	0.8091	0.0396
burkholderiales	cryptosporangiaceae	0.8087	0.0198
cryptosporangiaceae	burkholderiales	0.8087	0.0198
oscillatoriales	streptosporangiaceae	0.8087	0.0297
streptosporangiaceae	oscillatoriales	0.8087	0.0297
aurantimonadaceae	cystobacteraceae	0.8086	0.0495
cystobacteraceae	aurantimonadaceae	0.8086	0.0495
geobacteraceae	thermomonosporaceae	0.8086	0.0099
thermomonosporaceae	geobacteraceae	0.8086	0.0099
alicyclobacillaceae	gemmatimonadaceae	0.8083	0.0495
gemmatimonadaceae	alicyclobacillaceae	0.8083	0.0495
saprospiraceae	thermoanaerobacteraceae	0.8083	0.0198
thermoanaerobacteraceae	saprospiraceae	0.8083	0.0198
gemmatimonadaceae	symbiobacteriaceae	0.8078	0.0297
symbiobacteriaceae	gemmatimonadaceae	0.8078	0.0297
listeriaceae	thermomonosporaceae	0.8077	0.0396
thermomonosporaceae	listeriaceae	0.8077	0.0396
desulfobulbaceae	verrucomicrobia_subdivision_3	0.8076	0.0198
verrucomicrobia_subdivision_3	desulfobulbaceae	0.8076	0.0198
bacillales	pelobacteraceae	0.8075	0.0198
pelobacteraceae	bacillales	0.8075	0.0198
anaerolineaceae	roseiflexaceae	0.8074	0.0099
roseiflexaceae	anaerolineaceae	0.8074	0.0099
chloroflexi	microthrixaceae	0.8071	0.0396
microthrixaceae	chloroflexi	0.8071	0.0396
methylobacteriaceae	roseiflexaceae	0.807	0.0297
roseiflexaceae	methylobacteriaceae	0.807	0.0297
cytophagaceae	planctomycetaceae	0.8064	0.0495
planctomycetaceae	cytophagaceae	0.8064	0.0495
cryptosporangiaceae	thermoleophilaceae	0.8063	0.0495
thermoleophilaceae	cryptosporangiaceae	0.8063	0.0495
acetobacteraceae	parachlamydiaceae	0.8062	0.0297
parachlamydiaceae	acetobacteraceae	0.8062	0.0297
cellulomonadaceae	enterobacteriaceae	0.8061	0.0495
enterobacteriaceae	cellulomonadaceae	0.8061	0.0495
chthonomonadaceae	verrucomicrobia_subdivision_3	0.806	0.0396
cryomorphaceae	desulfobulbaceae	0.806	0.0396
desulfobulbaceae	cryomorphaceae	0.806	0.0396
verrucomicrobia_subdivision_3	chthonomonadaceae	0.806	0.0396
bradyrhizobiaceae	rhizobiales	0.8059	0.0396
clostridiales_family_xvii__incertae_sedis	halobacteroidaceae	0.8059	0.0297
halobacteroidaceae	clostridiales_family_xvii__incertae_sedis	0.8059	0.0297
rhizobiales	bradyrhizobiaceae	0.8059	0.0396
micromonosporaceae	pseudonocardiaceae	0.8057	0.0495
pseudonocardiaceae	micromonosporaceae	0.8057	0.0495
acidimicrobiaceae	bdellovibrionaceae	0.8056	0.0495
bdellovibrionaceae	acidimicrobiaceae	0.8056	0.0495
actinomycetaceae	ignavibacteriaceae	0.8052	0.0099
ignavibacteriaceae	actinomycetaceae	0.8052	0.0099
mycobacteriaceae	spartobacteria	0.805	0.0396
nitrosomonadaceae	peptostreptococcaceae	0.805	0.0396
peptostreptococcaceae	nitrosomonadaceae	0.805	0.0396
spartobacteria	mycobacteriaceae	0.805	0.0396
coxiellaceae	rhodospirillales	0.8049	0.0495
cyanobacteriaceae	desulfobulbaceae	0.8049	0.0198
desulfobulbaceae	cyanobacteriaceae	0.8049	0.0198
rhodospirillales	coxiellaceae	0.8049	0.0495
actinospicaceae	xanthobacteraceae	0.8048	0.0099
geobacteraceae	nocardioidaceae	0.8048	0.0396
nocardioidaceae	geobacteraceae	0.8048	0.0396
xanthobacteraceae	actinospicaceae	0.8048	0.0099
nocardioidaceae	spartobacteria	0.8047	0.0297
parachlamydiaceae	pelagibacteraceae	0.8047	0.0495
pelagibacteraceae	parachlamydiaceae	0.8047	0.0495
spartobacteria	nocardioidaceae	0.8047	0.0297
acidothermaceae	syntrophaceae	0.8042	0.0495
syntrophaceae	acidothermaceae	0.8042	0.0495
herpetosiphonaceae	pelobacteraceae	0.8041	0.0198
pelobacteraceae	herpetosiphonaceae	0.8041	0.0198
kofleriaceae	micrococcaceae	0.8037	0.0198
micrococcaceae	kofleriaceae	0.8037	0.0198
myxococcaceae	xanthobacteraceae	0.8032	0.0495
sphaerobacteraceae	streptomycetaceae	0.8032	0.0396
streptomycetaceae	sphaerobacteraceae	0.8032	0.0396
xanthobacteraceae	myxococcaceae	0.8032	0.0495
brucellaceae	moraxellaceae	0.803	0.0297
moraxellaceae	brucellaceae	0.803	0.0297
kofleriaceae	rikenellaceae	0.8028	0.0198
rikenellaceae	kofleriaceae	0.8028	0.0198
paenibacillaceae	spartobacteria	0.8027	0.0396
spartobacteria	paenibacillaceae	0.8027	0.0396
clostridiaceae	nitrospiraceae	0.8026	0.0198
nitrospiraceae	clostridiaceae	0.8026	0.0198
thermoleophilaceae	xanthobacteraceae	0.8026	0.0495
xanthobacteraceae	thermoleophilaceae	0.8026	0.0495
rikenellaceae	streptosporangiaceae	0.8023	0.0297
streptosporangiaceae	rikenellaceae	0.8023	0.0297
thermaceae	xanthobacteraceae	0.8021	0.0297
[truncated: 4,533 more rows]
